# Supplementary material for: Single-nucleotide conservation state annotation of the SARS-CoV-2 genome
Source: Commun Biol. 2021 Jun 3;4:698. doi: 10.1038/s42003-021-02231-w (PMC8175581; doi:10.1038/s42003-021-02231-w)
Supplement: Supplementary file 4 — Supplementary Data 1 [file 42003_2021_2231_MOESM4_ESM.zip]

Archive with 18 entries (17 files):
- SupplementaryData/
- __MACOSX/._SupplementaryData
- SupplementaryData/.DS_Store
- __MACOSX/SupplementaryData/._.DS_Store
- SupplementaryData/wuhCor1.mutDepletionConsHMM.bed
- __MACOSX/SupplementaryData/._wuhCor1.mutDepletionConsHMM.bed
- SupplementaryData/wuhCor1.sarbecovirusConsHMM.segments.bed
- __MACOSX/SupplementaryData/._wuhCor1.sarbecovirusConsHMM.segments.bed
- SupplementaryData/wuhCor1.vertebrateCoVConsHMM.segments.bed
- __MACOSX/SupplementaryData/._wuhCor1.vertebrateCoVConsHMM.segments.bed
- SupplementaryData/wuhCor1.mutDepletionSarbecovirusConsHMM.bed
- __MACOSX/SupplementaryData/._wuhCor1.mutDepletionSarbecovirusConsHMM.bed
- SupplementaryData/wuhCor1.mutDepletionVertebrateCoVConsHMM.bed
- __MACOSX/SupplementaryData/._wuhCor1.mutDepletionVertebrateCoVConsHMM.bed
- SupplementaryData/wuhCor1.sarbecovirusConsHMM.bed
- __MACOSX/SupplementaryData/._wuhCor1.sarbecovirusConsHMM.bed
- SupplementaryData/wuhCor1.vertebrateCoVConsHMM.bed
- __MACOSX/SupplementaryData/._wuhCor1.vertebrateCoVConsHMM.bed
