# Supplementary material for: Single-nucleotide conservation state annotation of the SARS-CoV-2 genome
Source: Commun Biol. 2021 Jun 3;4:698. doi: 10.1038/s42003-021-02231-w (PMC8175581; doi:10.1038/s42003-021-02231-w)
Supplement: Supplementary file 4 — Supplementary Data 1 [file 42003_2021_2231_MOESM4_ESM.zip › SupplementaryData/wuhCor1.sarbecovirusConsHMM.segments.bed]

NC_045512v2	0	5	S28
NC_045512v2	5	11	S30
NC_045512v2	11	12	S9
NC_045512v2	12	17	S30
NC_045512v2	17	18	S9
NC_045512v2	18	24	S30
NC_045512v2	24	26	S28
NC_045512v2	26	27	S30
NC_045512v2	27	28	S9
NC_045512v2	28	30	S30
NC_045512v2	30	31	S9
NC_045512v2	31	40	S30
NC_045512v2	40	41	S28
NC_045512v2	41	42	S9
NC_045512v2	42	75	S30
NC_045512v2	75	89	S29
NC_045512v2	89	90	S15
NC_045512v2	90	96	S29
NC_045512v2	96	97	S9
NC_045512v2	97	110	S29
NC_045512v2	110	111	S7
NC_045512v2	111	119	S29
NC_045512v2	119	121	S7
NC_045512v2	121	132	S29
NC_045512v2	132	133	S9
NC_045512v2	133	134	S15
NC_045512v2	134	136	S24
NC_045512v2	136	139	S29
NC_045512v2	139	141	S9
NC_045512v2	141	158	S29
NC_045512v2	158	159	S7
NC_045512v2	159	161	S29
NC_045512v2	161	162	S7
NC_045512v2	162	176	S29
NC_045512v2	176	178	S7
NC_045512v2	178	188	S29
NC_045512v2	188	189	S7
NC_045512v2	189	201	S29
NC_045512v2	201	202	S15
NC_045512v2	202	216	S29
NC_045512v2	216	217	S7
NC_045512v2	217	229	S29
NC_045512v2	229	230	S9
NC_045512v2	230	231	S29
NC_045512v2	231	232	S9
NC_045512v2	232	241	S29
NC_045512v2	241	257	S27
NC_045512v2	257	258	S26
NC_045512v2	258	276	S18
NC_045512v2	276	279	S17
NC_045512v2	279	280	S7
NC_045512v2	280	281	S17
NC_045512v2	281	282	S7
NC_045512v2	282	285	S17
NC_045512v2	285	286	S22
NC_045512v2	286	287	S7
NC_045512v2	287	290	S17
NC_045512v2	290	291	S20
NC_045512v2	291	292	S1
NC_045512v2	292	318	S18
NC_045512v2	318	319	S4
NC_045512v2	319	324	S17
NC_045512v2	324	325	S20
NC_045512v2	325	326	S7
NC_045512v2	326	327	S17
NC_045512v2	327	328	S7
NC_045512v2	328	334	S17
NC_045512v2	334	335	S6
NC_045512v2	335	336	S17
NC_045512v2	336	337	S6
NC_045512v2	337	343	S17
NC_045512v2	343	344	S4
NC_045512v2	344	345	S17
NC_045512v2	345	346	S6
NC_045512v2	346	348	S17
NC_045512v2	348	349	S8
NC_045512v2	349	354	S17
NC_045512v2	354	355	S4
NC_045512v2	355	357	S17
NC_045512v2	357	358	S7
NC_045512v2	358	360	S17
NC_045512v2	360	361	S7
NC_045512v2	361	363	S17
NC_045512v2	363	365	S4
NC_045512v2	365	366	S17
NC_045512v2	366	367	S7
NC_045512v2	367	369	S17
NC_045512v2	369	370	S26
NC_045512v2	370	372	S17
NC_045512v2	372	373	S7
NC_045512v2	373	375	S17
NC_045512v2	375	376	S4
NC_045512v2	376	377	S17
NC_045512v2	377	378	S6
NC_045512v2	378	379	S26
NC_045512v2	379	380	S8
NC_045512v2	380	381	S17
NC_045512v2	381	382	S19
NC_045512v2	382	383	S4
NC_045512v2	383	384	S17
NC_045512v2	384	385	S7
NC_045512v2	385	387	S17
NC_045512v2	387	388	S4
NC_045512v2	388	393	S17
NC_045512v2	393	394	S19
NC_045512v2	394	395	S7
NC_045512v2	395	399	S17
NC_045512v2	399	400	S14
NC_045512v2	400	401	S19
NC_045512v2	401	402	S17
NC_045512v2	402	403	S21
NC_045512v2	403	404	S17
NC_045512v2	404	406	S19
NC_045512v2	406	407	S7
NC_045512v2	407	408	S22
NC_045512v2	408	409	S19
NC_045512v2	409	411	S17
NC_045512v2	411	412	S19
NC_045512v2	412	414	S17
NC_045512v2	414	415	S19
NC_045512v2	415	420	S17
NC_045512v2	420	421	S13
NC_045512v2	421	422	S3
NC_045512v2	422	423	S17
NC_045512v2	423	425	S19
NC_045512v2	425	426	S17
NC_045512v2	426	429	S19
NC_045512v2	429	431	S7
NC_045512v2	431	432	S17
NC_045512v2	432	433	S7
NC_045512v2	433	434	S19
NC_045512v2	434	435	S17
NC_045512v2	435	436	S20
NC_045512v2	436	438	S17
NC_045512v2	438	439	S19
NC_045512v2	439	441	S17
NC_045512v2	441	442	S2
NC_045512v2	442	444	S17
NC_045512v2	444	445	S12
NC_045512v2	445	446	S11
NC_045512v2	446	447	S17
NC_045512v2	447	448	S4
NC_045512v2	448	449	S17
NC_045512v2	449	450	S4
NC_045512v2	450	451	S7
NC_045512v2	451	453	S17
NC_045512v2	453	454	S7
NC_045512v2	454	456	S17
NC_045512v2	456	457	S19
NC_045512v2	457	460	S17
NC_045512v2	460	461	S4
NC_045512v2	461	462	S17
NC_045512v2	462	463	S20
NC_045512v2	463	465	S17
NC_045512v2	465	466	S19
NC_045512v2	466	468	S17
NC_045512v2	468	469	S20
NC_045512v2	469	475	S18
NC_045512v2	475	476	S19
NC_045512v2	476	477	S17
NC_045512v2	477	478	S7
NC_045512v2	478	483	S17
NC_045512v2	483	484	S3
NC_045512v2	484	485	S17
NC_045512v2	485	486	S19
NC_045512v2	486	487	S6
NC_045512v2	487	489	S17
NC_045512v2	489	490	S4
NC_045512v2	490	492	S17
NC_045512v2	492	494	S8
NC_045512v2	494	495	S7
NC_045512v2	495	497	S22
NC_045512v2	497	500	S7
NC_045512v2	500	501	S17
NC_045512v2	501	503	S7
NC_045512v2	503	504	S12
NC_045512v2	504	505	S21
NC_045512v2	505	507	S17
NC_045512v2	507	508	S11
NC_045512v2	508	510	S17
NC_045512v2	510	511	S6
NC_045512v2	511	513	S17
NC_045512v2	513	514	S12
NC_045512v2	514	518	S7
NC_045512v2	518	519	S17
NC_045512v2	519	520	S7
NC_045512v2	520	521	S21
NC_045512v2	521	522	S22
NC_045512v2	522	523	S1
NC_045512v2	523	525	S17
NC_045512v2	525	527	S2
NC_045512v2	527	528	S17
NC_045512v2	528	529	S21
NC_045512v2	529	531	S17
NC_045512v2	531	532	S7
NC_045512v2	532	534	S17
NC_045512v2	534	535	S4
NC_045512v2	535	537	S17
NC_045512v2	537	538	S19
NC_045512v2	538	539	S7
NC_045512v2	539	540	S17
NC_045512v2	540	541	S7
NC_045512v2	541	542	S4
NC_045512v2	542	543	S17
NC_045512v2	543	544	S6
NC_045512v2	544	547	S17
NC_045512v2	547	548	S21
NC_045512v2	548	549	S17
NC_045512v2	549	550	S22
NC_045512v2	550	554	S17
NC_045512v2	554	555	S3
NC_045512v2	555	556	S14
NC_045512v2	556	559	S17
NC_045512v2	559	560	S19
NC_045512v2	560	561	S17
NC_045512v2	561	562	S19
NC_045512v2	562	564	S17
NC_045512v2	564	565	S7
NC_045512v2	565	567	S17
NC_045512v2	567	568	S19
NC_045512v2	568	571	S7
NC_045512v2	571	572	S19
NC_045512v2	572	573	S17
NC_045512v2	573	574	S13
NC_045512v2	574	575	S22
NC_045512v2	575	576	S17
NC_045512v2	576	577	S7
NC_045512v2	577	579	S17
NC_045512v2	579	580	S7
NC_045512v2	580	582	S17
NC_045512v2	582	583	S8
NC_045512v2	583	584	S19
NC_045512v2	584	585	S17
NC_045512v2	585	586	S7
NC_045512v2	586	588	S17
NC_045512v2	588	589	S7
NC_045512v2	589	591	S17
NC_045512v2	591	592	S7
NC_045512v2	592	593	S22
NC_045512v2	593	594	S17
NC_045512v2	594	597	S19
NC_045512v2	597	598	S17
NC_045512v2	598	600	S19
NC_045512v2	600	601	S26
NC_045512v2	601	603	S17
NC_045512v2	603	605	S26
NC_045512v2	605	607	S7
NC_045512v2	607	610	S17
NC_045512v2	610	611	S7
NC_045512v2	611	612	S19
NC_045512v2	612	613	S6
NC_045512v2	613	614	S17
NC_045512v2	614	615	S19
NC_045512v2	615	616	S7
NC_045512v2	616	621	S17
NC_045512v2	621	622	S1
NC_045512v2	622	623	S17
NC_045512v2	623	624	S22
NC_045512v2	624	625	S6
NC_045512v2	625	631	S17
NC_045512v2	631	632	S19
NC_045512v2	632	633	S17
NC_045512v2	633	634	S1
NC_045512v2	634	636	S17
NC_045512v2	636	637	S20
NC_045512v2	637	642	S18
NC_045512v2	642	643	S1
NC_045512v2	643	651	S17
NC_045512v2	651	652	S7
NC_045512v2	652	654	S17
NC_045512v2	654	655	S19
NC_045512v2	655	657	S17
NC_045512v2	657	658	S12
NC_045512v2	658	660	S17
NC_045512v2	660	661	S20
NC_045512v2	661	663	S17
NC_045512v2	663	664	S3
NC_045512v2	664	666	S17
NC_045512v2	666	669	S19
NC_045512v2	669	670	S8
NC_045512v2	670	671	S17
NC_045512v2	671	673	S12
NC_045512v2	673	675	S17
NC_045512v2	675	676	S19
NC_045512v2	676	678	S7
NC_045512v2	678	686	S17
NC_045512v2	686	687	S14
NC_045512v2	687	689	S17
NC_045512v2	689	690	S19
NC_045512v2	690	691	S6
NC_045512v2	691	692	S19
NC_045512v2	692	693	S7
NC_045512v2	693	694	S19
NC_045512v2	694	696	S17
NC_045512v2	696	698	S19
NC_045512v2	698	702	S17
NC_045512v2	702	703	S7
NC_045512v2	703	704	S17
NC_045512v2	704	705	S20
NC_045512v2	705	708	S18
NC_045512v2	708	709	S1
NC_045512v2	709	711	S17
NC_045512v2	711	712	S20
NC_045512v2	712	714	S4
NC_045512v2	714	715	S14
NC_045512v2	715	717	S17
NC_045512v2	717	718	S20
NC_045512v2	718	720	S17
NC_045512v2	720	721	S19
NC_045512v2	721	723	S17
NC_045512v2	723	724	S7
NC_045512v2	724	726	S6
NC_045512v2	726	727	S20
NC_045512v2	727	729	S17
NC_045512v2	729	730	S20
NC_045512v2	730	732	S17
NC_045512v2	732	733	S19
NC_045512v2	733	734	S17
NC_045512v2	734	735	S7
NC_045512v2	735	736	S14
NC_045512v2	736	737	S7
NC_045512v2	737	739	S17
NC_045512v2	739	740	S7
NC_045512v2	740	741	S17
NC_045512v2	741	743	S19
NC_045512v2	743	744	S17
NC_045512v2	744	745	S4
NC_045512v2	745	750	S17
NC_045512v2	750	751	S19
NC_045512v2	751	756	S17
NC_045512v2	756	757	S7
NC_045512v2	757	760	S17
NC_045512v2	760	761	S6
NC_045512v2	761	765	S17
NC_045512v2	765	766	S4
NC_045512v2	766	768	S17
NC_045512v2	768	770	S19
NC_045512v2	770	771	S5
NC_045512v2	771	772	S13
NC_045512v2	772	774	S7
NC_045512v2	774	775	S22
NC_045512v2	775	777	S17
NC_045512v2	777	779	S19
NC_045512v2	779	780	S17
NC_045512v2	780	781	S19
NC_045512v2	781	784	S17
NC_045512v2	784	785	S19
NC_045512v2	785	786	S12
NC_045512v2	786	787	S7
NC_045512v2	787	788	S19
NC_045512v2	788	789	S17
NC_045512v2	789	790	S19
NC_045512v2	790	795	S17
NC_045512v2	795	796	S12
NC_045512v2	796	798	S17
NC_045512v2	798	799	S7
NC_045512v2	799	801	S17
NC_045512v2	801	802	S19
NC_045512v2	802	804	S17
NC_045512v2	804	805	S6
NC_045512v2	805	806	S17
NC_045512v2	806	807	S1
NC_045512v2	807	808	S19
NC_045512v2	808	809	S5
NC_045512v2	809	810	S7
NC_045512v2	810	811	S14
NC_045512v2	811	813	S17
NC_045512v2	813	814	S19
NC_045512v2	814	816	S17
NC_045512v2	816	817	S14
NC_045512v2	817	822	S17
NC_045512v2	822	823	S2
NC_045512v2	823	825	S17
NC_045512v2	825	826	S11
NC_045512v2	826	828	S17
NC_045512v2	828	829	S20
NC_045512v2	829	831	S17
NC_045512v2	831	832	S20
NC_045512v2	832	834	S17
NC_045512v2	834	835	S1
NC_045512v2	835	837	S17
NC_045512v2	837	838	S19
NC_045512v2	838	840	S17
NC_045512v2	840	841	S19
NC_045512v2	841	843	S17
NC_045512v2	843	844	S12
NC_045512v2	844	846	S17
NC_045512v2	846	847	S20
NC_045512v2	847	849	S17
NC_045512v2	849	850	S7
NC_045512v2	850	852	S17
NC_045512v2	852	853	S3
NC_045512v2	853	855	S17
NC_045512v2	855	856	S22
NC_045512v2	856	857	S19
NC_045512v2	857	858	S17
NC_045512v2	858	859	S19
NC_045512v2	859	861	S17
NC_045512v2	861	862	S7
NC_045512v2	862	864	S17
NC_045512v2	864	865	S19
NC_045512v2	865	867	S17
NC_045512v2	867	868	S13
NC_045512v2	868	870	S17
NC_045512v2	870	871	S14
NC_045512v2	871	873	S17
NC_045512v2	873	874	S8
NC_045512v2	874	875	S12
NC_045512v2	875	876	S17
NC_045512v2	876	877	S20
NC_045512v2	877	879	S17
NC_045512v2	879	880	S6
NC_045512v2	880	882	S17
NC_045512v2	882	883	S6
NC_045512v2	883	884	S19
NC_045512v2	884	885	S17
NC_045512v2	885	886	S13
NC_045512v2	886	888	S17
NC_045512v2	888	889	S7
NC_045512v2	889	891	S17
NC_045512v2	891	892	S11
NC_045512v2	892	894	S17
NC_045512v2	894	895	S6
NC_045512v2	895	896	S7
NC_045512v2	896	897	S17
NC_045512v2	897	898	S8
NC_045512v2	898	901	S7
NC_045512v2	901	902	S19
NC_045512v2	902	904	S18
NC_045512v2	904	905	S19
NC_045512v2	905	906	S17
NC_045512v2	906	907	S19
NC_045512v2	907	908	S7
NC_045512v2	908	909	S17
NC_045512v2	909	910	S6
NC_045512v2	910	911	S19
NC_045512v2	911	912	S17
NC_045512v2	912	913	S12
NC_045512v2	913	915	S17
NC_045512v2	915	916	S19
NC_045512v2	916	918	S17
NC_045512v2	918	920	S19
NC_045512v2	920	921	S17
NC_045512v2	921	922	S7
NC_045512v2	922	924	S17
NC_045512v2	924	925	S6
NC_045512v2	925	926	S17
NC_045512v2	926	927	S12
NC_045512v2	927	928	S8
NC_045512v2	928	929	S19
NC_045512v2	929	930	S17
NC_045512v2	930	931	S11
NC_045512v2	931	932	S19
NC_045512v2	932	933	S17
NC_045512v2	933	935	S7
NC_045512v2	935	936	S17
NC_045512v2	936	937	S7
NC_045512v2	937	939	S17
NC_045512v2	939	940	S20
NC_045512v2	940	941	S4
NC_045512v2	941	942	S17
NC_045512v2	942	943	S6
NC_045512v2	943	945	S17
NC_045512v2	945	946	S20
NC_045512v2	946	948	S17
NC_045512v2	948	949	S6
NC_045512v2	949	951	S17
NC_045512v2	951	952	S4
NC_045512v2	952	954	S17
NC_045512v2	954	955	S19
NC_045512v2	955	957	S17
NC_045512v2	957	958	S22
NC_045512v2	958	961	S17
NC_045512v2	961	962	S14
NC_045512v2	962	963	S17
NC_045512v2	963	964	S13
NC_045512v2	964	966	S17
NC_045512v2	966	967	S14
NC_045512v2	967	969	S17
NC_045512v2	969	970	S1
NC_045512v2	970	975	S17
NC_045512v2	975	976	S19
NC_045512v2	976	977	S14
NC_045512v2	977	978	S17
NC_045512v2	978	979	S19
NC_045512v2	979	980	S17
NC_045512v2	980	981	S1
NC_045512v2	981	982	S13
NC_045512v2	982	986	S17
NC_045512v2	986	987	S12
NC_045512v2	987	988	S22
NC_045512v2	988	990	S17
NC_045512v2	990	991	S7
NC_045512v2	991	993	S17
NC_045512v2	993	994	S8
NC_045512v2	994	996	S17
NC_045512v2	996	997	S6
NC_045512v2	997	999	S17
NC_045512v2	999	1000	S4
NC_045512v2	1000	1002	S17
NC_045512v2	1002	1003	S8
NC_045512v2	1003	1008	S17
NC_045512v2	1008	1009	S4
NC_045512v2	1009	1014	S17
NC_045512v2	1014	1018	S7
NC_045512v2	1018	1020	S17
NC_045512v2	1020	1021	S19
NC_045512v2	1021	1023	S17
NC_045512v2	1023	1024	S20
NC_045512v2	1024	1026	S17
NC_045512v2	1026	1027	S7
NC_045512v2	1027	1029	S17
NC_045512v2	1029	1030	S7
NC_045512v2	1030	1032	S17
NC_045512v2	1032	1033	S3
NC_045512v2	1033	1034	S20
NC_045512v2	1034	1035	S17
NC_045512v2	1035	1036	S20
NC_045512v2	1036	1037	S17
NC_045512v2	1037	1038	S19
NC_045512v2	1038	1039	S6
NC_045512v2	1039	1042	S7
NC_045512v2	1042	1044	S17
NC_045512v2	1044	1045	S7
NC_045512v2	1045	1048	S19
NC_045512v2	1048	1050	S17
NC_045512v2	1050	1051	S14
NC_045512v2	1051	1056	S17
NC_045512v2	1056	1058	S19
NC_045512v2	1058	1059	S17
NC_045512v2	1059	1060	S5
NC_045512v2	1060	1062	S17
NC_045512v2	1062	1063	S3
NC_045512v2	1063	1065	S17
NC_045512v2	1065	1066	S7
NC_045512v2	1066	1067	S17
NC_045512v2	1067	1068	S20
NC_045512v2	1068	1069	S19
NC_045512v2	1069	1074	S17
NC_045512v2	1074	1075	S7
NC_045512v2	1075	1077	S17
NC_045512v2	1077	1078	S3
NC_045512v2	1078	1080	S17
NC_045512v2	1080	1081	S7
NC_045512v2	1081	1083	S17
NC_045512v2	1083	1084	S3
NC_045512v2	1084	1086	S17
NC_045512v2	1086	1087	S19
NC_045512v2	1087	1089	S17
NC_045512v2	1089	1090	S19
NC_045512v2	1090	1092	S17
NC_045512v2	1092	1094	S6
NC_045512v2	1094	1095	S17
NC_045512v2	1095	1096	S7
NC_045512v2	1096	1097	S14
NC_045512v2	1097	1098	S17
NC_045512v2	1098	1099	S3
NC_045512v2	1099	1101	S17
NC_045512v2	1101	1102	S6
NC_045512v2	1102	1103	S17
NC_045512v2	1103	1104	S6
NC_045512v2	1104	1105	S17
NC_045512v2	1105	1106	S7
NC_045512v2	1106	1107	S17
NC_045512v2	1107	1110	S19
NC_045512v2	1110	1113	S7
NC_045512v2	1113	1114	S6
NC_045512v2	1114	1115	S19
NC_045512v2	1115	1116	S17
NC_045512v2	1116	1117	S19
NC_045512v2	1117	1122	S17
NC_045512v2	1122	1123	S20
NC_045512v2	1123	1124	S7
NC_045512v2	1124	1125	S17
NC_045512v2	1125	1126	S7
NC_045512v2	1126	1136	S17
NC_045512v2	1136	1138	S19
NC_045512v2	1138	1141	S17
NC_045512v2	1141	1143	S7
NC_045512v2	1143	1144	S19
NC_045512v2	1144	1146	S17
NC_045512v2	1146	1147	S7
NC_045512v2	1147	1148	S20
NC_045512v2	1148	1149	S17
NC_045512v2	1149	1150	S6
NC_045512v2	1150	1152	S17
NC_045512v2	1152	1153	S6
NC_045512v2	1153	1154	S19
NC_045512v2	1154	1155	S17
NC_045512v2	1155	1156	S19
NC_045512v2	1156	1158	S17
NC_045512v2	1158	1160	S7
NC_045512v2	1160	1161	S17
NC_045512v2	1161	1162	S7
NC_045512v2	1162	1164	S17
NC_045512v2	1164	1165	S8
NC_045512v2	1165	1167	S17
NC_045512v2	1167	1168	S7
NC_045512v2	1168	1169	S19
NC_045512v2	1169	1170	S17
NC_045512v2	1170	1171	S19
NC_045512v2	1171	1173	S17
NC_045512v2	1173	1174	S7
NC_045512v2	1174	1176	S17
NC_045512v2	1176	1177	S7
NC_045512v2	1177	1178	S17
NC_045512v2	1178	1179	S4
NC_045512v2	1179	1180	S12
NC_045512v2	1180	1185	S17
NC_045512v2	1185	1186	S6
NC_045512v2	1186	1187	S3
NC_045512v2	1187	1188	S17
NC_045512v2	1188	1189	S7
NC_045512v2	1189	1191	S17
NC_045512v2	1191	1192	S11
NC_045512v2	1192	1193	S12
NC_045512v2	1193	1194	S22
NC_045512v2	1194	1195	S12
NC_045512v2	1195	1197	S17
NC_045512v2	1197	1198	S12
NC_045512v2	1198	1200	S17
NC_045512v2	1200	1201	S13
NC_045512v2	1201	1203	S17
NC_045512v2	1203	1204	S20
NC_045512v2	1204	1205	S7
NC_045512v2	1205	1206	S19
NC_045512v2	1206	1207	S7
NC_045512v2	1207	1210	S17
NC_045512v2	1210	1212	S7
NC_045512v2	1212	1213	S1
NC_045512v2	1213	1214	S8
NC_045512v2	1214	1215	S17
NC_045512v2	1215	1216	S6
NC_045512v2	1216	1218	S17
NC_045512v2	1218	1219	S7
NC_045512v2	1219	1221	S4
NC_045512v2	1221	1222	S8
NC_045512v2	1222	1223	S7
NC_045512v2	1223	1224	S19
NC_045512v2	1224	1225	S7
NC_045512v2	1225	1230	S17
NC_045512v2	1230	1231	S12
NC_045512v2	1231	1233	S17
NC_045512v2	1233	1234	S4
NC_045512v2	1234	1235	S7
NC_045512v2	1235	1236	S17
NC_045512v2	1236	1237	S26
NC_045512v2	1237	1242	S17
NC_045512v2	1242	1243	S12
NC_045512v2	1243	1244	S17
NC_045512v2	1244	1245	S7
NC_045512v2	1245	1249	S17
NC_045512v2	1249	1250	S7
NC_045512v2	1250	1251	S12
NC_045512v2	1251	1252	S19
NC_045512v2	1252	1254	S17
NC_045512v2	1254	1255	S4
NC_045512v2	1255	1263	S17
NC_045512v2	1263	1264	S19
NC_045512v2	1264	1265	S7
NC_045512v2	1265	1266	S17
NC_045512v2	1266	1267	S4
NC_045512v2	1267	1269	S17
NC_045512v2	1269	1270	S11
NC_045512v2	1270	1272	S17
NC_045512v2	1272	1273	S19
NC_045512v2	1273	1274	S7
NC_045512v2	1274	1275	S17
NC_045512v2	1275	1276	S7
NC_045512v2	1276	1277	S17
NC_045512v2	1277	1278	S26
NC_045512v2	1278	1279	S19
NC_045512v2	1279	1284	S17
NC_045512v2	1284	1285	S19
NC_045512v2	1285	1287	S17
NC_045512v2	1287	1288	S7
NC_045512v2	1288	1290	S17
NC_045512v2	1290	1291	S19
NC_045512v2	1291	1292	S12
NC_045512v2	1292	1293	S7
NC_045512v2	1293	1294	S1
NC_045512v2	1294	1299	S17
NC_045512v2	1299	1300	S26
NC_045512v2	1300	1301	S17
NC_045512v2	1301	1304	S19
NC_045512v2	1304	1305	S17
NC_045512v2	1305	1306	S6
NC_045512v2	1306	1308	S17
NC_045512v2	1308	1309	S14
NC_045512v2	1309	1310	S4
NC_045512v2	1310	1311	S5
NC_045512v2	1311	1312	S7
NC_045512v2	1312	1313	S5
NC_045512v2	1313	1314	S7
NC_045512v2	1314	1315	S8
NC_045512v2	1315	1316	S1
NC_045512v2	1316	1318	S7
NC_045512v2	1318	1319	S17
NC_045512v2	1319	1320	S20
NC_045512v2	1320	1321	S19
NC_045512v2	1321	1322	S17
NC_045512v2	1322	1323	S20
NC_045512v2	1323	1325	S7
NC_045512v2	1325	1326	S17
NC_045512v2	1326	1327	S8
NC_045512v2	1327	1329	S17
NC_045512v2	1329	1330	S26
NC_045512v2	1330	1332	S17
NC_045512v2	1332	1333	S7
NC_045512v2	1333	1338	S17
NC_045512v2	1338	1339	S7
NC_045512v2	1339	1341	S17
NC_045512v2	1341	1342	S14
NC_045512v2	1342	1343	S7
NC_045512v2	1343	1347	S17
NC_045512v2	1347	1348	S6
NC_045512v2	1348	1351	S7
NC_045512v2	1351	1359	S17
NC_045512v2	1359	1360	S7
NC_045512v2	1360	1361	S22
NC_045512v2	1361	1362	S17
NC_045512v2	1362	1363	S6
NC_045512v2	1363	1365	S17
NC_045512v2	1365	1366	S4
NC_045512v2	1366	1368	S17
NC_045512v2	1368	1371	S7
NC_045512v2	1371	1372	S8
NC_045512v2	1372	1373	S17
NC_045512v2	1373	1375	S20
NC_045512v2	1375	1377	S17
NC_045512v2	1377	1378	S7
NC_045512v2	1378	1380	S17
NC_045512v2	1380	1381	S7
NC_045512v2	1381	1383	S17
NC_045512v2	1383	1384	S21
NC_045512v2	1384	1386	S17
NC_045512v2	1386	1387	S6
NC_045512v2	1387	1388	S12
NC_045512v2	1388	1389	S17
NC_045512v2	1389	1390	S12
NC_045512v2	1390	1391	S6
NC_045512v2	1391	1392	S4
NC_045512v2	1392	1393	S11
NC_045512v2	1393	1394	S19
NC_045512v2	1394	1395	S17
NC_045512v2	1395	1397	S13
NC_045512v2	1397	1398	S17
NC_045512v2	1398	1399	S8
NC_045512v2	1399	1401	S17
NC_045512v2	1401	1402	S1
NC_045512v2	1402	1404	S17
NC_045512v2	1404	1405	S1
NC_045512v2	1405	1407	S17
NC_045512v2	1407	1408	S19
NC_045512v2	1408	1410	S17
NC_045512v2	1410	1411	S19
NC_045512v2	1411	1414	S17
NC_045512v2	1414	1415	S7
NC_045512v2	1415	1416	S17
NC_045512v2	1416	1417	S19
NC_045512v2	1417	1419	S17
NC_045512v2	1419	1420	S6
NC_045512v2	1420	1422	S17
NC_045512v2	1422	1423	S7
NC_045512v2	1423	1425	S17
NC_045512v2	1425	1426	S13
NC_045512v2	1426	1428	S17
NC_045512v2	1428	1429	S7
NC_045512v2	1429	1431	S17
NC_045512v2	1431	1432	S12
NC_045512v2	1432	1433	S7
NC_045512v2	1433	1434	S17
NC_045512v2	1434	1435	S6
NC_045512v2	1435	1437	S17
NC_045512v2	1437	1440	S7
NC_045512v2	1440	1441	S26
NC_045512v2	1441	1442	S7
NC_045512v2	1442	1443	S17
NC_045512v2	1443	1445	S7
NC_045512v2	1445	1448	S19
NC_045512v2	1448	1449	S17
NC_045512v2	1449	1450	S7
NC_045512v2	1450	1451	S6
NC_045512v2	1451	1453	S7
NC_045512v2	1453	1455	S17
NC_045512v2	1455	1456	S7
NC_045512v2	1456	1458	S17
NC_045512v2	1458	1459	S7
NC_045512v2	1459	1464	S17
NC_045512v2	1464	1465	S7
NC_045512v2	1465	1468	S17
NC_045512v2	1468	1469	S7
NC_045512v2	1469	1470	S17
NC_045512v2	1470	1471	S6
NC_045512v2	1471	1473	S19
NC_045512v2	1473	1474	S26
NC_045512v2	1474	1475	S19
NC_045512v2	1475	1479	S7
NC_045512v2	1479	1480	S6
NC_045512v2	1480	1481	S17
NC_045512v2	1481	1482	S26
NC_045512v2	1482	1483	S21
NC_045512v2	1483	1485	S17
NC_045512v2	1485	1486	S1
NC_045512v2	1486	1488	S17
NC_045512v2	1488	1489	S21
NC_045512v2	1489	1491	S17
NC_045512v2	1491	1492	S14
NC_045512v2	1492	1494	S17
NC_045512v2	1494	1495	S1
NC_045512v2	1495	1497	S17
NC_045512v2	1497	1498	S6
NC_045512v2	1498	1499	S13
NC_045512v2	1499	1500	S17
NC_045512v2	1500	1501	S7
NC_045512v2	1501	1503	S17
NC_045512v2	1503	1504	S20
NC_045512v2	1504	1506	S17
NC_045512v2	1506	1507	S11
NC_045512v2	1507	1509	S17
NC_045512v2	1509	1510	S7
NC_045512v2	1510	1513	S17
NC_045512v2	1513	1514	S6
NC_045512v2	1514	1515	S17
NC_045512v2	1515	1516	S11
NC_045512v2	1516	1518	S17
NC_045512v2	1518	1519	S22
NC_045512v2	1519	1522	S17
NC_045512v2	1522	1523	S7
NC_045512v2	1523	1524	S17
NC_045512v2	1524	1525	S1
NC_045512v2	1525	1527	S17
NC_045512v2	1527	1528	S4
NC_045512v2	1528	1529	S17
NC_045512v2	1529	1530	S19
NC_045512v2	1530	1531	S7
NC_045512v2	1531	1536	S17
NC_045512v2	1536	1537	S1
NC_045512v2	1537	1539	S17
NC_045512v2	1539	1540	S7
NC_045512v2	1540	1541	S19
NC_045512v2	1541	1542	S17
NC_045512v2	1542	1543	S19
NC_045512v2	1543	1545	S17
NC_045512v2	1545	1548	S19
NC_045512v2	1548	1549	S6
NC_045512v2	1549	1551	S17
NC_045512v2	1551	1552	S4
NC_045512v2	1552	1553	S8
NC_045512v2	1553	1554	S17
NC_045512v2	1554	1555	S7
NC_045512v2	1555	1557	S17
NC_045512v2	1557	1558	S12
NC_045512v2	1558	1560	S17
NC_045512v2	1560	1561	S26
NC_045512v2	1561	1562	S1
NC_045512v2	1562	1564	S7
NC_045512v2	1564	1566	S13
NC_045512v2	1566	1567	S26
NC_045512v2	1567	1569	S17
NC_045512v2	1569	1570	S26
NC_045512v2	1570	1572	S17
NC_045512v2	1572	1573	S7
NC_045512v2	1573	1575	S17
NC_045512v2	1575	1577	S7
NC_045512v2	1577	1578	S17
NC_045512v2	1578	1579	S20
NC_045512v2	1579	1581	S7
NC_045512v2	1581	1582	S20
NC_045512v2	1582	1584	S17
NC_045512v2	1584	1585	S7
NC_045512v2	1585	1587	S17
NC_045512v2	1587	1588	S8
NC_045512v2	1588	1590	S7
NC_045512v2	1590	1591	S13
NC_045512v2	1591	1593	S7
NC_045512v2	1593	1594	S6
NC_045512v2	1594	1596	S17
NC_045512v2	1596	1598	S12
NC_045512v2	1598	1599	S7
NC_045512v2	1599	1601	S13
NC_045512v2	1601	1602	S17
NC_045512v2	1602	1603	S13
NC_045512v2	1603	1605	S17
NC_045512v2	1605	1606	S26
NC_045512v2	1606	1608	S17
NC_045512v2	1608	1610	S7
NC_045512v2	1610	1611	S17
NC_045512v2	1611	1612	S12
NC_045512v2	1612	1613	S19
NC_045512v2	1613	1614	S17
NC_045512v2	1614	1615	S8
NC_045512v2	1615	1616	S20
NC_045512v2	1616	1617	S17
NC_045512v2	1617	1618	S11
NC_045512v2	1618	1619	S19
NC_045512v2	1619	1620	S17
NC_045512v2	1620	1621	S7
NC_045512v2	1621	1623	S17
NC_045512v2	1623	1624	S19
NC_045512v2	1624	1625	S26
NC_045512v2	1625	1626	S17
NC_045512v2	1626	1627	S6
NC_045512v2	1627	1628	S7
NC_045512v2	1628	1629	S13
NC_045512v2	1629	1632	S7
NC_045512v2	1632	1633	S6
NC_045512v2	1633	1634	S19
NC_045512v2	1634	1635	S17
NC_045512v2	1635	1639	S7
NC_045512v2	1639	1641	S17
NC_045512v2	1641	1642	S7
NC_045512v2	1642	1644	S19
NC_045512v2	1644	1645	S5
NC_045512v2	1645	1647	S17
NC_045512v2	1647	1648	S7
NC_045512v2	1648	1650	S17
NC_045512v2	1650	1651	S7
NC_045512v2	1651	1653	S17
NC_045512v2	1653	1654	S20
NC_045512v2	1654	1656	S17
NC_045512v2	1656	1657	S20
NC_045512v2	1657	1659	S17
NC_045512v2	1659	1660	S8
NC_045512v2	1660	1661	S17
NC_045512v2	1661	1662	S20
NC_045512v2	1662	1663	S7
NC_045512v2	1663	1666	S17
NC_045512v2	1666	1667	S7
NC_045512v2	1667	1668	S1
NC_045512v2	1668	1670	S7
NC_045512v2	1670	1671	S17
NC_045512v2	1671	1672	S8
NC_045512v2	1672	1673	S17
NC_045512v2	1673	1674	S14
NC_045512v2	1674	1675	S19
NC_045512v2	1675	1677	S17
NC_045512v2	1677	1678	S1
NC_045512v2	1678	1680	S17
NC_045512v2	1680	1681	S19
NC_045512v2	1681	1682	S12
NC_045512v2	1682	1683	S17
NC_045512v2	1683	1684	S6
NC_045512v2	1684	1685	S17
NC_045512v2	1685	1686	S19
NC_045512v2	1686	1687	S22
NC_045512v2	1687	1689	S17
NC_045512v2	1689	1690	S8
NC_045512v2	1690	1691	S19
NC_045512v2	1691	1692	S17
NC_045512v2	1692	1694	S21
NC_045512v2	1694	1695	S17
NC_045512v2	1695	1696	S4
NC_045512v2	1696	1698	S17
NC_045512v2	1698	1699	S4
NC_045512v2	1699	1702	S17
NC_045512v2	1702	1703	S4
NC_045512v2	1703	1704	S17
NC_045512v2	1704	1705	S21
NC_045512v2	1705	1707	S17
NC_045512v2	1707	1708	S14
NC_045512v2	1708	1710	S17
NC_045512v2	1710	1711	S22
NC_045512v2	1711	1713	S17
NC_045512v2	1713	1714	S6
NC_045512v2	1714	1715	S1
NC_045512v2	1715	1716	S17
NC_045512v2	1716	1717	S3
NC_045512v2	1717	1719	S17
NC_045512v2	1719	1720	S1
NC_045512v2	1720	1722	S17
NC_045512v2	1722	1723	S13
NC_045512v2	1723	1725	S17
NC_045512v2	1725	1726	S20
NC_045512v2	1726	1727	S12
NC_045512v2	1727	1728	S17
NC_045512v2	1728	1729	S6
NC_045512v2	1729	1730	S17
NC_045512v2	1730	1731	S14
NC_045512v2	1731	1732	S7
NC_045512v2	1732	1734	S17
NC_045512v2	1734	1735	S20
NC_045512v2	1735	1736	S13
NC_045512v2	1736	1737	S17
NC_045512v2	1737	1738	S6
NC_045512v2	1738	1739	S17
NC_045512v2	1739	1740	S14
NC_045512v2	1740	1741	S7
NC_045512v2	1741	1742	S8
NC_045512v2	1742	1743	S19
NC_045512v2	1743	1744	S22
NC_045512v2	1744	1745	S7
NC_045512v2	1745	1746	S17
NC_045512v2	1746	1747	S7
NC_045512v2	1747	1749	S17
NC_045512v2	1749	1750	S22
NC_045512v2	1750	1751	S17
NC_045512v2	1751	1752	S19
NC_045512v2	1752	1753	S6
NC_045512v2	1753	1754	S17
NC_045512v2	1754	1755	S19
NC_045512v2	1755	1756	S7
NC_045512v2	1756	1757	S6
NC_045512v2	1757	1758	S19
NC_045512v2	1758	1759	S7
NC_045512v2	1759	1761	S17
NC_045512v2	1761	1762	S3
NC_045512v2	1762	1764	S17
NC_045512v2	1764	1765	S19
NC_045512v2	1765	1768	S7
NC_045512v2	1768	1770	S17
NC_045512v2	1770	1772	S19
NC_045512v2	1772	1776	S17
NC_045512v2	1776	1777	S7
NC_045512v2	1777	1779	S17
NC_045512v2	1779	1780	S4
NC_045512v2	1780	1782	S17
NC_045512v2	1782	1783	S7
NC_045512v2	1783	1785	S17
NC_045512v2	1785	1786	S4
NC_045512v2	1786	1787	S17
NC_045512v2	1787	1788	S19
NC_045512v2	1788	1789	S6
NC_045512v2	1789	1790	S17
NC_045512v2	1790	1792	S7
NC_045512v2	1792	1793	S20
NC_045512v2	1793	1797	S17
NC_045512v2	1797	1798	S14
NC_045512v2	1798	1800	S17
NC_045512v2	1800	1801	S6
NC_045512v2	1801	1802	S17
NC_045512v2	1802	1803	S22
NC_045512v2	1803	1804	S8
NC_045512v2	1804	1806	S17
NC_045512v2	1806	1807	S4
NC_045512v2	1807	1809	S17
NC_045512v2	1809	1810	S6
NC_045512v2	1810	1811	S7
NC_045512v2	1811	1812	S19
NC_045512v2	1812	1813	S12
NC_045512v2	1813	1814	S8
NC_045512v2	1814	1815	S7
NC_045512v2	1815	1816	S4
NC_045512v2	1816	1817	S22
NC_045512v2	1817	1818	S1
NC_045512v2	1818	1819	S19
NC_045512v2	1819	1821	S17
NC_045512v2	1821	1822	S1
NC_045512v2	1822	1823	S17
NC_045512v2	1823	1824	S19
NC_045512v2	1824	1825	S7
NC_045512v2	1825	1830	S17
NC_045512v2	1830	1831	S6
NC_045512v2	1831	1833	S17
NC_045512v2	1833	1834	S14
NC_045512v2	1834	1836	S17
NC_045512v2	1836	1838	S7
NC_045512v2	1838	1839	S19
NC_045512v2	1839	1840	S22
NC_045512v2	1840	1842	S19
NC_045512v2	1842	1843	S4
NC_045512v2	1843	1844	S17
NC_045512v2	1844	1845	S12
NC_045512v2	1845	1847	S19
NC_045512v2	1847	1848	S17
NC_045512v2	1848	1849	S3
NC_045512v2	1849	1850	S13
NC_045512v2	1850	1851	S17
NC_045512v2	1851	1852	S7
NC_045512v2	1852	1853	S13
NC_045512v2	1853	1854	S17
NC_045512v2	1854	1855	S12
NC_045512v2	1855	1856	S17
NC_045512v2	1856	1858	S7
NC_045512v2	1858	1860	S17
NC_045512v2	1860	1861	S6
NC_045512v2	1861	1863	S17
NC_045512v2	1863	1864	S6
NC_045512v2	1864	1865	S19
NC_045512v2	1865	1866	S7
NC_045512v2	1866	1867	S20
NC_045512v2	1867	1868	S19
NC_045512v2	1868	1869	S7
NC_045512v2	1869	1870	S12
NC_045512v2	1870	1872	S17
NC_045512v2	1872	1873	S11
NC_045512v2	1873	1874	S6
NC_045512v2	1874	1875	S17
NC_045512v2	1875	1876	S12
NC_045512v2	1876	1878	S17
NC_045512v2	1878	1879	S19
NC_045512v2	1879	1880	S7
NC_045512v2	1880	1881	S17
NC_045512v2	1881	1882	S19
NC_045512v2	1882	1884	S17
NC_045512v2	1884	1885	S22
NC_045512v2	1885	1887	S17
NC_045512v2	1887	1888	S22
NC_045512v2	1888	1889	S7
NC_045512v2	1889	1890	S17
NC_045512v2	1890	1891	S19
NC_045512v2	1891	1893	S17
NC_045512v2	1893	1894	S22
NC_045512v2	1894	1895	S7
NC_045512v2	1895	1896	S17
NC_045512v2	1896	1897	S6
NC_045512v2	1897	1898	S7
NC_045512v2	1898	1899	S17
NC_045512v2	1899	1900	S26
NC_045512v2	1900	1901	S22
NC_045512v2	1901	1902	S17
NC_045512v2	1902	1903	S4
NC_045512v2	1903	1905	S17
NC_045512v2	1905	1906	S11
NC_045512v2	1906	1908	S17
NC_045512v2	1908	1910	S13
NC_045512v2	1910	1911	S17
NC_045512v2	1911	1912	S6
NC_045512v2	1912	1914	S17
NC_045512v2	1914	1915	S20
NC_045512v2	1915	1917	S17
NC_045512v2	1917	1918	S6
NC_045512v2	1918	1919	S19
NC_045512v2	1919	1920	S17
NC_045512v2	1920	1921	S2
NC_045512v2	1921	1922	S17
NC_045512v2	1922	1923	S19
NC_045512v2	1923	1925	S7
NC_045512v2	1925	1926	S17
NC_045512v2	1926	1927	S7
NC_045512v2	1927	1929	S17
NC_045512v2	1929	1931	S7
NC_045512v2	1931	1932	S19
NC_045512v2	1932	1933	S6
NC_045512v2	1933	1934	S12
NC_045512v2	1934	1935	S17
NC_045512v2	1935	1936	S13
NC_045512v2	1936	1938	S17
NC_045512v2	1938	1939	S13
NC_045512v2	1939	1940	S7
NC_045512v2	1940	1941	S17
NC_045512v2	1941	1942	S7
NC_045512v2	1942	1943	S19
NC_045512v2	1943	1944	S7
NC_045512v2	1944	1945	S4
NC_045512v2	1945	1946	S17
NC_045512v2	1946	1947	S7
NC_045512v2	1947	1948	S11
NC_045512v2	1948	1949	S1
NC_045512v2	1949	1950	S17
NC_045512v2	1950	1951	S12
NC_045512v2	1951	1953	S17
NC_045512v2	1953	1954	S6
NC_045512v2	1954	1955	S17
NC_045512v2	1955	1957	S7
NC_045512v2	1957	1959	S17
NC_045512v2	1959	1960	S6
NC_045512v2	1960	1962	S17
NC_045512v2	1962	1963	S19
NC_045512v2	1963	1964	S7
NC_045512v2	1964	1965	S17
NC_045512v2	1965	1966	S7
NC_045512v2	1966	1967	S17
NC_045512v2	1967	1968	S26
NC_045512v2	1968	1969	S7
NC_045512v2	1969	1970	S17
NC_045512v2	1970	1971	S1
NC_045512v2	1971	1972	S2
NC_045512v2	1972	1973	S26
NC_045512v2	1973	1974	S17
NC_045512v2	1974	1975	S7
NC_045512v2	1975	1976	S19
NC_045512v2	1976	1977	S4
NC_045512v2	1977	1978	S19
NC_045512v2	1978	1979	S17
NC_045512v2	1979	1980	S4
NC_045512v2	1980	1981	S7
NC_045512v2	1981	1983	S17
NC_045512v2	1983	1984	S19
NC_045512v2	1984	1986	S17
NC_045512v2	1986	1988	S7
NC_045512v2	1988	1989	S17
NC_045512v2	1989	1991	S7
NC_045512v2	1991	1992	S19
NC_045512v2	1992	1993	S7
NC_045512v2	1993	1994	S19
NC_045512v2	1994	1995	S17
NC_045512v2	1995	1996	S19
NC_045512v2	1996	1997	S12
NC_045512v2	1997	1998	S19
NC_045512v2	1998	1999	S14
NC_045512v2	1999	2000	S7
NC_045512v2	2000	2001	S17
NC_045512v2	2001	2002	S7
NC_045512v2	2002	2003	S19
NC_045512v2	2003	2004	S17
NC_045512v2	2004	2006	S7
NC_045512v2	2006	2007	S17
NC_045512v2	2007	2008	S11
NC_045512v2	2008	2010	S17
NC_045512v2	2010	2011	S11
NC_045512v2	2011	2012	S20
NC_045512v2	2012	2013	S17
NC_045512v2	2013	2014	S7
NC_045512v2	2014	2017	S17
NC_045512v2	2017	2018	S7
NC_045512v2	2018	2019	S22
NC_045512v2	2019	2020	S12
NC_045512v2	2020	2021	S19
NC_045512v2	2021	2022	S7
NC_045512v2	2022	2023	S5
NC_045512v2	2023	2025	S17
NC_045512v2	2025	2026	S12
NC_045512v2	2026	2027	S19
NC_045512v2	2027	2028	S17
NC_045512v2	2028	2029	S7
NC_045512v2	2029	2030	S17
NC_045512v2	2030	2031	S19
NC_045512v2	2031	2032	S8
NC_045512v2	2032	2033	S13
NC_045512v2	2033	2034	S17
NC_045512v2	2034	2035	S14
NC_045512v2	2035	2036	S7
NC_045512v2	2036	2037	S6
NC_045512v2	2037	2038	S12
NC_045512v2	2038	2040	S17
NC_045512v2	2040	2041	S10
NC_045512v2	2041	2042	S19
NC_045512v2	2042	2043	S17
NC_045512v2	2043	2044	S19
NC_045512v2	2044	2045	S17
NC_045512v2	2045	2046	S7
NC_045512v2	2046	2047	S17
NC_045512v2	2047	2048	S7
NC_045512v2	2048	2049	S17
NC_045512v2	2049	2050	S7
NC_045512v2	2050	2051	S8
NC_045512v2	2051	2052	S17
NC_045512v2	2052	2053	S5
NC_045512v2	2053	2054	S8
NC_045512v2	2054	2055	S17
NC_045512v2	2055	2056	S7
NC_045512v2	2056	2061	S17
NC_045512v2	2061	2062	S6
NC_045512v2	2062	2064	S17
NC_045512v2	2064	2066	S7
NC_045512v2	2066	2067	S17
NC_045512v2	2067	2068	S12
NC_045512v2	2068	2070	S17
NC_045512v2	2070	2071	S6
NC_045512v2	2071	2073	S17
NC_045512v2	2073	2074	S22
NC_045512v2	2074	2076	S17
NC_045512v2	2076	2077	S22
NC_045512v2	2077	2078	S7
NC_045512v2	2078	2079	S17
NC_045512v2	2079	2080	S19
NC_045512v2	2080	2082	S17
NC_045512v2	2082	2083	S6
NC_045512v2	2083	2085	S17
NC_045512v2	2085	2086	S12
NC_045512v2	2086	2087	S6
NC_045512v2	2087	2088	S7
NC_045512v2	2088	2089	S3
NC_045512v2	2089	2090	S22
NC_045512v2	2090	2091	S14
NC_045512v2	2091	2094	S3
NC_045512v2	2094	2095	S13
NC_045512v2	2095	2097	S19
NC_045512v2	2097	2098	S4
NC_045512v2	2098	2101	S17
NC_045512v2	2101	2102	S7
NC_045512v2	2102	2103	S17
NC_045512v2	2103	2104	S8
NC_045512v2	2104	2105	S7
NC_045512v2	2105	2106	S19
NC_045512v2	2106	2107	S26
NC_045512v2	2107	2108	S19
NC_045512v2	2108	2109	S17
NC_045512v2	2109	2111	S8
NC_045512v2	2111	2112	S17
NC_045512v2	2112	2113	S7
NC_045512v2	2113	2114	S1
NC_045512v2	2114	2115	S17
NC_045512v2	2115	2116	S7
NC_045512v2	2116	2119	S19
NC_045512v2	2119	2120	S22
NC_045512v2	2120	2121	S17
NC_045512v2	2121	2122	S4
NC_045512v2	2122	2123	S8
NC_045512v2	2123	2124	S7
NC_045512v2	2124	2125	S4
NC_045512v2	2125	2127	S7
NC_045512v2	2127	2128	S4
NC_045512v2	2128	2130	S17
NC_045512v2	2130	2131	S3
NC_045512v2	2131	2133	S17
NC_045512v2	2133	2134	S1
NC_045512v2	2134	2135	S19
NC_045512v2	2135	2136	S17
NC_045512v2	2136	2137	S1
NC_045512v2	2137	2138	S22
NC_045512v2	2138	2140	S13
NC_045512v2	2140	2142	S19
NC_045512v2	2142	2143	S4
NC_045512v2	2143	2144	S13
NC_045512v2	2144	2145	S17
NC_045512v2	2145	2146	S2
NC_045512v2	2146	2147	S7
NC_045512v2	2147	2148	S17
NC_045512v2	2148	2149	S19
NC_045512v2	2149	2150	S3
NC_045512v2	2150	2152	S7
NC_045512v2	2152	2155	S17
NC_045512v2	2155	2156	S12
NC_045512v2	2156	2157	S17
NC_045512v2	2157	2158	S26
NC_045512v2	2158	2160	S17
NC_045512v2	2160	2161	S7
NC_045512v2	2161	2162	S4
NC_045512v2	2162	2163	S7
NC_045512v2	2163	2164	S3
NC_045512v2	2164	2165	S19
NC_045512v2	2165	2166	S22
NC_045512v2	2166	2167	S12
NC_045512v2	2167	2168	S7
NC_045512v2	2168	2169	S17
NC_045512v2	2169	2170	S26
NC_045512v2	2170	2171	S19
NC_045512v2	2171	2172	S12
NC_045512v2	2172	2173	S7
NC_045512v2	2173	2174	S19
NC_045512v2	2174	2175	S7
NC_045512v2	2175	2176	S22
NC_045512v2	2176	2178	S17
NC_045512v2	2178	2179	S7
NC_045512v2	2179	2180	S4
NC_045512v2	2180	2181	S17
NC_045512v2	2181	2182	S12
NC_045512v2	2182	2184	S19
NC_045512v2	2184	2185	S12
NC_045512v2	2185	2187	S17
NC_045512v2	2187	2188	S19
NC_045512v2	2188	2190	S17
NC_045512v2	2190	2191	S8
NC_045512v2	2191	2192	S19
NC_045512v2	2192	2194	S8
NC_045512v2	2194	2195	S19
NC_045512v2	2195	2196	S17
NC_045512v2	2196	2197	S7
NC_045512v2	2197	2198	S17
NC_045512v2	2198	2199	S7
NC_045512v2	2199	2200	S20
NC_045512v2	2200	2203	S18
NC_045512v2	2203	2205	S19
NC_045512v2	2205	2206	S13
NC_045512v2	2206	2208	S17
NC_045512v2	2208	2209	S19
NC_045512v2	2209	2210	S7
NC_045512v2	2210	2211	S17
NC_045512v2	2211	2212	S13
NC_045512v2	2212	2213	S19
NC_045512v2	2213	2214	S17
NC_045512v2	2214	2216	S19
NC_045512v2	2216	2217	S17
NC_045512v2	2217	2218	S3
NC_045512v2	2218	2219	S7
NC_045512v2	2219	2220	S17
NC_045512v2	2220	2221	S3
NC_045512v2	2221	2224	S7
NC_045512v2	2224	2225	S17
NC_045512v2	2225	2226	S22
NC_045512v2	2226	2227	S6
NC_045512v2	2227	2228	S7
NC_045512v2	2228	2229	S17
NC_045512v2	2229	2230	S1
NC_045512v2	2230	2231	S17
NC_045512v2	2231	2232	S7
NC_045512v2	2232	2233	S3
NC_045512v2	2233	2234	S17
NC_045512v2	2234	2235	S7
NC_045512v2	2235	2238	S19
NC_045512v2	2238	2239	S7
NC_045512v2	2239	2240	S1
NC_045512v2	2240	2241	S17
NC_045512v2	2241	2242	S12
NC_045512v2	2242	2243	S1
NC_045512v2	2243	2244	S17
NC_045512v2	2244	2245	S3
NC_045512v2	2245	2248	S7
NC_045512v2	2248	2250	S17
NC_045512v2	2250	2251	S7
NC_045512v2	2251	2252	S19
NC_045512v2	2252	2253	S17
NC_045512v2	2253	2254	S19
NC_045512v2	2254	2256	S17
NC_045512v2	2256	2262	S7
NC_045512v2	2262	2263	S5
NC_045512v2	2263	2264	S12
NC_045512v2	2264	2265	S7
NC_045512v2	2265	2266	S25
NC_045512v2	2266	2267	S7
NC_045512v2	2267	2269	S25
NC_045512v2	2269	2270	S7
NC_045512v2	2270	2271	S25
NC_045512v2	2271	2273	S7
NC_045512v2	2273	2274	S25
NC_045512v2	2274	2275	S7
NC_045512v2	2275	2276	S4
NC_045512v2	2276	2277	S25
NC_045512v2	2277	2278	S7
NC_045512v2	2278	2280	S25
NC_045512v2	2280	2281	S4
NC_045512v2	2281	2283	S19
NC_045512v2	2283	2285	S7
NC_045512v2	2285	2287	S19
NC_045512v2	2287	2289	S17
NC_045512v2	2289	2291	S7
NC_045512v2	2291	2292	S19
NC_045512v2	2292	2293	S7
NC_045512v2	2293	2294	S13
NC_045512v2	2294	2295	S12
NC_045512v2	2295	2296	S7
NC_045512v2	2296	2298	S17
NC_045512v2	2298	2299	S3
NC_045512v2	2299	2300	S7
NC_045512v2	2300	2302	S17
NC_045512v2	2302	2303	S7
NC_045512v2	2303	2304	S3
NC_045512v2	2304	2306	S7
NC_045512v2	2306	2307	S17
NC_045512v2	2307	2309	S21
NC_045512v2	2309	2310	S17
NC_045512v2	2310	2311	S7
NC_045512v2	2311	2313	S17
NC_045512v2	2313	2314	S5
NC_045512v2	2314	2316	S17
NC_045512v2	2316	2317	S21
NC_045512v2	2317	2321	S7
NC_045512v2	2321	2322	S17
NC_045512v2	2322	2323	S7
NC_045512v2	2323	2324	S17
NC_045512v2	2324	2327	S7
NC_045512v2	2327	2328	S17
NC_045512v2	2328	2329	S19
NC_045512v2	2329	2331	S17
NC_045512v2	2331	2332	S8
NC_045512v2	2332	2334	S7
NC_045512v2	2334	2335	S1
NC_045512v2	2335	2337	S17
NC_045512v2	2337	2338	S22
NC_045512v2	2338	2340	S7
NC_045512v2	2340	2341	S6
NC_045512v2	2341	2342	S7
NC_045512v2	2342	2343	S25
NC_045512v2	2343	2344	S19
NC_045512v2	2344	2345	S17
NC_045512v2	2345	2346	S7
NC_045512v2	2346	2347	S3
NC_045512v2	2347	2348	S22
NC_045512v2	2348	2349	S17
NC_045512v2	2349	2350	S8
NC_045512v2	2350	2351	S17
NC_045512v2	2351	2352	S7
NC_045512v2	2352	2353	S4
NC_045512v2	2353	2355	S17
NC_045512v2	2355	2356	S7
NC_045512v2	2356	2357	S3
NC_045512v2	2357	2358	S14
NC_045512v2	2358	2359	S5
NC_045512v2	2359	2360	S17
NC_045512v2	2360	2361	S19
NC_045512v2	2361	2363	S7
NC_045512v2	2363	2364	S17
NC_045512v2	2364	2365	S7
NC_045512v2	2365	2366	S13
NC_045512v2	2366	2367	S7
NC_045512v2	2367	2368	S19
NC_045512v2	2368	2369	S8
NC_045512v2	2369	2370	S17
NC_045512v2	2370	2372	S7
NC_045512v2	2372	2373	S17
NC_045512v2	2373	2374	S7
NC_045512v2	2374	2376	S17
NC_045512v2	2376	2377	S8
NC_045512v2	2377	2378	S4
NC_045512v2	2378	2379	S17
NC_045512v2	2379	2380	S5
NC_045512v2	2380	2382	S17
NC_045512v2	2382	2383	S4
NC_045512v2	2383	2385	S17
NC_045512v2	2385	2386	S4
NC_045512v2	2386	2387	S5
NC_045512v2	2387	2389	S7
NC_045512v2	2389	2390	S19
NC_045512v2	2390	2391	S17
NC_045512v2	2391	2392	S12
NC_045512v2	2392	2393	S7
NC_045512v2	2393	2394	S17
NC_045512v2	2394	2395	S3
NC_045512v2	2395	2396	S7
NC_045512v2	2396	2397	S17
NC_045512v2	2397	2398	S12
NC_045512v2	2398	2400	S17
NC_045512v2	2400	2404	S7
NC_045512v2	2404	2405	S19
NC_045512v2	2405	2407	S1
NC_045512v2	2407	2409	S17
NC_045512v2	2409	2410	S4
NC_045512v2	2410	2411	S7
NC_045512v2	2411	2412	S17
NC_045512v2	2412	2413	S7
NC_045512v2	2413	2415	S17
NC_045512v2	2415	2416	S20
NC_045512v2	2416	2417	S7
NC_045512v2	2417	2418	S17
NC_045512v2	2418	2420	S7
NC_045512v2	2420	2421	S17
NC_045512v2	2421	2422	S22
NC_045512v2	2422	2424	S17
NC_045512v2	2424	2425	S21
NC_045512v2	2425	2426	S12
NC_045512v2	2426	2427	S17
NC_045512v2	2427	2428	S13
NC_045512v2	2428	2429	S7
NC_045512v2	2429	2430	S6
NC_045512v2	2430	2433	S7
NC_045512v2	2433	2434	S22
NC_045512v2	2434	2435	S17
NC_045512v2	2435	2436	S7
NC_045512v2	2436	2437	S8
NC_045512v2	2437	2439	S17
NC_045512v2	2439	2440	S4
NC_045512v2	2440	2441	S7
NC_045512v2	2441	2442	S17
NC_045512v2	2442	2449	S7
NC_045512v2	2449	2450	S1
NC_045512v2	2450	2451	S17
NC_045512v2	2451	2453	S19
NC_045512v2	2453	2454	S17
NC_045512v2	2454	2455	S11
NC_045512v2	2455	2456	S26
NC_045512v2	2456	2460	S17
NC_045512v2	2460	2461	S22
NC_045512v2	2461	2462	S4
NC_045512v2	2462	2463	S17
NC_045512v2	2463	2464	S6
NC_045512v2	2464	2466	S17
NC_045512v2	2466	2467	S7
NC_045512v2	2467	2468	S19
NC_045512v2	2468	2469	S17
NC_045512v2	2469	2470	S6
NC_045512v2	2470	2472	S17
NC_045512v2	2472	2473	S4
NC_045512v2	2473	2475	S17
NC_045512v2	2475	2476	S20
NC_045512v2	2476	2478	S17
NC_045512v2	2478	2479	S22
NC_045512v2	2479	2480	S7
NC_045512v2	2480	2481	S17
NC_045512v2	2481	2482	S7
NC_045512v2	2482	2483	S19
NC_045512v2	2483	2484	S7
NC_045512v2	2484	2485	S4
NC_045512v2	2485	2487	S17
NC_045512v2	2487	2488	S13
NC_045512v2	2488	2489	S8
NC_045512v2	2489	2490	S17
NC_045512v2	2490	2491	S7
NC_045512v2	2491	2493	S17
NC_045512v2	2493	2494	S8
NC_045512v2	2494	2496	S17
NC_045512v2	2496	2497	S13
NC_045512v2	2497	2499	S17
NC_045512v2	2499	2501	S7
NC_045512v2	2501	2502	S22
NC_045512v2	2502	2504	S19
NC_045512v2	2504	2505	S7
NC_045512v2	2505	2506	S22
NC_045512v2	2506	2508	S7
NC_045512v2	2508	2509	S3
NC_045512v2	2509	2511	S17
NC_045512v2	2511	2512	S22
NC_045512v2	2512	2513	S19
NC_045512v2	2513	2514	S7
NC_045512v2	2514	2515	S22
NC_045512v2	2515	2516	S7
NC_045512v2	2516	2517	S17
NC_045512v2	2517	2519	S7
NC_045512v2	2519	2520	S12
NC_045512v2	2520	2522	S7
NC_045512v2	2522	2523	S17
NC_045512v2	2523	2524	S7
NC_045512v2	2524	2526	S17
NC_045512v2	2526	2527	S3
NC_045512v2	2527	2529	S17
NC_045512v2	2529	2530	S7
NC_045512v2	2530	2532	S17
NC_045512v2	2532	2535	S19
NC_045512v2	2535	2536	S8
NC_045512v2	2536	2537	S7
NC_045512v2	2537	2538	S17
NC_045512v2	2538	2539	S7
NC_045512v2	2539	2541	S17
NC_045512v2	2541	2542	S12
NC_045512v2	2542	2543	S17
NC_045512v2	2543	2544	S7
NC_045512v2	2544	2545	S13
NC_045512v2	2545	2547	S17
NC_045512v2	2547	2549	S19
NC_045512v2	2549	2550	S26
NC_045512v2	2550	2552	S7
NC_045512v2	2552	2553	S17
NC_045512v2	2553	2555	S7
NC_045512v2	2555	2556	S17
NC_045512v2	2556	2557	S1
NC_045512v2	2557	2558	S7
NC_045512v2	2558	2559	S20
NC_045512v2	2559	2560	S19
NC_045512v2	2560	2561	S7
NC_045512v2	2561	2562	S19
NC_045512v2	2562	2563	S8
NC_045512v2	2563	2565	S17
NC_045512v2	2565	2566	S19
NC_045512v2	2566	2567	S13
NC_045512v2	2567	2568	S19
NC_045512v2	2568	2569	S7
NC_045512v2	2569	2570	S4
NC_045512v2	2570	2571	S7
NC_045512v2	2571	2572	S17
NC_045512v2	2572	2573	S19
NC_045512v2	2573	2574	S20
NC_045512v2	2574	2575	S13
NC_045512v2	2575	2576	S17
NC_045512v2	2576	2577	S8
NC_045512v2	2577	2578	S22
NC_045512v2	2578	2579	S17
NC_045512v2	2579	2580	S7
NC_045512v2	2580	2581	S26
NC_045512v2	2581	2582	S17
NC_045512v2	2582	2583	S19
NC_045512v2	2583	2584	S4
NC_045512v2	2584	2585	S22
NC_045512v2	2585	2586	S19
NC_045512v2	2586	2587	S8
NC_045512v2	2587	2588	S20
NC_045512v2	2588	2600	S28
NC_045512v2	2600	2601	S25
NC_045512v2	2601	2602	S3
NC_045512v2	2602	2604	S17
NC_045512v2	2604	2605	S8
NC_045512v2	2605	2606	S19
NC_045512v2	2606	2607	S20
NC_045512v2	2607	2608	S4
NC_045512v2	2608	2610	S17
NC_045512v2	2610	2611	S1
NC_045512v2	2611	2613	S17
NC_045512v2	2613	2614	S11
NC_045512v2	2614	2616	S17
NC_045512v2	2616	2617	S22
NC_045512v2	2617	2618	S8
NC_045512v2	2618	2619	S17
NC_045512v2	2619	2620	S7
NC_045512v2	2620	2622	S17
NC_045512v2	2622	2623	S7
NC_045512v2	2623	2625	S17
NC_045512v2	2625	2626	S7
NC_045512v2	2626	2628	S17
NC_045512v2	2628	2629	S6
NC_045512v2	2629	2632	S17
NC_045512v2	2632	2633	S7
NC_045512v2	2633	2634	S17
NC_045512v2	2634	2636	S7
NC_045512v2	2636	2637	S17
NC_045512v2	2637	2638	S7
NC_045512v2	2638	2640	S17
NC_045512v2	2640	2641	S8
NC_045512v2	2641	2642	S3
NC_045512v2	2642	2643	S17
NC_045512v2	2643	2644	S21
NC_045512v2	2644	2645	S1
NC_045512v2	2645	2646	S17
NC_045512v2	2646	2647	S11
NC_045512v2	2647	2648	S1
NC_045512v2	2648	2649	S17
NC_045512v2	2649	2650	S3
NC_045512v2	2650	2651	S19
NC_045512v2	2651	2652	S7
NC_045512v2	2652	2653	S3
NC_045512v2	2653	2655	S17
NC_045512v2	2655	2656	S22
NC_045512v2	2656	2657	S7
NC_045512v2	2657	2658	S17
NC_045512v2	2658	2659	S13
NC_045512v2	2659	2661	S17
NC_045512v2	2661	2662	S5
NC_045512v2	2662	2664	S17
NC_045512v2	2664	2665	S14
NC_045512v2	2665	2667	S17
NC_045512v2	2667	2668	S8
NC_045512v2	2668	2669	S7
NC_045512v2	2669	2670	S17
NC_045512v2	2670	2672	S7
NC_045512v2	2672	2673	S17
NC_045512v2	2673	2674	S7
NC_045512v2	2674	2676	S17
NC_045512v2	2676	2677	S4
NC_045512v2	2677	2679	S7
NC_045512v2	2679	2680	S3
NC_045512v2	2680	2681	S7
NC_045512v2	2681	2682	S17
NC_045512v2	2682	2683	S8
NC_045512v2	2683	2684	S7
NC_045512v2	2684	2685	S17
NC_045512v2	2685	2686	S3
NC_045512v2	2686	2687	S17
NC_045512v2	2687	2688	S7
NC_045512v2	2688	2689	S8
NC_045512v2	2689	2691	S17
NC_045512v2	2691	2692	S19
NC_045512v2	2692	2694	S17
NC_045512v2	2694	2695	S26
NC_045512v2	2695	2697	S17
NC_045512v2	2697	2698	S19
NC_045512v2	2698	2700	S7
NC_045512v2	2700	2701	S20
NC_045512v2	2701	2703	S17
NC_045512v2	2703	2704	S12
NC_045512v2	2704	2707	S7
NC_045512v2	2707	2708	S19
NC_045512v2	2708	2709	S17
NC_045512v2	2709	2710	S6
NC_045512v2	2710	2712	S17
NC_045512v2	2712	2713	S5
NC_045512v2	2713	2715	S17
NC_045512v2	2715	2716	S6
NC_045512v2	2716	2719	S17
NC_045512v2	2719	2720	S14
NC_045512v2	2720	2721	S17
NC_045512v2	2721	2722	S1
NC_045512v2	2722	2724	S17
NC_045512v2	2724	2727	S3
NC_045512v2	2727	2728	S7
NC_045512v2	2728	2730	S17
NC_045512v2	2730	2731	S6
NC_045512v2	2731	2733	S17
NC_045512v2	2733	2734	S6
NC_045512v2	2734	2736	S17
NC_045512v2	2736	2737	S8
NC_045512v2	2737	2739	S17
NC_045512v2	2739	2740	S14
NC_045512v2	2740	2742	S17
NC_045512v2	2742	2743	S7
NC_045512v2	2743	2745	S17
NC_045512v2	2745	2746	S7
NC_045512v2	2746	2747	S4
NC_045512v2	2747	2748	S17
NC_045512v2	2748	2749	S11
NC_045512v2	2749	2751	S17
NC_045512v2	2751	2752	S19
NC_045512v2	2752	2754	S17
NC_045512v2	2754	2756	S7
NC_045512v2	2756	2757	S17
NC_045512v2	2757	2758	S13
NC_045512v2	2758	2761	S17
NC_045512v2	2761	2762	S19
NC_045512v2	2762	2763	S17
NC_045512v2	2763	2764	S7
NC_045512v2	2764	2766	S17
NC_045512v2	2766	2767	S21
NC_045512v2	2767	2769	S17
NC_045512v2	2769	2770	S11
NC_045512v2	2770	2772	S17
NC_045512v2	2772	2773	S21
NC_045512v2	2773	2775	S17
NC_045512v2	2775	2776	S19
NC_045512v2	2776	2777	S17
NC_045512v2	2777	2778	S7
NC_045512v2	2778	2781	S17
NC_045512v2	2781	2782	S26
NC_045512v2	2782	2783	S17
NC_045512v2	2783	2784	S13
NC_045512v2	2784	2785	S6
NC_045512v2	2785	2787	S17
NC_045512v2	2787	2788	S1
NC_045512v2	2788	2790	S17
NC_045512v2	2790	2791	S8
NC_045512v2	2791	2793	S17
NC_045512v2	2793	2794	S21
NC_045512v2	2794	2796	S17
NC_045512v2	2796	2797	S8
NC_045512v2	2797	2798	S19
NC_045512v2	2798	2799	S17
NC_045512v2	2799	2800	S19
NC_045512v2	2800	2802	S17
NC_045512v2	2802	2803	S20
NC_045512v2	2803	2805	S17
NC_045512v2	2805	2806	S3
NC_045512v2	2806	2807	S7
NC_045512v2	2807	2808	S17
NC_045512v2	2808	2810	S7
NC_045512v2	2810	2811	S17
NC_045512v2	2811	2812	S5
NC_045512v2	2812	2814	S17
NC_045512v2	2814	2815	S8
NC_045512v2	2815	2817	S17
NC_045512v2	2817	2818	S1
NC_045512v2	2818	2820	S17
NC_045512v2	2820	2821	S7
NC_045512v2	2821	2823	S17
NC_045512v2	2823	2824	S19
NC_045512v2	2824	2826	S17
NC_045512v2	2826	2827	S4
NC_045512v2	2827	2829	S17
NC_045512v2	2829	2830	S13
NC_045512v2	2830	2832	S17
NC_045512v2	2832	2833	S19
NC_045512v2	2833	2835	S17
NC_045512v2	2835	2836	S4
NC_045512v2	2836	2837	S19
NC_045512v2	2837	2838	S17
NC_045512v2	2838	2839	S19
NC_045512v2	2839	2840	S26
NC_045512v2	2840	2841	S6
NC_045512v2	2841	2842	S1
NC_045512v2	2842	2844	S17
NC_045512v2	2844	2845	S6
NC_045512v2	2845	2847	S17
NC_045512v2	2847	2848	S7
NC_045512v2	2848	2850	S17
NC_045512v2	2850	2851	S22
NC_045512v2	2851	2853	S17
NC_045512v2	2853	2854	S1
NC_045512v2	2854	2856	S7
NC_045512v2	2856	2857	S1
NC_045512v2	2857	2859	S17
NC_045512v2	2859	2860	S19
NC_045512v2	2860	2862	S17
NC_045512v2	2862	2863	S12
NC_045512v2	2863	2864	S19
NC_045512v2	2864	2865	S17
NC_045512v2	2865	2866	S2
NC_045512v2	2866	2868	S19
NC_045512v2	2868	2869	S7
NC_045512v2	2869	2870	S22
NC_045512v2	2870	2871	S7
NC_045512v2	2871	2872	S26
NC_045512v2	2872	2874	S17
NC_045512v2	2874	2875	S3
NC_045512v2	2875	2876	S19
NC_045512v2	2876	2877	S17
NC_045512v2	2877	2878	S13
NC_045512v2	2878	2880	S17
NC_045512v2	2880	2881	S6
NC_045512v2	2881	2889	S17
NC_045512v2	2889	2890	S6
NC_045512v2	2890	2891	S19
NC_045512v2	2891	2892	S17
NC_045512v2	2892	2893	S1
NC_045512v2	2893	2895	S17
NC_045512v2	2895	2896	S7
NC_045512v2	2896	2897	S22
NC_045512v2	2897	2898	S17
NC_045512v2	2898	2899	S4
NC_045512v2	2899	2901	S17
NC_045512v2	2901	2903	S7
NC_045512v2	2903	2904	S17
NC_045512v2	2904	2905	S13
NC_045512v2	2905	2907	S17
NC_045512v2	2907	2908	S13
NC_045512v2	2908	2910	S17
NC_045512v2	2910	2911	S22
NC_045512v2	2911	2913	S17
NC_045512v2	2913	2914	S13
NC_045512v2	2914	2916	S17
NC_045512v2	2916	2917	S20
NC_045512v2	2917	2919	S17
NC_045512v2	2919	2920	S22
NC_045512v2	2920	2921	S19
NC_045512v2	2921	2922	S17
NC_045512v2	2922	2923	S7
NC_045512v2	2923	2925	S17
NC_045512v2	2925	2926	S22
NC_045512v2	2926	2928	S17
NC_045512v2	2928	2929	S7
NC_045512v2	2929	2930	S6
NC_045512v2	2930	2931	S17
NC_045512v2	2931	2932	S7
NC_045512v2	2932	2933	S19
NC_045512v2	2933	2934	S17
NC_045512v2	2934	2935	S26
NC_045512v2	2935	2936	S17
NC_045512v2	2936	2937	S26
NC_045512v2	2937	2938	S7
NC_045512v2	2938	2940	S8
NC_045512v2	2940	2942	S7
NC_045512v2	2942	2946	S17
NC_045512v2	2946	2947	S7
NC_045512v2	2947	2949	S17
NC_045512v2	2949	2950	S19
NC_045512v2	2950	2952	S17
NC_045512v2	2952	2953	S4
NC_045512v2	2953	2954	S7
NC_045512v2	2954	2955	S17
NC_045512v2	2955	2956	S7
NC_045512v2	2956	2958	S17
NC_045512v2	2958	2959	S2
NC_045512v2	2959	2961	S17
NC_045512v2	2961	2962	S13
NC_045512v2	2962	2965	S17
NC_045512v2	2965	2966	S20
NC_045512v2	2966	2968	S17
NC_045512v2	2968	2969	S7
NC_045512v2	2969	2970	S17
NC_045512v2	2970	2971	S3
NC_045512v2	2971	2972	S19
NC_045512v2	2972	2973	S17
NC_045512v2	2973	2974	S20
NC_045512v2	2974	2975	S17
NC_045512v2	2975	2977	S19
NC_045512v2	2977	2978	S17
NC_045512v2	2978	2979	S7
NC_045512v2	2979	2980	S1
NC_045512v2	2980	2982	S17
NC_045512v2	2982	2983	S13
NC_045512v2	2983	2984	S19
NC_045512v2	2984	2985	S17
NC_045512v2	2985	2986	S6
NC_045512v2	2986	2988	S17
NC_045512v2	2988	2989	S1
NC_045512v2	2989	2991	S17
NC_045512v2	2991	2992	S1
NC_045512v2	2992	2994	S17
NC_045512v2	2994	2996	S7
NC_045512v2	2996	2997	S17
NC_045512v2	2997	2998	S26
NC_045512v2	2998	3000	S17
NC_045512v2	3000	3001	S20
NC_045512v2	3001	3003	S17
NC_045512v2	3003	3004	S6
NC_045512v2	3004	3007	S7
NC_045512v2	3007	3009	S19
NC_045512v2	3009	3010	S22
NC_045512v2	3010	3011	S7
NC_045512v2	3011	3012	S17
NC_045512v2	3012	3013	S7
NC_045512v2	3013	3014	S6
NC_045512v2	3014	3015	S17
NC_045512v2	3015	3016	S3
NC_045512v2	3016	3018	S17
NC_045512v2	3018	3019	S20
NC_045512v2	3019	3020	S17
NC_045512v2	3020	3021	S7
NC_045512v2	3021	3022	S3
NC_045512v2	3022	3027	S17
NC_045512v2	3027	3028	S8
NC_045512v2	3028	3030	S17
NC_045512v2	3030	3031	S1
NC_045512v2	3031	3033	S17
NC_045512v2	3033	3034	S8
NC_045512v2	3034	3036	S17
NC_045512v2	3036	3037	S11
NC_045512v2	3037	3039	S17
NC_045512v2	3039	3040	S13
NC_045512v2	3040	3041	S19
NC_045512v2	3041	3045	S17
NC_045512v2	3045	3046	S6
NC_045512v2	3046	3048	S17
NC_045512v2	3048	3049	S26
NC_045512v2	3049	3051	S17
NC_045512v2	3051	3052	S13
NC_045512v2	3052	3054	S17
NC_045512v2	3054	3055	S6
NC_045512v2	3055	3057	S17
NC_045512v2	3057	3058	S13
NC_045512v2	3058	3060	S25
NC_045512v2	3060	3064	S6
NC_045512v2	3064	3065	S17
NC_045512v2	3065	3066	S6
NC_045512v2	3066	3067	S2
NC_045512v2	3067	3069	S17
NC_045512v2	3069	3070	S6
NC_045512v2	3070	3071	S26
NC_045512v2	3071	3072	S8
NC_045512v2	3072	3074	S26
NC_045512v2	3074	3075	S25
NC_045512v2	3075	3076	S6
NC_045512v2	3076	3078	S25
NC_045512v2	3078	3079	S2
NC_045512v2	3079	3080	S25
NC_045512v2	3080	3085	S24
NC_045512v2	3085	3088	S9
NC_045512v2	3088	3089	S24
NC_045512v2	3089	3090	S25
NC_045512v2	3090	3091	S9
NC_045512v2	3091	3092	S25
NC_045512v2	3092	3093	S24
NC_045512v2	3093	3095	S9
NC_045512v2	3095	3099	S28
NC_045512v2	3099	3100	S17
[truncated: 15,805 more rows]
