# Supplementary material for: Single-nucleotide conservation state annotation of the SARS-CoV-2 genome
Source: Commun Biol. 2021 Jun 3;4:698. doi: 10.1038/s42003-021-02231-w (PMC8175581; doi:10.1038/s42003-021-02231-w)
Supplement: Supplementary file 4 — Supplementary Data 1 [file 42003_2021_2231_MOESM4_ESM.zip › SupplementaryData/wuhCor1.vertebrateCoVConsHMM.segments.bed]

NC_045512v2	0	24	V29
NC_045512v2	24	41	V30
NC_045512v2	41	92	V15
NC_045512v2	92	164	V21
NC_045512v2	164	169	V19
NC_045512v2	169	246	V21
NC_045512v2	246	324	V19
NC_045512v2	324	325	V20
NC_045512v2	325	327	V19
NC_045512v2	327	328	V20
NC_045512v2	328	336	V19
NC_045512v2	336	337	V20
NC_045512v2	337	357	V19
NC_045512v2	357	358	V20
NC_045512v2	358	360	V19
NC_045512v2	360	361	V20
NC_045512v2	361	372	V19
NC_045512v2	372	373	V20
NC_045512v2	373	377	V19
NC_045512v2	377	380	V20
NC_045512v2	380	381	V19
NC_045512v2	381	382	V20
NC_045512v2	382	384	V19
NC_045512v2	384	385	V20
NC_045512v2	385	402	V19
NC_045512v2	402	403	V20
NC_045512v2	403	405	V19
NC_045512v2	405	406	V20
NC_045512v2	406	421	V19
NC_045512v2	421	422	V20
NC_045512v2	422	429	V19
NC_045512v2	429	431	V20
NC_045512v2	431	432	V19
NC_045512v2	432	433	V20
NC_045512v2	433	441	V19
NC_045512v2	441	442	V20
NC_045512v2	442	444	V19
NC_045512v2	444	445	V20
NC_045512v2	445	450	V19
NC_045512v2	450	451	V20
NC_045512v2	451	477	V19
NC_045512v2	477	478	V20
NC_045512v2	478	486	V19
NC_045512v2	486	487	V20
NC_045512v2	487	492	V19
NC_045512v2	492	494	V20
NC_045512v2	494	501	V19
NC_045512v2	501	502	V20
NC_045512v2	502	504	V19
NC_045512v2	504	505	V20
NC_045512v2	505	507	V19
NC_045512v2	507	508	V20
NC_045512v2	508	510	V19
NC_045512v2	510	511	V20
NC_045512v2	511	516	V19
NC_045512v2	516	517	V20
NC_045512v2	517	525	V19
NC_045512v2	525	527	V20
NC_045512v2	527	531	V19
NC_045512v2	531	532	V20
NC_045512v2	532	540	V19
NC_045512v2	540	542	V20
NC_045512v2	542	543	V19
NC_045512v2	543	544	V20
NC_045512v2	544	547	V19
NC_045512v2	547	548	V20
NC_045512v2	548	555	V19
NC_045512v2	555	556	V20
NC_045512v2	556	564	V19
NC_045512v2	564	565	V20
NC_045512v2	565	570	V19
NC_045512v2	570	571	V20
NC_045512v2	571	576	V19
NC_045512v2	576	577	V20
NC_045512v2	577	582	V19
NC_045512v2	582	583	V20
NC_045512v2	583	585	V19
NC_045512v2	585	586	V20
NC_045512v2	586	588	V19
NC_045512v2	588	589	V20
NC_045512v2	589	591	V19
NC_045512v2	591	592	V20
NC_045512v2	592	600	V19
NC_045512v2	600	601	V20
NC_045512v2	601	605	V19
NC_045512v2	605	606	V20
NC_045512v2	606	610	V19
NC_045512v2	610	611	V20
NC_045512v2	611	612	V19
NC_045512v2	612	613	V20
NC_045512v2	613	614	V19
NC_045512v2	614	615	V20
NC_045512v2	615	624	V19
NC_045512v2	624	625	V20
NC_045512v2	625	651	V19
NC_045512v2	651	652	V20
NC_045512v2	652	657	V19
NC_045512v2	657	658	V20
NC_045512v2	658	663	V19
NC_045512v2	663	664	V20
NC_045512v2	664	666	V19
NC_045512v2	666	667	V20
NC_045512v2	667	669	V19
NC_045512v2	669	670	V20
NC_045512v2	670	672	V19
NC_045512v2	672	673	V20
NC_045512v2	673	690	V19
NC_045512v2	690	691	V20
NC_045512v2	691	692	V19
NC_045512v2	692	693	V20
NC_045512v2	693	702	V19
NC_045512v2	702	703	V20
NC_045512v2	703	723	V19
NC_045512v2	723	726	V20
NC_045512v2	726	734	V19
NC_045512v2	734	735	V20
NC_045512v2	735	739	V19
NC_045512v2	739	740	V20
NC_045512v2	740	756	V19
NC_045512v2	756	757	V20
NC_045512v2	757	760	V19
NC_045512v2	760	761	V20
NC_045512v2	761	771	V19
NC_045512v2	771	774	V20
NC_045512v2	774	780	V19
NC_045512v2	780	781	V20
NC_045512v2	781	786	V19
NC_045512v2	786	787	V20
NC_045512v2	787	795	V19
NC_045512v2	795	796	V20
NC_045512v2	796	798	V19
NC_045512v2	798	799	V20
NC_045512v2	799	801	V19
NC_045512v2	801	802	V20
NC_045512v2	802	804	V19
NC_045512v2	804	805	V20
NC_045512v2	805	816	V19
NC_045512v2	816	850	V18
NC_045512v2	850	861	V19
NC_045512v2	861	862	V20
NC_045512v2	862	867	V19
NC_045512v2	867	868	V20
NC_045512v2	868	874	V19
NC_045512v2	874	875	V20
NC_045512v2	875	876	V19
NC_045512v2	876	877	V20
NC_045512v2	877	879	V19
NC_045512v2	879	880	V20
NC_045512v2	880	882	V19
NC_045512v2	882	883	V20
NC_045512v2	883	885	V19
NC_045512v2	885	886	V20
NC_045512v2	886	891	V19
NC_045512v2	891	892	V20
NC_045512v2	892	894	V19
NC_045512v2	894	895	V20
NC_045512v2	895	898	V30
NC_045512v2	898	900	V19
NC_045512v2	900	901	V20
NC_045512v2	901	907	V19
NC_045512v2	907	908	V20
NC_045512v2	908	909	V19
NC_045512v2	909	910	V20
NC_045512v2	910	921	V19
NC_045512v2	921	922	V20
NC_045512v2	922	928	V19
NC_045512v2	928	929	V20
NC_045512v2	929	930	V19
NC_045512v2	930	931	V20
NC_045512v2	931	933	V19
NC_045512v2	933	935	V20
NC_045512v2	935	942	V19
NC_045512v2	942	943	V20
NC_045512v2	943	948	V19
NC_045512v2	948	949	V20
NC_045512v2	949	963	V19
NC_045512v2	963	964	V20
NC_045512v2	964	975	V19
NC_045512v2	975	976	V20
NC_045512v2	976	981	V19
NC_045512v2	981	982	V20
NC_045512v2	982	993	V19
NC_045512v2	993	994	V20
NC_045512v2	994	996	V19
NC_045512v2	996	997	V20
NC_045512v2	997	1002	V19
NC_045512v2	1002	1003	V20
NC_045512v2	1003	1014	V19
NC_045512v2	1014	1018	V20
NC_045512v2	1018	1038	V19
NC_045512v2	1038	1042	V20
NC_045512v2	1042	1044	V19
NC_045512v2	1044	1045	V20
NC_045512v2	1045	1059	V19
NC_045512v2	1059	1060	V20
NC_045512v2	1060	1062	V19
NC_045512v2	1062	1063	V20
NC_045512v2	1063	1065	V19
NC_045512v2	1065	1066	V20
NC_045512v2	1066	1074	V19
NC_045512v2	1074	1075	V20
NC_045512v2	1075	1080	V19
NC_045512v2	1080	1081	V20
NC_045512v2	1081	1086	V19
NC_045512v2	1086	1087	V20
NC_045512v2	1087	1089	V19
NC_045512v2	1089	1090	V20
NC_045512v2	1090	1092	V19
NC_045512v2	1092	1094	V20
NC_045512v2	1094	1095	V19
NC_045512v2	1095	1096	V20
NC_045512v2	1096	1101	V19
NC_045512v2	1101	1102	V20
NC_045512v2	1102	1103	V19
NC_045512v2	1103	1104	V20
NC_045512v2	1104	1105	V19
NC_045512v2	1105	1106	V20
NC_045512v2	1106	1110	V19
NC_045512v2	1110	1114	V20
NC_045512v2	1114	1123	V19
NC_045512v2	1123	1124	V20
NC_045512v2	1124	1125	V19
NC_045512v2	1125	1126	V20
NC_045512v2	1126	1141	V19
NC_045512v2	1141	1143	V20
NC_045512v2	1143	1146	V19
NC_045512v2	1146	1147	V20
NC_045512v2	1147	1149	V19
NC_045512v2	1149	1150	V20
NC_045512v2	1150	1158	V19
NC_045512v2	1158	1160	V20
NC_045512v2	1160	1161	V19
NC_045512v2	1161	1162	V20
NC_045512v2	1162	1167	V19
NC_045512v2	1167	1168	V20
NC_045512v2	1168	1173	V19
NC_045512v2	1173	1174	V20
NC_045512v2	1174	1176	V19
NC_045512v2	1176	1177	V20
NC_045512v2	1177	1179	V19
NC_045512v2	1179	1180	V20
NC_045512v2	1180	1185	V19
NC_045512v2	1185	1186	V20
NC_045512v2	1186	1191	V19
NC_045512v2	1191	1193	V20
NC_045512v2	1193	1195	V19
NC_045512v2	1195	1280	V15
NC_045512v2	1280	1287	V19
NC_045512v2	1287	1288	V20
NC_045512v2	1288	1291	V19
NC_045512v2	1291	1294	V20
NC_045512v2	1294	1305	V19
NC_045512v2	1305	1306	V20
NC_045512v2	1306	1311	V19
NC_045512v2	1311	1314	V20
NC_045512v2	1314	1320	V19
NC_045512v2	1320	1321	V20
NC_045512v2	1321	1323	V19
NC_045512v2	1323	1325	V20
NC_045512v2	1325	1326	V19
NC_045512v2	1326	1327	V20
NC_045512v2	1327	1329	V19
NC_045512v2	1329	1330	V20
NC_045512v2	1330	1332	V19
NC_045512v2	1332	1333	V20
NC_045512v2	1333	1338	V19
NC_045512v2	1338	1339	V20
NC_045512v2	1339	1342	V19
NC_045512v2	1342	1343	V20
NC_045512v2	1343	1347	V19
NC_045512v2	1347	1351	V20
NC_045512v2	1351	1359	V19
NC_045512v2	1359	1360	V20
NC_045512v2	1360	1362	V19
NC_045512v2	1362	1363	V20
NC_045512v2	1363	1368	V19
NC_045512v2	1368	1372	V20
NC_045512v2	1372	1377	V19
NC_045512v2	1377	1378	V20
NC_045512v2	1378	1380	V19
NC_045512v2	1380	1381	V20
NC_045512v2	1381	1386	V19
NC_045512v2	1386	1387	V20
NC_045512v2	1387	1389	V19
NC_045512v2	1389	1391	V20
NC_045512v2	1391	1395	V19
NC_045512v2	1395	1397	V20
NC_045512v2	1397	1398	V19
NC_045512v2	1398	1399	V20
NC_045512v2	1399	1414	V19
NC_045512v2	1414	1415	V20
NC_045512v2	1415	1419	V19
NC_045512v2	1419	1420	V20
NC_045512v2	1420	1422	V19
NC_045512v2	1422	1423	V20
NC_045512v2	1423	1425	V19
NC_045512v2	1425	1426	V20
NC_045512v2	1426	1428	V19
NC_045512v2	1428	1429	V20
NC_045512v2	1429	1431	V19
NC_045512v2	1431	1433	V20
NC_045512v2	1433	1434	V19
NC_045512v2	1434	1435	V20
NC_045512v2	1435	1437	V19
NC_045512v2	1437	1442	V20
NC_045512v2	1442	1443	V19
NC_045512v2	1443	1445	V20
NC_045512v2	1445	1449	V19
NC_045512v2	1449	1453	V20
NC_045512v2	1453	1455	V19
NC_045512v2	1455	1456	V20
NC_045512v2	1456	1458	V19
NC_045512v2	1458	1459	V20
NC_045512v2	1459	1464	V19
NC_045512v2	1464	1465	V20
NC_045512v2	1465	1468	V19
NC_045512v2	1468	1469	V20
NC_045512v2	1469	1470	V19
NC_045512v2	1470	1547	V15
NC_045512v2	1547	1724	V21
NC_045512v2	1724	1726	V19
NC_045512v2	1726	1727	V20
NC_045512v2	1727	1800	V21
NC_045512v2	1800	1803	V19
NC_045512v2	1803	1804	V20
NC_045512v2	1804	1806	V19
NC_045512v2	1806	1807	V20
NC_045512v2	1807	1809	V19
NC_045512v2	1809	1811	V20
NC_045512v2	1811	1812	V19
NC_045512v2	1812	1814	V20
NC_045512v2	1814	1815	V19
NC_045512v2	1815	1816	V20
NC_045512v2	1816	1818	V19
NC_045512v2	1818	1819	V20
NC_045512v2	1819	1824	V19
NC_045512v2	1824	1825	V20
NC_045512v2	1825	1830	V19
NC_045512v2	1830	1831	V20
NC_045512v2	1831	1836	V19
NC_045512v2	1836	1838	V20
NC_045512v2	1838	1839	V19
NC_045512v2	1839	1840	V20
NC_045512v2	1840	1842	V19
NC_045512v2	1842	1843	V20
NC_045512v2	1843	1849	V19
NC_045512v2	1849	1850	V20
NC_045512v2	1850	1851	V19
NC_045512v2	1851	1853	V20
NC_045512v2	1853	1854	V19
NC_045512v2	1854	1855	V20
NC_045512v2	1855	1856	V19
NC_045512v2	1856	1858	V20
NC_045512v2	1858	1863	V19
NC_045512v2	1863	1864	V20
NC_045512v2	1864	1868	V19
NC_045512v2	1868	1870	V20
NC_045512v2	1870	1873	V19
NC_045512v2	1873	1874	V20
NC_045512v2	1874	1875	V19
NC_045512v2	1875	1876	V20
NC_045512v2	1876	1878	V19
NC_045512v2	1878	1880	V20
NC_045512v2	1880	1888	V19
NC_045512v2	1888	1889	V20
NC_045512v2	1889	1894	V19
NC_045512v2	1894	1895	V20
NC_045512v2	1895	1896	V19
NC_045512v2	1896	1897	V20
NC_045512v2	1897	1899	V19
NC_045512v2	1899	1900	V20
NC_045512v2	1900	1911	V19
NC_045512v2	1911	1912	V20
NC_045512v2	1912	1917	V19
NC_045512v2	1917	1918	V20
NC_045512v2	1918	1923	V19
NC_045512v2	1923	1924	V20
NC_045512v2	1924	1926	V19
NC_045512v2	1926	1927	V20
NC_045512v2	1927	1930	V19
NC_045512v2	1930	1931	V20
NC_045512v2	1931	1932	V19
NC_045512v2	1932	1934	V20
NC_045512v2	1934	1935	V19
NC_045512v2	1935	1936	V20
NC_045512v2	1936	1938	V19
NC_045512v2	1938	1940	V20
NC_045512v2	1940	1941	V19
NC_045512v2	1941	1942	V20
NC_045512v2	1942	1943	V19
NC_045512v2	1943	1944	V20
NC_045512v2	1944	1946	V19
NC_045512v2	1946	1949	V20
NC_045512v2	1949	1950	V19
NC_045512v2	1950	1951	V20
NC_045512v2	1951	1953	V19
NC_045512v2	1953	1954	V20
NC_045512v2	1954	1955	V19
NC_045512v2	1955	1957	V20
NC_045512v2	1957	1959	V19
NC_045512v2	1959	1960	V20
NC_045512v2	1960	1965	V19
NC_045512v2	1965	1966	V20
NC_045512v2	1966	1967	V19
NC_045512v2	1967	1969	V20
NC_045512v2	1969	1971	V19
NC_045512v2	1971	1972	V20
NC_045512v2	1972	1974	V19
NC_045512v2	1974	1975	V20
NC_045512v2	1975	1980	V19
NC_045512v2	1980	1981	V20
NC_045512v2	1981	1987	V19
NC_045512v2	1987	1988	V20
NC_045512v2	1988	1989	V19
NC_045512v2	1989	1991	V20
NC_045512v2	1991	1992	V19
NC_045512v2	1992	1993	V20
NC_045512v2	1993	1996	V19
NC_045512v2	1996	1997	V20
NC_045512v2	1997	1998	V19
NC_045512v2	1998	2000	V20
NC_045512v2	2000	2001	V19
NC_045512v2	2001	2002	V20
NC_045512v2	2002	2004	V19
NC_045512v2	2004	2006	V20
NC_045512v2	2006	2007	V19
NC_045512v2	2007	2008	V20
NC_045512v2	2008	2013	V19
NC_045512v2	2013	2014	V20
NC_045512v2	2014	2017	V19
NC_045512v2	2017	2018	V20
NC_045512v2	2018	2019	V19
NC_045512v2	2019	2020	V20
NC_045512v2	2020	2021	V19
NC_045512v2	2021	2022	V20
NC_045512v2	2022	2031	V19
NC_045512v2	2031	2032	V20
NC_045512v2	2032	2034	V19
NC_045512v2	2034	2038	V20
NC_045512v2	2038	2041	V19
NC_045512v2	2041	2042	V20
NC_045512v2	2042	2045	V19
NC_045512v2	2045	2046	V20
NC_045512v2	2046	2047	V19
NC_045512v2	2047	2048	V20
NC_045512v2	2048	2049	V19
NC_045512v2	2049	2050	V20
NC_045512v2	2050	2055	V19
NC_045512v2	2055	2056	V20
NC_045512v2	2056	2061	V19
NC_045512v2	2061	2062	V20
NC_045512v2	2062	2064	V19
NC_045512v2	2064	2066	V20
NC_045512v2	2066	2067	V19
NC_045512v2	2067	2068	V20
NC_045512v2	2068	2077	V19
NC_045512v2	2077	2078	V20
NC_045512v2	2078	2082	V19
NC_045512v2	2082	2083	V20
NC_045512v2	2083	2085	V19
NC_045512v2	2085	2088	V20
NC_045512v2	2088	2094	V19
NC_045512v2	2094	2095	V20
NC_045512v2	2095	2101	V19
NC_045512v2	2101	2102	V20
NC_045512v2	2102	2103	V19
NC_045512v2	2103	2104	V20
NC_045512v2	2104	2106	V19
NC_045512v2	2106	2107	V20
NC_045512v2	2107	2109	V19
NC_045512v2	2109	2111	V20
NC_045512v2	2111	2112	V19
NC_045512v2	2112	2113	V20
NC_045512v2	2113	2122	V19
NC_045512v2	2122	2127	V20
NC_045512v2	2127	2136	V19
NC_045512v2	2136	2137	V20
NC_045512v2	2137	2138	V19
NC_045512v2	2138	2140	V20
NC_045512v2	2140	2142	V19
NC_045512v2	2142	2144	V20
NC_045512v2	2144	2145	V19
NC_045512v2	2145	2147	V20
NC_045512v2	2147	2151	V19
NC_045512v2	2151	2152	V20
NC_045512v2	2152	2160	V19
NC_045512v2	2160	2161	V20
NC_045512v2	2161	2163	V19
NC_045512v2	2163	2164	V20
NC_045512v2	2164	2166	V19
NC_045512v2	2166	2168	V20
NC_045512v2	2168	2169	V19
NC_045512v2	2169	2257	V28
NC_045512v2	2257	2280	V29
NC_045512v2	2280	2512	V28
NC_045512v2	2512	2515	V29
NC_045512v2	2515	2587	V28
NC_045512v2	2587	2599	V29
NC_045512v2	2599	2690	V28
NC_045512v2	2690	2694	V19
NC_045512v2	2694	2695	V20
NC_045512v2	2695	2697	V19
NC_045512v2	2697	2700	V20
NC_045512v2	2700	2701	V19
NC_045512v2	2701	2980	V15
NC_045512v2	2980	3086	V22
NC_045512v2	3086	3090	V16
NC_045512v2	3090	3101	V30
NC_045512v2	3101	3111	V19
NC_045512v2	3111	3112	V20
NC_045512v2	3112	3117	V19
NC_045512v2	3117	3118	V20
NC_045512v2	3118	3120	V19
NC_045512v2	3120	3121	V20
NC_045512v2	3121	3136	V19
NC_045512v2	3136	3140	V20
NC_045512v2	3140	3142	V19
NC_045512v2	3142	3143	V20
NC_045512v2	3143	3156	V19
NC_045512v2	3156	3157	V20
NC_045512v2	3157	3159	V19
NC_045512v2	3159	3161	V20
NC_045512v2	3161	3163	V19
NC_045512v2	3163	3167	V20
NC_045512v2	3167	3169	V19
NC_045512v2	3169	3184	V30
NC_045512v2	3184	3186	V19
NC_045512v2	3186	3189	V20
NC_045512v2	3189	3192	V19
NC_045512v2	3192	3193	V20
NC_045512v2	3193	3197	V19
NC_045512v2	3197	3203	V30
NC_045512v2	3203	3204	V19
NC_045512v2	3204	3205	V20
NC_045512v2	3205	3206	V19
NC_045512v2	3206	3211	V28
NC_045512v2	3211	3236	V29
NC_045512v2	3236	3250	V30
NC_045512v2	3250	3274	V29
NC_045512v2	3274	3283	V30
NC_045512v2	3283	3308	V29
NC_045512v2	3308	3312	V28
NC_045512v2	3312	3352	V29
NC_045512v2	3352	3373	V17
NC_045512v2	3373	3393	V22
NC_045512v2	3393	3394	V17
NC_045512v2	3394	3425	V22
NC_045512v2	3425	3426	V16
NC_045512v2	3426	3428	V22
NC_045512v2	3428	3430	V16
NC_045512v2	3430	3434	V12
NC_045512v2	3434	3435	V11
NC_045512v2	3435	3436	V10
NC_045512v2	3436	3438	V11
NC_045512v2	3438	3439	V9
NC_045512v2	3439	3441	V11
NC_045512v2	3441	3443	V10
NC_045512v2	3443	3444	V11
NC_045512v2	3444	3445	V8
NC_045512v2	3445	3447	V11
NC_045512v2	3447	3448	V8
NC_045512v2	3448	3450	V11
NC_045512v2	3450	3452	V10
NC_045512v2	3452	3455	V8
NC_045512v2	3455	3456	V11
NC_045512v2	3456	3458	V9
NC_045512v2	3458	3459	V11
NC_045512v2	3459	3463	V9
NC_045512v2	3463	3468	V11
NC_045512v2	3468	3469	V8
NC_045512v2	3469	3471	V11
NC_045512v2	3471	3472	V8
NC_045512v2	3472	3474	V11
NC_045512v2	3474	3476	V10
NC_045512v2	3476	3477	V11
NC_045512v2	3477	3478	V10
NC_045512v2	3478	3480	V11
NC_045512v2	3480	3484	V9
NC_045512v2	3484	3486	V11
NC_045512v2	3486	3488	V8
NC_045512v2	3488	3489	V11
NC_045512v2	3489	3491	V9
NC_045512v2	3491	3492	V10
NC_045512v2	3492	3500	V12
NC_045512v2	3500	3501	V11
NC_045512v2	3501	3512	V12
NC_045512v2	3512	3513	V11
NC_045512v2	3513	3516	V12
NC_045512v2	3516	3523	V23
NC_045512v2	3523	3547	V12
NC_045512v2	3547	3549	V11
NC_045512v2	3549	3568	V12
NC_045512v2	3568	3573	V13
NC_045512v2	3573	3596	V12
NC_045512v2	3596	3602	V13
NC_045512v2	3602	3603	V23
NC_045512v2	3603	3611	V12
NC_045512v2	3611	3612	V11
NC_045512v2	3612	3616	V12
NC_045512v2	3616	3618	V11
NC_045512v2	3618	3619	V12
NC_045512v2	3619	3621	V11
NC_045512v2	3621	3622	V12
NC_045512v2	3622	3624	V11
NC_045512v2	3624	3630	V13
NC_045512v2	3630	3646	V12
NC_045512v2	3646	3650	V13
NC_045512v2	3650	3667	V12
NC_045512v2	3667	3669	V11
NC_045512v2	3669	3698	V12
NC_045512v2	3698	3699	V11
NC_045512v2	3699	3704	V12
NC_045512v2	3704	3705	V11
NC_045512v2	3705	3707	V12
NC_045512v2	3707	3708	V11
NC_045512v2	3708	3710	V12
NC_045512v2	3710	3711	V11
NC_045512v2	3711	3718	V12
NC_045512v2	3718	3720	V11
NC_045512v2	3720	3721	V12
NC_045512v2	3721	3723	V11
NC_045512v2	3723	3724	V12
NC_045512v2	3724	3727	V11
NC_045512v2	3727	3731	V12
NC_045512v2	3731	3813	V16
NC_045512v2	3813	3816	V15
NC_045512v2	3816	3824	V16
NC_045512v2	3824	3825	V19
NC_045512v2	3825	3826	V20
NC_045512v2	3826	3868	V16
NC_045512v2	3868	3869	V30
NC_045512v2	3869	3877	V29
NC_045512v2	3877	3914	V16
NC_045512v2	3914	3931	V18
NC_045512v2	3931	3938	V19
NC_045512v2	3938	3946	V20
NC_045512v2	3946	3947	V19
NC_045512v2	3947	3948	V20
NC_045512v2	3948	3950	V19
NC_045512v2	3950	3952	V20
NC_045512v2	3952	3960	V19
NC_045512v2	3960	3961	V20
NC_045512v2	3961	3963	V19
NC_045512v2	3963	3964	V20
NC_045512v2	3964	3966	V19
NC_045512v2	3966	3967	V20
NC_045512v2	3967	3969	V19
NC_045512v2	3969	3971	V20
NC_045512v2	3971	3975	V19
NC_045512v2	3975	3976	V20
NC_045512v2	3976	3978	V19
NC_045512v2	3978	3979	V20
NC_045512v2	3979	3984	V19
NC_045512v2	3984	3985	V20
NC_045512v2	3985	3991	V19
NC_045512v2	3991	3992	V20
NC_045512v2	3992	4008	V19
NC_045512v2	4008	4009	V20
NC_045512v2	4009	4011	V19
NC_045512v2	4011	4012	V20
NC_045512v2	4012	4014	V19
NC_045512v2	4014	4016	V20
NC_045512v2	4016	4017	V19
NC_045512v2	4017	4018	V20
NC_045512v2	4018	4020	V19
NC_045512v2	4020	4021	V20
NC_045512v2	4021	4024	V19
NC_045512v2	4024	4025	V20
NC_045512v2	4025	4027	V19
NC_045512v2	4027	4028	V20
NC_045512v2	4028	4029	V19
NC_045512v2	4029	4030	V20
NC_045512v2	4030	4033	V19
NC_045512v2	4033	4036	V20
NC_045512v2	4036	4038	V19
NC_045512v2	4038	4039	V20
NC_045512v2	4039	4041	V19
NC_045512v2	4041	4042	V20
NC_045512v2	4042	4047	V19
NC_045512v2	4047	4048	V20
NC_045512v2	4048	4050	V19
NC_045512v2	4050	4051	V20
NC_045512v2	4051	4054	V19
NC_045512v2	4054	4055	V20
NC_045512v2	4055	4058	V19
NC_045512v2	4058	4059	V20
NC_045512v2	4059	4060	V19
NC_045512v2	4060	4063	V28
NC_045512v2	4063	4065	V19
NC_045512v2	4065	4069	V30
NC_045512v2	4069	4070	V19
NC_045512v2	4070	4073	V20
NC_045512v2	4073	4079	V19
NC_045512v2	4079	4081	V20
NC_045512v2	4081	4082	V19
NC_045512v2	4082	4086	V20
NC_045512v2	4086	4089	V19
NC_045512v2	4089	4090	V20
NC_045512v2	4090	4113	V21
NC_045512v2	4113	4116	V19
NC_045512v2	4116	4117	V20
NC_045512v2	4117	4135	V21
NC_045512v2	4135	4138	V19
NC_045512v2	4138	4144	V20
NC_045512v2	4144	4148	V19
NC_045512v2	4148	4149	V20
NC_045512v2	4149	4150	V19
NC_045512v2	4150	4151	V20
NC_045512v2	4151	4162	V21
NC_045512v2	4162	4164	V19
NC_045512v2	4164	4194	V21
NC_045512v2	4194	4195	V19
NC_045512v2	4195	4196	V20
NC_045512v2	4196	4197	V19
NC_045512v2	4197	4198	V20
NC_045512v2	4198	4203	V19
NC_045512v2	4203	4205	V20
NC_045512v2	4205	4206	V19
NC_045512v2	4206	4207	V20
NC_045512v2	4207	4208	V19
NC_045512v2	4208	4219	V21
NC_045512v2	4219	4221	V19
NC_045512v2	4221	4222	V20
NC_045512v2	4222	4229	V21
NC_045512v2	4229	4232	V19
NC_045512v2	4232	4314	V21
NC_045512v2	4314	4315	V19
NC_045512v2	4315	4317	V20
NC_045512v2	4317	4411	V21
NC_045512v2	4411	4413	V19
NC_045512v2	4413	4414	V20
NC_045512v2	4414	4415	V19
NC_045512v2	4415	4428	V21
NC_045512v2	4428	4430	V19
NC_045512v2	4430	4602	V21
NC_045512v2	4602	4681	V15
NC_045512v2	4681	4690	V21
NC_045512v2	4690	4787	V15
NC_045512v2	4787	4834	V21
NC_045512v2	4834	4837	V19
NC_045512v2	4837	4838	V20
NC_045512v2	4838	4839	V19
NC_045512v2	4839	4840	V20
NC_045512v2	4840	4841	V19
NC_045512v2	4841	4883	V21
NC_045512v2	4883	4884	V19
NC_045512v2	4884	4885	V20
NC_045512v2	4885	4886	V19
NC_045512v2	4886	4910	V21
NC_045512v2	4910	4913	V19
NC_045512v2	4913	4961	V21
NC_045512v2	4961	5147	V15
NC_045512v2	5147	5152	V21
NC_045512v2	5152	5243	V15
NC_045512v2	5243	5245	V16
NC_045512v2	5245	5337	V22
NC_045512v2	5337	5340	V15
NC_045512v2	5340	5524	V22
NC_045512v2	5524	5527	V21
NC_045512v2	5527	5542	V22
NC_045512v2	5542	5548	V21
NC_045512v2	5548	5636	V22
NC_045512v2	5636	5637	V17
NC_045512v2	5637	5645	V22
NC_045512v2	5645	5879	V17
NC_045512v2	5879	6087	V15
NC_045512v2	6087	6093	V21
NC_045512v2	6093	6241	V15
NC_045512v2	6241	6244	V21
NC_045512v2	6244	6254	V15
NC_045512v2	6254	6284	V21
NC_045512v2	6284	6286	V28
NC_045512v2	6286	6371	V21
NC_045512v2	6371	6373	V28
NC_045512v2	6373	6385	V21
NC_045512v2	6385	6387	V19
NC_045512v2	6387	6388	V20
NC_045512v2	6388	6413	V21
NC_045512v2	6413	6427	V19
NC_045512v2	6427	6544	V28
NC_045512v2	6544	6707	V21
NC_045512v2	6707	6712	V28
NC_045512v2	6712	6739	V21
NC_045512v2	6739	6740	V19
NC_045512v2	6740	6749	V30
NC_045512v2	6749	6750	V19
NC_045512v2	6750	6751	V20
NC_045512v2	6751	6756	V19
NC_045512v2	6756	6757	V20
NC_045512v2	6757	6758	V19
NC_045512v2	6758	6807	V21
NC_045512v2	6807	6815	V19
NC_045512v2	6815	6816	V20
NC_045512v2	6816	6847	V21
NC_045512v2	6847	6849	V19
NC_045512v2	6849	6850	V20
NC_045512v2	6850	6852	V19
NC_045512v2	6852	6853	V20
NC_045512v2	6853	6934	V21
NC_045512v2	6934	6968	V28
NC_045512v2	6968	7105	V18
NC_045512v2	7105	7123	V17
NC_045512v2	7123	7126	V18
NC_045512v2	7126	7158	V17
NC_045512v2	7158	7165	V18
NC_045512v2	7165	7321	V17
NC_045512v2	7321	7348	V16
NC_045512v2	7348	7358	V17
NC_045512v2	7358	7390	V16
NC_045512v2	7390	7450	V14
NC_045512v2	7450	7471	V12
NC_045512v2	7471	7473	V11
NC_045512v2	7473	7474	V12
NC_045512v2	7474	7476	V11
NC_045512v2	7476	7484	V12
NC_045512v2	7484	7485	V11
NC_045512v2	7485	7489	V12
NC_045512v2	7489	7491	V11
NC_045512v2	7491	7493	V12
NC_045512v2	7493	7494	V11
NC_045512v2	7494	7498	V12
NC_045512v2	7498	7500	V11
NC_045512v2	7500	7504	V12
NC_045512v2	7504	7506	V11
NC_045512v2	7506	7508	V12
NC_045512v2	7508	7509	V11
NC_045512v2	7509	7523	V12
NC_045512v2	7523	7524	V11
NC_045512v2	7524	7530	V12
NC_045512v2	7530	7531	V13
NC_045512v2	7531	7533	V23
NC_045512v2	7533	7537	V12
NC_045512v2	7537	7539	V11
NC_045512v2	7539	7541	V10
NC_045512v2	7541	7542	V11
NC_045512v2	7542	7543	V10
NC_045512v2	7543	7545	V11
NC_045512v2	7545	7549	V10
NC_045512v2	7549	7551	V11
NC_045512v2	7551	7552	V10
NC_045512v2	7552	7555	V8
NC_045512v2	7555	7556	V10
NC_045512v2	7556	7558	V8
NC_045512v2	7558	7559	V10
NC_045512v2	7559	7560	V8
NC_045512v2	7560	7561	V9
NC_045512v2	7561	7563	V10
NC_045512v2	7563	7564	V8
NC_045512v2	7564	7565	V11
NC_045512v2	7565	7567	V10
NC_045512v2	7567	7569	V11
NC_045512v2	7569	7571	V10
NC_045512v2	7571	7572	V11
NC_045512v2	7572	7574	V8
NC_045512v2	7574	7576	V10
NC_045512v2	7576	7578	V11
NC_045512v2	7578	7579	V10
NC_045512v2	7579	7584	V11
NC_045512v2	7584	7585	V8
NC_045512v2	7585	7587	V11
NC_045512v2	7587	7589	V10
NC_045512v2	7589	7594	V8
NC_045512v2	7594	7596	V11
NC_045512v2	7596	7597	V8
NC_045512v2	7597	7599	V11
NC_045512v2	7599	7600	V8
NC_045512v2	7600	7602	V10
NC_045512v2	7602	7606	V8
NC_045512v2	7606	7608	V11
NC_045512v2	7608	7609	V8
NC_045512v2	7609	7610	V10
NC_045512v2	7610	7611	V11
NC_045512v2	7611	7612	V8
NC_045512v2	7612	7613	V11
NC_045512v2	7613	7617	V5
NC_045512v2	7617	7618	V10
NC_045512v2	7618	7620	V11
NC_045512v2	7620	7623	V10
NC_045512v2	7623	7624	V8
NC_045512v2	7624	7625	V10
NC_045512v2	7625	7626	V11
NC_045512v2	7626	7627	V10
NC_045512v2	7627	7629	V11
NC_045512v2	7629	7630	V10
NC_045512v2	7630	7632	V11
NC_045512v2	7632	7633	V8
NC_045512v2	7633	7634	V9
NC_045512v2	7634	7635	V10
NC_045512v2	7635	7636	V9
NC_045512v2	7636	7637	V10
NC_045512v2	7637	7640	V8
NC_045512v2	7640	7642	V10
NC_045512v2	7642	7644	V8
NC_045512v2	7644	7645	V10
NC_045512v2	7645	7646	V11
NC_045512v2	7646	7647	V10
NC_045512v2	7647	7648	V8
NC_045512v2	7648	7649	V10
NC_045512v2	7649	7651	V8
NC_045512v2	7651	7653	V11
NC_045512v2	7653	7654	V8
NC_045512v2	7654	7656	V11
NC_045512v2	7656	7657	V10
NC_045512v2	7657	7659	V11
NC_045512v2	7659	7660	V8
NC_045512v2	7660	7661	V10
NC_045512v2	7661	7662	V8
NC_045512v2	7662	7665	V10
NC_045512v2	7665	7666	V8
NC_045512v2	7666	7668	V10
NC_045512v2	7668	7669	V8
NC_045512v2	7669	7672	V10
NC_045512v2	7672	7674	V11
NC_045512v2	7674	7678	V8
NC_045512v2	7678	7680	V11
NC_045512v2	7680	7681	V9
NC_045512v2	7681	7683	V10
NC_045512v2	7683	7686	V9
NC_045512v2	7686	7687	V10
NC_045512v2	7687	7688	V9
NC_045512v2	7688	7689	V10
NC_045512v2	7689	7693	V9
NC_045512v2	7693	7695	V10
NC_045512v2	7695	7696	V13
NC_045512v2	7696	7697	V10
NC_045512v2	7697	7698	V11
NC_045512v2	7698	7706	V9
NC_045512v2	7706	7707	V11
NC_045512v2	7707	7709	V9
NC_045512v2	7709	7710	V10
NC_045512v2	7710	7712	V9
NC_045512v2	7712	7713	V11
NC_045512v2	7713	7714	V9
NC_045512v2	7714	7716	V11
NC_045512v2	7716	7717	V9
NC_045512v2	7717	7718	V11
NC_045512v2	7718	7724	V9
NC_045512v2	7724	7725	V11
NC_045512v2	7725	7726	V9
NC_045512v2	7726	7727	V10
NC_045512v2	7727	7728	V9
NC_045512v2	7728	7729	V10
NC_045512v2	7729	7736	V9
NC_045512v2	7736	7737	V11
NC_045512v2	7737	7742	V10
NC_045512v2	7742	7744	V9
NC_045512v2	7744	7746	V11
NC_045512v2	7746	7751	V9
NC_045512v2	7751	7752	V10
NC_045512v2	7752	7757	V9
NC_045512v2	7757	7761	V10
NC_045512v2	7761	7762	V9
NC_045512v2	7762	7763	V10
NC_045512v2	7763	7772	V9
NC_045512v2	7772	7773	V11
NC_045512v2	7773	7785	V12
NC_045512v2	7785	7788	V13
NC_045512v2	7788	7794	V25
NC_045512v2	7794	7807	V13
NC_045512v2	7807	7825	V14
NC_045512v2	7825	7828	V25
NC_045512v2	7828	7830	V13
NC_045512v2	7830	7833	V25
NC_045512v2	7833	7836	V13
NC_045512v2	7836	7867	V25
NC_045512v2	7867	7868	V13
NC_045512v2	7868	7871	V14
NC_045512v2	7871	7879	V13
NC_045512v2	7879	7892	V25
NC_045512v2	7892	7895	V16
NC_045512v2	7895	7919	V25
NC_045512v2	7919	7929	V13
NC_045512v2	7929	7931	V23
NC_045512v2	7931	7933	V14
NC_045512v2	7933	8006	V25
NC_045512v2	8006	8025	V13
NC_045512v2	8025	8059	V25
NC_045512v2	8059	8071	V13
NC_045512v2	8071	8077	V25
NC_045512v2	8077	8097	V13
NC_045512v2	8097	8099	V25
NC_045512v2	8099	8100	V13
NC_045512v2	8100	8130	V25
NC_045512v2	8130	8144	V13
NC_045512v2	8144	8155	V25
NC_045512v2	8155	8176	V13
NC_045512v2	8176	8183	V25
NC_045512v2	8183	8187	V22
NC_045512v2	8187	8192	V13
NC_045512v2	8192	8275	V25
NC_045512v2	8275	8276	V13
NC_045512v2	8276	8326	V25
NC_045512v2	8326	8327	V13
NC_045512v2	8327	8496	V25
NC_045512v2	8496	8499	V16
NC_045512v2	8499	8564	V25
NC_045512v2	8564	8566	V13
NC_045512v2	8566	8569	V25
NC_045512v2	8569	8570	V13
NC_045512v2	8570	8575	V25
NC_045512v2	8575	8589	V14
NC_045512v2	8589	8595	V13
NC_045512v2	8595	8625	V25
NC_045512v2	8625	8640	V13
NC_045512v2	8640	8647	V14
NC_045512v2	8647	8650	V13
NC_045512v2	8650	8655	V25
NC_045512v2	8655	8658	V16
NC_045512v2	8658	8660	V14
NC_045512v2	8660	8710	V25
NC_045512v2	8710	8714	V13
NC_045512v2	8714	8736	V25
NC_045512v2	8736	8740	V13
NC_045512v2	8740	8835	V25
NC_045512v2	8835	8839	V13
NC_045512v2	8839	8853	V25
NC_045512v2	8853	8856	V13
NC_045512v2	8856	8886	V25
NC_045512v2	8886	8888	V13
NC_045512v2	8888	8899	V14
NC_045512v2	8899	8903	V13
NC_045512v2	8903	8922	V25
NC_045512v2	8922	8924	V23
NC_045512v2	8924	8926	V13
NC_045512v2	8926	8944	V25
NC_045512v2	8944	8950	V13
NC_045512v2	8950	8957	V25
NC_045512v2	8957	8961	V13
NC_045512v2	8961	8963	V23
NC_045512v2	8963	8968	V14
NC_045512v2	8968	8969	V23
NC_045512v2	8969	8973	V14
NC_045512v2	8973	8975	V13
NC_045512v2	8975	8976	V25
NC_045512v2	8976	8979	V16
NC_045512v2	8979	8989	V25
NC_045512v2	8989	8993	V16
NC_045512v2	8993	8995	V25
NC_045512v2	8995	8998	V23
NC_045512v2	8998	9054	V25
NC_045512v2	9054	9057	V13
NC_045512v2	9057	9208	V25
NC_045512v2	9208	9209	V13
NC_045512v2	9209	9267	V25
NC_045512v2	9267	9270	V13
NC_045512v2	9270	9291	V25
NC_045512v2	9291	9298	V13
NC_045512v2	9298	9303	V25
NC_045512v2	9303	9308	V13
NC_045512v2	9308	9313	V25
NC_045512v2	9313	9315	V13
NC_045512v2	9315	9412	V25
NC_045512v2	9412	9422	V13
NC_045512v2	9422	9525	V25
NC_045512v2	9525	9545	V13
NC_045512v2	9545	9610	V25
NC_045512v2	9610	9612	V13
NC_045512v2	9612	9644	V25
NC_045512v2	9644	9650	V13
NC_045512v2	9650	9719	V25
NC_045512v2	9719	9724	V13
NC_045512v2	9724	9787	V25
NC_045512v2	9787	9789	V11
NC_045512v2	9789	9800	V25
NC_045512v2	9800	9801	V11
NC_045512v2	9801	9808	V25
NC_045512v2	9808	9809	V11
NC_045512v2	9809	9811	V25
NC_045512v2	9811	9813	V11
NC_045512v2	9813	9815	V25
NC_045512v2	9815	9816	V11
NC_045512v2	9816	9818	V25
NC_045512v2	9818	9820	V13
NC_045512v2	9820	9848	V25
NC_045512v2	9848	9853	V13
NC_045512v2	9853	9872	V25
NC_045512v2	9872	9873	V16
NC_045512v2	9873	9874	V12
NC_045512v2	9874	9876	V23
NC_045512v2	9876	9878	V12
NC_045512v2	9878	9880	V23
NC_045512v2	9880	9883	V12
NC_045512v2	9883	9885	V11
NC_045512v2	9885	9887	V8
NC_045512v2	9887	9888	V5
NC_045512v2	9888	9889	V8
NC_045512v2	9889	9892	V10
NC_045512v2	9892	9893	V8
NC_045512v2	9893	9894	V5
NC_045512v2	9894	9895	V10
NC_045512v2	9895	9896	V11
NC_045512v2	9896	9898	V10
NC_045512v2	9898	9900	V11
NC_045512v2	9900	9901	V10
NC_045512v2	9901	9902	V11
NC_045512v2	9902	9904	V10
NC_045512v2	9904	9906	V11
NC_045512v2	9906	9907	V8
NC_045512v2	9907	9908	V11
NC_045512v2	9908	9910	V10
NC_045512v2	9910	9912	V11
NC_045512v2	9912	9913	V10
NC_045512v2	9913	9914	V11
NC_045512v2	9914	9915	V8
NC_045512v2	9915	9919	V10
NC_045512v2	9919	9921	V11
NC_045512v2	9921	9925	V8
NC_045512v2	9925	9930	V5
NC_045512v2	9930	9931	V10
NC_045512v2	9931	9933	V5
NC_045512v2	9933	9935	V8
NC_045512v2	9935	9936	V11
NC_045512v2	9936	9937	V10
NC_045512v2	9937	9940	V8
NC_045512v2	9940	9942	V11
NC_045512v2	9942	9943	V8
NC_045512v2	9943	9944	V10
NC_045512v2	9944	9945	V11
NC_045512v2	9945	9946	V8
NC_045512v2	9946	9948	V5
NC_045512v2	9948	9949	V8
NC_045512v2	9949	9951	V11
NC_045512v2	9951	9952	V10
NC_045512v2	9952	9954	V5
NC_045512v2	9954	9956	V10
NC_045512v2	9956	9957	V8
NC_045512v2	9957	9958	V10
NC_045512v2	9958	9961	V8
NC_045512v2	9961	9963	V11
NC_045512v2	9963	9964	V10
NC_045512v2	9964	9965	V8
NC_045512v2	9965	9966	V11
NC_045512v2	9966	9967	V8
NC_045512v2	9967	9968	V11
NC_045512v2	9968	9969	V10
NC_045512v2	9969	9970	V8
NC_045512v2	9970	9972	V11
NC_045512v2	9972	9973	V8
NC_045512v2	9973	9975	V11
NC_045512v2	9975	9977	V8
NC_045512v2	9977	9978	V11
NC_045512v2	9978	9980	V8
NC_045512v2	9980	9981	V5
NC_045512v2	9981	9982	V8
NC_045512v2	9982	9984	V10
NC_045512v2	9984	9985	V8
NC_045512v2	9985	9986	V11
NC_045512v2	9986	9989	V23
NC_045512v2	9989	9990	V9
NC_045512v2	9990	9991	V10
NC_045512v2	9991	9992	V8
NC_045512v2	9992	9993	V10
NC_045512v2	9993	9997	V8
NC_045512v2	9997	9999	V5
NC_045512v2	9999	10002	V8
NC_045512v2	10002	10003	V10
NC_045512v2	10003	10005	V11
NC_045512v2	10005	10006	V10
NC_045512v2	10006	10007	V8
NC_045512v2	10007	10008	V10
NC_045512v2	10008	10010	V8
NC_045512v2	10010	10011	V11
NC_045512v2	10011	10012	V8
NC_045512v2	10012	10014	V11
NC_045512v2	10014	10015	V10
NC_045512v2	10015	10017	V5
NC_045512v2	10017	10018	V10
NC_045512v2	10018	10020	V11
NC_045512v2	10020	10021	V10
NC_045512v2	10021	10023	V11
NC_045512v2	10023	10032	V8
NC_045512v2	10032	10033	V10
NC_045512v2	10033	10034	V8
NC_045512v2	10034	10035	V5
NC_045512v2	10035	10036	V8
NC_045512v2	10036	10037	V10
NC_045512v2	10037	10039	V8
NC_045512v2	10039	10040	V10
NC_045512v2	10040	10041	V11
NC_045512v2	10041	10043	V8
NC_045512v2	10043	10044	V10
NC_045512v2	10044	10047	V13
NC_045512v2	10047	10048	V9
NC_045512v2	10048	10049	V10
NC_045512v2	10049	10050	V11
NC_045512v2	10050	10051	V8
NC_045512v2	10051	10053	V11
NC_045512v2	10053	10056	V8
NC_045512v2	10056	10057	V10
NC_045512v2	10057	10059	V11
NC_045512v2	10059	10060	V10
NC_045512v2	10060	10061	V8
NC_045512v2	10061	10062	V11
NC_045512v2	10062	10066	V8
NC_045512v2	10066	10068	V11
NC_045512v2	10068	10069	V8
NC_045512v2	10069	10070	V26
NC_045512v2	10070	10071	V11
NC_045512v2	10071	10074	V10
NC_045512v2	10074	10077	V8
NC_045512v2	10077	10078	V23
NC_045512v2	10078	10080	V27
NC_045512v2	10080	10081	V2
NC_045512v2	10081	10083	V1
NC_045512v2	10083	10084	V2
NC_045512v2	10084	10086	V7
NC_045512v2	10086	10087	V1
NC_045512v2	10087	10090	V4
NC_045512v2	10090	10092	V27
NC_045512v2	10092	10093	V2
NC_045512v2	10093	10095	V27
NC_045512v2	10095	10096	V2
NC_045512v2	10096	10097	V3
NC_045512v2	10097	10098	V6
NC_045512v2	10098	10099	V4
NC_045512v2	10099	10101	V27
NC_045512v2	10101	10103	V7
NC_045512v2	10103	10104	V27
NC_045512v2	10104	10105	V6
NC_045512v2	10105	10107	V27
NC_045512v2	10107	10108	V3
NC_045512v2	10108	10109	V2
NC_045512v2	10109	10110	V3
NC_045512v2	10110	10111	V6
NC_045512v2	10111	10113	V27
NC_045512v2	10113	10114	V3
NC_045512v2	10114	10115	V5
NC_045512v2	10115	10116	V7
NC_045512v2	10116	10117	V2
NC_045512v2	10117	10118	V27
NC_045512v2	10118	10119	V3
NC_045512v2	10119	10120	V1
NC_045512v2	10120	10122	V26
NC_045512v2	10122	10123	V7
NC_045512v2	10123	10124	V26
NC_045512v2	10124	10126	V3
NC_045512v2	10126	10127	V26
NC_045512v2	10127	10128	V2
NC_045512v2	10128	10129	V6
NC_045512v2	10129	10131	V5
NC_045512v2	10131	10132	V4
NC_045512v2	10132	10133	V7
NC_045512v2	10133	10134	V27
NC_045512v2	10134	10135	V2
NC_045512v2	10135	10137	V27
NC_045512v2	10137	10138	V3
NC_045512v2	10138	10140	V27
NC_045512v2	10140	10141	V7
NC_045512v2	10141	10142	V3
NC_045512v2	10142	10143	V27
NC_045512v2	10143	10144	V2
NC_045512v2	10144	10147	V27
NC_045512v2	10147	10148	V7
NC_045512v2	10148	10149	V27
NC_045512v2	10149	10150	V2
NC_045512v2	10150	10151	V26
NC_045512v2	10151	10152	V5
NC_045512v2	10152	10153	V4
NC_045512v2	10153	10154	V1
NC_045512v2	10154	10155	V27
NC_045512v2	10155	10156	V2
NC_045512v2	10156	10158	V6
NC_045512v2	10158	10159	V4
NC_045512v2	10159	10161	V27
NC_045512v2	10161	10162	V2
NC_045512v2	10162	10163	V7
NC_045512v2	10163	10164	V1
NC_045512v2	10164	10165	V6
NC_045512v2	10165	10167	V27
NC_045512v2	10167	10168	V4
NC_045512v2	10168	10170	V27
NC_045512v2	10170	10171	V2
NC_045512v2	10171	10172	V4
NC_045512v2	10172	10173	V27
NC_045512v2	10173	10174	V4
NC_045512v2	10174	10176	V27
NC_045512v2	10176	10177	V1
NC_045512v2	10177	10178	V7
NC_045512v2	10178	10179	V27
NC_045512v2	10179	10180	V3
NC_045512v2	10180	10181	V7
NC_045512v2	10181	10182	V27
NC_045512v2	10182	10183	V23
NC_045512v2	10183	10184	V5
NC_045512v2	10184	10185	V11
NC_045512v2	10185	10186	V10
NC_045512v2	10186	10188	V9
NC_045512v2	10188	10190	V10
NC_045512v2	10190	10192	V23
NC_045512v2	10192	10193	V5
NC_045512v2	10193	10194	V7
NC_045512v2	10194	10195	V6
NC_045512v2	10195	10196	V4
NC_045512v2	10196	10197	V5
NC_045512v2	10197	10199	V13
NC_045512v2	10199	10200	V10
NC_045512v2	10200	10201	V4
NC_045512v2	10201	10202	V2
NC_045512v2	10202	10204	V10
NC_045512v2	10204	10205	V8
NC_045512v2	10205	10206	V11
NC_045512v2	10206	10207	V8
NC_045512v2	10207	10209	V5
NC_045512v2	10209	10210	V10
NC_045512v2	10210	10211	V8
NC_045512v2	10211	10212	V11
NC_045512v2	10212	10213	V10
NC_045512v2	10213	10214	V5
NC_045512v2	10214	10218	V10
NC_045512v2	10218	10221	V8
NC_045512v2	10221	10222	V10
NC_045512v2	10222	10226	V8
NC_045512v2	10226	10227	V10
NC_045512v2	10227	10228	V9
NC_045512v2	10228	10230	V10
NC_045512v2	10230	10231	V9
NC_045512v2	10231	10234	V10
NC_045512v2	10234	10235	V5
NC_045512v2	10235	10236	V6
NC_045512v2	10236	10237	V10
NC_045512v2	10237	10239	V14
NC_045512v2	10239	10241	V13
NC_045512v2	10241	10243	V23
NC_045512v2	10243	10249	V10
NC_045512v2	10249	10251	V11
NC_045512v2	10251	10252	V6
NC_045512v2	10252	10253	V10
NC_045512v2	10253	10255	V8
NC_045512v2	10255	10256	V10
NC_045512v2	10256	10257	V27
NC_045512v2	10257	10258	V4
NC_045512v2	10258	10259	V3
NC_045512v2	10259	10261	V6
NC_045512v2	10261	10263	V9
NC_045512v2	10263	10269	V10
NC_045512v2	10269	10270	V1
NC_045512v2	10270	10271	V7
NC_045512v2	10271	10272	V1
NC_045512v2	10272	10273	V2
NC_045512v2	10273	10277	V6
NC_045512v2	10277	10278	V26
NC_045512v2	10278	10280	V6
NC_045512v2	10280	10281	V7
NC_045512v2	10281	10282	V6
NC_045512v2	10282	10284	V27
NC_045512v2	10284	10285	V7
NC_045512v2	10285	10286	V6
NC_045512v2	10286	10287	V26
NC_045512v2	10287	10288	V6
NC_045512v2	10288	10289	V7
NC_045512v2	10289	10290	V26
NC_045512v2	10290	10291	V3
NC_045512v2	10291	10292	V6
NC_045512v2	10292	10293	V5
NC_045512v2	10293	10294	V26
NC_045512v2	10294	10295	V6
NC_045512v2	10295	10296	V7
NC_045512v2	10296	10297	V2
NC_045512v2	10297	10299	V7
NC_045512v2	10299	10300	V10
NC_045512v2	10300	10301	V4
NC_045512v2	10301	10302	V7
NC_045512v2	10302	10303	V6
NC_045512v2	10303	10304	V3
NC_045512v2	10304	10305	V6
NC_045512v2	10305	10306	V1
NC_045512v2	10306	10307	V4
NC_045512v2	10307	10308	V6
NC_045512v2	10308	10309	V7
NC_045512v2	10309	10310	V3
NC_045512v2	10310	10311	V6
NC_045512v2	10311	10312	V3
NC_045512v2	10312	10313	V4
NC_045512v2	10313	10314	V27
NC_045512v2	10314	10315	V4
NC_045512v2	10315	10316	V3
NC_045512v2	10316	10319	V6
NC_045512v2	10319	10320	V27
NC_045512v2	10320	10321	V1
NC_045512v2	10321	10322	V27
NC_045512v2	10322	10324	V2
NC_045512v2	10324	10326	V27
NC_045512v2	10326	10327	V2
NC_045512v2	10327	10328	V5
NC_045512v2	10328	10329	V10
NC_045512v2	10329	10332	V6
NC_045512v2	10332	10335	V10
NC_045512v2	10335	10336	V6
NC_045512v2	10336	10338	V27
NC_045512v2	10338	10339	V1
NC_045512v2	10339	10340	V4
NC_045512v2	10340	10341	V5
NC_045512v2	10341	10342	V4
NC_045512v2	10342	10343	V2
NC_045512v2	10343	10344	V1
NC_045512v2	10344	10345	V3
NC_045512v2	10345	10347	V27
NC_045512v2	10347	10348	V1
NC_045512v2	10348	10350	V27
NC_045512v2	10350	10351	V2
NC_045512v2	10351	10352	V4
NC_045512v2	10352	10353	V1
NC_045512v2	10353	10354	V3
NC_045512v2	10354	10355	V5
NC_045512v2	10355	10356	V27
NC_045512v2	10356	10357	V1
NC_045512v2	10357	10358	V7
NC_045512v2	10358	10360	V6
NC_045512v2	10360	10362	V27
NC_045512v2	10362	10363	V7
NC_045512v2	10363	10364	V6
NC_045512v2	10364	10365	V3
NC_045512v2	10365	10366	V4
NC_045512v2	10366	10367	V3
NC_045512v2	10367	10368	V6
NC_045512v2	10368	10370	V3
NC_045512v2	10370	10371	V27
NC_045512v2	10371	10372	V4
NC_045512v2	10372	10373	V3
NC_045512v2	10373	10374	V26
NC_045512v2	10374	10377	V7
NC_045512v2	10377	10378	V8
NC_045512v2	10378	10380	V11
NC_045512v2	10380	10381	V6
NC_045512v2	10381	10382	V3
NC_045512v2	10382	10383	V1
NC_045512v2	10383	10385	V4
NC_045512v2	10385	10386	V7
NC_045512v2	10386	10387	V1
NC_045512v2	10387	10388	V27
NC_045512v2	10388	10390	V26
NC_045512v2	10390	10391	V3
NC_045512v2	10391	10392	V4
NC_045512v2	10392	10393	V3
NC_045512v2	10393	10394	V5
NC_045512v2	10394	10395	V26
NC_045512v2	10395	10396	V3
NC_045512v2	10396	10397	V26
NC_045512v2	10397	10398	V27
NC_045512v2	10398	10399	V2
NC_045512v2	10399	10401	V27
NC_045512v2	10401	10402	V4
NC_045512v2	10402	10404	V7
NC_045512v2	10404	10405	V1
NC_045512v2	10405	10407	V27
NC_045512v2	10407	10408	V3
NC_045512v2	10408	10409	V5
NC_045512v2	10409	10410	V27
NC_045512v2	10410	10411	V7
NC_045512v2	10411	10413	V27
NC_045512v2	10413	10414	V2
NC_045512v2	10414	10416	V3
NC_045512v2	10416	10417	V4
NC_045512v2	10417	10419	V26
NC_045512v2	10419	10420	V4
NC_045512v2	10420	10423	V2
NC_045512v2	10423	10425	V26
NC_045512v2	10425	10426	V7
NC_045512v2	10426	10428	V1
NC_045512v2	10428	10429	V2
NC_045512v2	10429	10430	V27
NC_045512v2	10430	10431	V1
NC_045512v2	10431	10432	V3
NC_045512v2	10432	10434	V6
NC_045512v2	10434	10436	V9
NC_045512v2	10436	10437	V4
NC_045512v2	10437	10438	V7
NC_045512v2	10438	10439	V6
NC_045512v2	10439	10442	V4
NC_045512v2	10442	10443	V27
NC_045512v2	10443	10444	V26
NC_045512v2	10444	10445	V2
NC_045512v2	10445	10446	V26
NC_045512v2	10446	10447	V3
NC_045512v2	10447	10448	V6
NC_045512v2	10448	10450	V2
NC_045512v2	10450	10452	V7
NC_045512v2	10452	10454	V4
NC_045512v2	10454	10455	V3
NC_045512v2	10455	10456	V2
NC_045512v2	10456	10458	V26
NC_045512v2	10458	10459	V2
NC_045512v2	10459	10461	V27
NC_045512v2	10461	10462	V7
NC_045512v2	10462	10463	V26
NC_045512v2	10463	10464	V7
NC_045512v2	10464	10465	V4
NC_045512v2	10465	10466	V27
NC_045512v2	10466	10470	V26
NC_045512v2	10470	10471	V2
NC_045512v2	10471	10473	V27
NC_045512v2	10473	10475	V6
NC_045512v2	10475	10476	V27
NC_045512v2	10476	10479	V1
NC_045512v2	10479	10480	V7
NC_045512v2	10480	10482	V27
NC_045512v2	10482	10483	V2
NC_045512v2	10483	10484	V5
NC_045512v2	10484	10485	V27
NC_045512v2	10485	10486	V3
NC_045512v2	10486	10488	V27
NC_045512v2	10488	10489	V7
NC_045512v2	10489	10491	V27
NC_045512v2	10491	10492	V7
NC_045512v2	10492	10494	V6
NC_045512v2	10494	10497	V5
NC_045512v2	10497	10498	V7
NC_045512v2	10498	10500	V27
NC_045512v2	10500	10501	V7
NC_045512v2	10501	10502	V27
NC_045512v2	10502	10503	V3
NC_045512v2	10503	10504	V1
NC_045512v2	10504	10505	V7
NC_045512v2	10505	10508	V2
NC_045512v2	10508	10509	V1
NC_045512v2	10509	10510	V4
NC_045512v2	10510	10511	V2
NC_045512v2	10511	10512	V7
NC_045512v2	10512	10513	V2
NC_045512v2	10513	10514	V3
NC_045512v2	10514	10515	V2
NC_045512v2	10515	10516	V7
NC_045512v2	10516	10517	V1
NC_045512v2	10517	10518	V4
NC_045512v2	10518	10520	V3
NC_045512v2	10520	10522	V4
NC_045512v2	10522	10523	V1
NC_045512v2	10523	10524	V27
NC_045512v2	10524	10526	V6
NC_045512v2	10526	10528	V3
NC_045512v2	10528	10530	V27
NC_045512v2	10530	10531	V26
NC_045512v2	10531	10533	V2
NC_045512v2	10533	10534	V7
NC_045512v2	10534	10536	V27
NC_045512v2	10536	10537	V2
NC_045512v2	10537	10538	V7
NC_045512v2	10538	10539	V27
NC_045512v2	10539	10540	V7
NC_045512v2	10540	10542	V27
NC_045512v2	10542	10543	V2
NC_045512v2	10543	10545	V27
NC_045512v2	10545	10546	V3
NC_045512v2	10546	10547	V2
NC_045512v2	10547	10548	V27
NC_045512v2	10548	10549	V4
NC_045512v2	10549	10551	V27
NC_045512v2	10551	10552	V2
NC_045512v2	10552	10553	V6
NC_045512v2	10553	10554	V27
NC_045512v2	10554	10558	V3
NC_045512v2	10558	10559	V27
NC_045512v2	10559	10560	V4
NC_045512v2	10560	10561	V7
NC_045512v2	10561	10563	V26
NC_045512v2	10563	10564	V6
NC_045512v2	10564	10566	V3
NC_045512v2	10566	10567	V4
NC_045512v2	10567	10569	V27
NC_045512v2	10569	10570	V7
NC_045512v2	10570	10571	V1
NC_045512v2	10571	10572	V5
NC_045512v2	10572	10573	V6
NC_045512v2	10573	10575	V27
NC_045512v2	10575	10576	V3
NC_045512v2	10576	10577	V6
NC_045512v2	10577	10578	V7
NC_045512v2	10578	10579	V6
NC_045512v2	10579	10580	V7
NC_045512v2	10580	10581	V1
NC_045512v2	10581	10582	V4
NC_045512v2	10582	10583	V7
NC_045512v2	10583	10584	V27
NC_045512v2	10584	10585	V3
NC_045512v2	10585	10586	V2
NC_045512v2	10586	10587	V7
NC_045512v2	10587	10588	V2
NC_045512v2	10588	10590	V27
NC_045512v2	10590	10591	V7
NC_045512v2	10591	10592	V2
NC_045512v2	10592	10593	V4
NC_045512v2	10593	10595	V6
NC_045512v2	10595	10596	V27
NC_045512v2	10596	10597	V4
NC_045512v2	10597	10599	V27
NC_045512v2	10599	10600	V7
NC_045512v2	10600	10602	V27
NC_045512v2	10602	10603	V3
NC_045512v2	10603	10604	V6
NC_045512v2	10604	10605	V5
NC_045512v2	10605	10606	V1
NC_045512v2	10606	10607	V27
NC_045512v2	10607	10608	V2
NC_045512v2	10608	10609	V27
NC_045512v2	10609	10610	V1
NC_045512v2	10610	10611	V6
NC_045512v2	10611	10612	V3
NC_045512v2	10612	10614	V27
NC_045512v2	10614	10615	V2
NC_045512v2	10615	10617	V3
NC_045512v2	10617	10618	V2
NC_045512v2	10618	10619	V26
NC_045512v2	10619	10620	V5
NC_045512v2	10620	10621	V6
NC_045512v2	10621	10622	V1
NC_045512v2	10622	10623	V2
NC_045512v2	10623	10624	V3
NC_045512v2	10624	10627	V6
NC_045512v2	10627	10629	V27
NC_045512v2	10629	10630	V7
NC_045512v2	10630	10631	V8
NC_045512v2	10631	10633	V6
NC_045512v2	10633	10634	V2
NC_045512v2	10634	10635	V6
NC_045512v2	10635	10636	V3
NC_045512v2	10636	10637	V1
NC_045512v2	10637	10638	V2
NC_045512v2	10638	10639	V1
NC_045512v2	10639	10640	V6
NC_045512v2	10640	10641	V10
NC_045512v2	10641	10642	V6
NC_045512v2	10642	10643	V4
NC_045512v2	10643	10644	V7
NC_045512v2	10644	10645	V3
NC_045512v2	10645	10646	V2
NC_045512v2	10646	10648	V3
NC_045512v2	10648	10649	V7
NC_045512v2	10649	10650	V3
NC_045512v2	10650	10652	V6
NC_045512v2	10652	10653	V1
NC_045512v2	10653	10654	V6
NC_045512v2	10654	10655	V1
NC_045512v2	10655	10658	V7
NC_045512v2	10658	10659	V4
NC_045512v2	10659	10660	V7
NC_045512v2	10660	10663	V27
NC_045512v2	10663	10664	V7
NC_045512v2	10664	10665	V27
NC_045512v2	10665	10666	V1
NC_045512v2	10666	10667	V3
NC_045512v2	10667	10668	V27
NC_045512v2	10668	10669	V4
NC_045512v2	10669	10671	V27
NC_045512v2	10671	10672	V6
NC_045512v2	10672	10673	V26
NC_045512v2	10673	10675	V5
NC_045512v2	10675	10676	V2
NC_045512v2	10676	10677	V27
NC_045512v2	10677	10678	V2
NC_045512v2	10678	10680	V27
NC_045512v2	10680	10681	V3
NC_045512v2	10681	10682	V27
NC_045512v2	10682	10683	V7
NC_045512v2	10683	10684	V10
NC_045512v2	10684	10685	V26
NC_045512v2	10685	10686	V11
NC_045512v2	10686	10687	V10
NC_045512v2	10687	10688	V8
NC_045512v2	10688	10689	V11
NC_045512v2	10689	10691	V8
NC_045512v2	10691	10692	V26
NC_045512v2	10692	10693	V3
NC_045512v2	10693	10695	V26
NC_045512v2	10695	10698	V10
NC_045512v2	10698	10702	V8
NC_045512v2	10702	10703	V10
NC_045512v2	10703	10705	V8
NC_045512v2	10705	10709	V11
NC_045512v2	10709	10711	V5
NC_045512v2	10711	10712	V8
NC_045512v2	10712	10713	V10
NC_045512v2	10713	10715	V9
NC_045512v2	10715	10716	V13
NC_045512v2	10716	10717	V9
NC_045512v2	10717	10724	V23
NC_045512v2	10724	10734	V9
NC_045512v2	10734	10740	V10
NC_045512v2	10740	10749	V23
NC_045512v2	10749	10752	V9
NC_045512v2	10752	10755	V10
NC_045512v2	10755	10763	V9
NC_045512v2	10763	10764	V10
NC_045512v2	10764	10774	V9
NC_045512v2	10774	10783	V23
NC_045512v2	10783	10785	V13
NC_045512v2	10785	10787	V23
NC_045512v2	10787	10791	V9
NC_045512v2	10791	10792	V10
NC_045512v2	10792	10797	V9
NC_045512v2	10797	10799	V14
NC_045512v2	10799	10805	V13
NC_045512v2	10805	10809	V23
NC_045512v2	10809	10812	V12
NC_045512v2	10812	10814	V23
NC_045512v2	10814	10819	V10
NC_045512v2	10819	10820	V9
NC_045512v2	10820	10822	V10
NC_045512v2	10822	10824	V11
NC_045512v2	10824	10825	V10
NC_045512v2	10825	10827	V11
NC_045512v2	10827	10829	V9
NC_045512v2	10829	10830	V11
NC_045512v2	10830	10831	V10
NC_045512v2	10831	10834	V9
NC_045512v2	10834	10835	V10
NC_045512v2	10835	10836	V11
NC_045512v2	10836	10839	V9
NC_045512v2	10839	10840	V10
NC_045512v2	10840	10844	V9
NC_045512v2	10844	10845	V11
NC_045512v2	10845	10849	V9
NC_045512v2	10849	10852	V10
NC_045512v2	10852	10853	V9
NC_045512v2	10853	10854	V10
NC_045512v2	10854	10856	V9
NC_045512v2	10856	10857	V11
NC_045512v2	10857	10859	V9
NC_045512v2	10859	10860	V11
NC_045512v2	10860	10864	V9
NC_045512v2	10864	10865	V10
NC_045512v2	10865	10867	V9
NC_045512v2	10867	10868	V23
NC_045512v2	10868	10869	V16
NC_045512v2	10869	10871	V14
NC_045512v2	10871	10872	V10
NC_045512v2	10872	10873	V9
NC_045512v2	10873	10875	V10
NC_045512v2	10875	10876	V8
NC_045512v2	10876	10877	V10
NC_045512v2	10877	10878	V11
NC_045512v2	10878	10879	V10
NC_045512v2	10879	10880	V8
NC_045512v2	10880	10881	V11
NC_045512v2	10881	10883	V8
NC_045512v2	10883	10884	V5
NC_045512v2	10884	10885	V10
NC_045512v2	10885	10887	V11
NC_045512v2	10887	10891	V8
NC_045512v2	10891	10892	V10
NC_045512v2	10892	10894	V8
NC_045512v2	10894	10896	V11
NC_045512v2	10896	10898	V8
NC_045512v2	10898	10899	V11
NC_045512v2	10899	10900	V8
NC_045512v2	10900	10902	V11
NC_045512v2	10902	10903	V10
NC_045512v2	10903	10905	V8
NC_045512v2	10905	10906	V10
NC_045512v2	10906	10907	V8
NC_045512v2	10907	10909	V10
NC_045512v2	10909	10912	V8
NC_045512v2	10912	10913	V10
NC_045512v2	10913	10914	V11
NC_045512v2	10914	10915	V8
NC_045512v2	10915	10917	V5
NC_045512v2	10917	10918	V8
NC_045512v2	10918	10923	V11
NC_045512v2	10923	10924	V8
NC_045512v2	10924	10925	V11
NC_045512v2	10925	10926	V10
NC_045512v2	10926	10927	V8
NC_045512v2	10927	10929	V11
NC_045512v2	10929	10930	V8
NC_045512v2	10930	10933	V10
NC_045512v2	10933	10935	V8
NC_045512v2	10935	10936	V10
NC_045512v2	10936	10938	V11
NC_045512v2	10938	10939	V8
NC_045512v2	10939	10941	V11
NC_045512v2	10941	10942	V10
NC_045512v2	10942	10943	V8
NC_045512v2	10943	10946	V10
NC_045512v2	10946	10948	V8
NC_045512v2	10948	10950	V11
NC_045512v2	10950	10951	V10
NC_045512v2	10951	10954	V8
NC_045512v2	10954	10955	V10
NC_045512v2	10955	10957	V8
NC_045512v2	10957	10959	V11
NC_045512v2	10959	10961	V10
NC_045512v2	10961	10962	V11
NC_045512v2	10962	10964	V10
NC_045512v2	10964	10967	V8
NC_045512v2	10967	10968	V11
NC_045512v2	10968	10969	V8
NC_045512v2	10969	10971	V11
NC_045512v2	10971	10972	V8
NC_045512v2	10972	10975	V10
NC_045512v2	10975	10976	V9
NC_045512v2	10976	10983	V23
NC_045512v2	10983	10984	V9
NC_045512v2	10984	10987	V10
NC_045512v2	10987	10988	V9
NC_045512v2	10988	10991	V13
NC_045512v2	10991	10992	V10
NC_045512v2	10992	10996	V9
NC_045512v2	10996	11003	V13
NC_045512v2	11003	11008	V9
NC_045512v2	11008	11009	V11
NC_045512v2	11009	11014	V9
NC_045512v2	11014	11015	V10
NC_045512v2	11015	11023	V9
NC_045512v2	11023	11024	V13
NC_045512v2	11024	11028	V23
NC_045512v2	11028	11031	V9
NC_045512v2	11031	11033	V10
NC_045512v2	11033	11036	V8
NC_045512v2	11036	11041	V9
NC_045512v2	11041	11046	V10
NC_045512v2	11046	11047	V8
NC_045512v2	11047	11050	V10
NC_045512v2	11050	11053	V9
NC_045512v2	11053	11054	V10
NC_045512v2	11054	11055	V8
NC_045512v2	11055	11056	V10
NC_045512v2	11056	11058	V9
NC_045512v2	11058	11059	V10
NC_045512v2	11059	11061	V9
NC_045512v2	11061	11062	V23
NC_045512v2	11062	11063	V11
NC_045512v2	11063	11068	V23
NC_045512v2	11068	11070	V9
NC_045512v2	11070	11072	V23
NC_045512v2	11072	11074	V9
NC_045512v2	11074	11076	V14
NC_045512v2	11076	11083	V9
NC_045512v2	11083	11084	V11
NC_045512v2	11084	11088	V9
NC_045512v2	11088	11089	V8
NC_045512v2	11089	11093	V10
NC_045512v2	11093	11096	V9
NC_045512v2	11096	11098	V10
NC_045512v2	11098	11100	V8
NC_045512v2	11100	11105	V9
NC_045512v2	11105	11106	V10
NC_045512v2	11106	11107	V9
NC_045512v2	11107	11109	V8
NC_045512v2	11109	11110	V10
NC_045512v2	11110	11111	V8
NC_045512v2	11111	11112	V10
NC_045512v2	11112	11114	V8
NC_045512v2	11114	11115	V9
NC_045512v2	11115	11116	V10
NC_045512v2	11116	11117	V9
NC_045512v2	11117	11118	V10
NC_045512v2	11118	11120	V9
NC_045512v2	11120	11123	V10
NC_045512v2	11123	11126	V8
NC_045512v2	11126	11127	V10
NC_045512v2	11127	11128	V8
NC_045512v2	11128	11130	V10
NC_045512v2	11130	11131	V8
NC_045512v2	11131	11132	V10
NC_045512v2	11132	11133	V9
NC_045512v2	11133	11135	V8
NC_045512v2	11135	11137	V10
NC_045512v2	11137	11140	V8
NC_045512v2	11140	11142	V10
NC_045512v2	11142	11144	V8
NC_045512v2	11144	11145	V10
NC_045512v2	11145	11146	V8
NC_045512v2	11146	11149	V10
NC_045512v2	11149	11150	V8
NC_045512v2	11150	11151	V11
NC_045512v2	11151	11152	V8
NC_045512v2	11152	11154	V11
NC_045512v2	11154	11155	V10
NC_045512v2	11155	11157	V11
NC_045512v2	11157	11158	V10
NC_045512v2	11158	11160	V11
NC_045512v2	11160	11161	V8
NC_045512v2	11161	11163	V5
NC_045512v2	11163	11167	V8
NC_045512v2	11167	11168	V11
NC_045512v2	11168	11170	V10
NC_045512v2	11170	11171	V8
NC_045512v2	11171	11172	V11
NC_045512v2	11172	11179	V8
NC_045512v2	11179	11180	V11
NC_045512v2	11180	11183	V10
NC_045512v2	11183	11184	V11
NC_045512v2	11184	11186	V8
NC_045512v2	11186	11187	V11
NC_045512v2	11187	11188	V8
NC_045512v2	11188	11190	V11
NC_045512v2	11190	11191	V10
NC_045512v2	11191	11192	V8
NC_045512v2	11192	11194	V10
NC_045512v2	11194	11195	V8
NC_045512v2	11195	11197	V10
NC_045512v2	11197	11204	V8
NC_045512v2	11204	11205	V10
NC_045512v2	11205	11207	V9
NC_045512v2	11207	11208	V10
NC_045512v2	11208	11215	V9
NC_045512v2	11215	11218	V10
NC_045512v2	11218	11219	V9
NC_045512v2	11219	11220	V10
NC_045512v2	11220	11222	V23
NC_045512v2	11222	11225	V9
NC_045512v2	11225	11226	V10
NC_045512v2	11226	11228	V9
NC_045512v2	11228	11229	V10
NC_045512v2	11229	11234	V9
NC_045512v2	11234	11262	V23
NC_045512v2	11262	11264	V9
NC_045512v2	11264	11265	V10
NC_045512v2	11265	11266	V9
NC_045512v2	11266	11278	V23
NC_045512v2	11278	11279	V9
NC_045512v2	11279	11280	V10
NC_045512v2	11280	11283	V9
NC_045512v2	11283	11287	V10
NC_045512v2	11287	11289	V9
NC_045512v2	11289	11290	V10
NC_045512v2	11290	11294	V9
NC_045512v2	11294	11295	V10
NC_045512v2	11295	11296	V9
NC_045512v2	11296	11297	V13
NC_045512v2	11297	11302	V9
NC_045512v2	11302	11304	V23
NC_045512v2	11304	11308	V9
NC_045512v2	11308	11311	V23
NC_045512v2	11311	11335	V9
NC_045512v2	11335	11339	V12
NC_045512v2	11339	11343	V23
NC_045512v2	11343	11347	V9
NC_045512v2	11347	11350	V23
NC_045512v2	11350	11353	V12
NC_045512v2	11353	11370	V23
NC_045512v2	11370	11371	V14
NC_045512v2	11371	11373	V16
NC_045512v2	11373	11379	V12
NC_045512v2	11379	11387	V9
NC_045512v2	11387	11390	V12
NC_045512v2	11390	11404	V23
NC_045512v2	11404	11407	V9
NC_045512v2	11407	11408	V23
NC_045512v2	11408	11413	V16
NC_045512v2	11413	11417	V23
NC_045512v2	11417	11428	V9
NC_045512v2	11428	11429	V10
NC_045512v2	11429	11431	V9
NC_045512v2	11431	11434	V10
NC_045512v2	11434	11435	V9
NC_045512v2	11435	11436	V10
NC_045512v2	11436	11445	V9
NC_045512v2	11445	11447	V23
NC_045512v2	11447	11449	V9
NC_045512v2	11449	11471	V23
NC_045512v2	11471	11472	V10
NC_045512v2	11472	11474	V9
NC_045512v2	11474	11475	V10
NC_045512v2	11475	11490	V9
NC_045512v2	11490	11491	V10
NC_045512v2	11491	11495	V9
NC_045512v2	11495	11496	V10
NC_045512v2	11496	11497	V9
NC_045512v2	11497	11498	V10
NC_045512v2	11498	11504	V9
NC_045512v2	11504	11505	V10
NC_045512v2	11505	11514	V12
NC_045512v2	11514	11515	V10
NC_045512v2	11515	11520	V23
NC_045512v2	11520	11531	V9
NC_045512v2	11531	11536	V13
NC_045512v2	11536	11542	V9
NC_045512v2	11542	11543	V10
NC_045512v2	11543	11544	V9
NC_045512v2	11544	11549	V12
NC_045512v2	11549	11550	V10
NC_045512v2	11550	11553	V9
NC_045512v2	11553	11554	V10
NC_045512v2	11554	11556	V9
NC_045512v2	11556	11557	V8
NC_045512v2	11557	11558	V10
NC_045512v2	11558	11559	V8
NC_045512v2	11559	11561	V10
NC_045512v2	11561	11562	V8
NC_045512v2	11562	11563	V9
NC_045512v2	11563	11565	V23
NC_045512v2	11565	11570	V9
NC_045512v2	11570	11571	V10
NC_045512v2	11571	11572	V8
NC_045512v2	11572	11573	V10
NC_045512v2	11573	11576	V8
NC_045512v2	11576	11577	V10
NC_045512v2	11577	11578	V8
NC_045512v2	11578	11579	V10
NC_045512v2	11579	11580	V8
NC_045512v2	11580	11581	V10
NC_045512v2	11581	11582	V8
NC_045512v2	11582	11584	V10
NC_045512v2	11584	11586	V8
NC_045512v2	11586	11587	V10
NC_045512v2	11587	11588	V8
NC_045512v2	11588	11591	V23
NC_045512v2	11591	11592	V10
NC_045512v2	11592	11594	V9
NC_045512v2	11594	11595	V10
[truncated: 8,776 more rows]
