# Supplementary material for: Single-nucleotide conservation state annotation of the SARS-CoV-2 genome
Source: Commun Biol. 2021 Jun 3;4:698. doi: 10.1038/s42003-021-02231-w (PMC8175581; doi:10.1038/s42003-021-02231-w)
Supplement: Supplementary file 4 — Supplementary Data 1 [file 42003_2021_2231_MOESM4_ESM.zip › SupplementaryData/wuhCor1.mutDepletionVertebrateCoVConsHMM.bed]

track type=bedGraph name="Depletion of SARS-CoV-2 mutations in Vertebrate CoV ConsHMM conservation states" visibility=full color=0,0,0 autoScale=off viewLimits=-2:2
NC_045512v2	55	56	0.00000
NC_045512v2	56	57	0.00000
NC_045512v2	57	58	0.00000
NC_045512v2	58	59	0.00000
NC_045512v2	59	60	0.00000
NC_045512v2	60	61	0.00000
NC_045512v2	61	62	0.00000
NC_045512v2	62	63	0.00000
NC_045512v2	63	64	0.00000
NC_045512v2	64	65	0.00000
NC_045512v2	65	66	0.00000
NC_045512v2	66	67	0.00000
NC_045512v2	67	68	0.00000
NC_045512v2	68	69	0.00000
NC_045512v2	69	70	0.00000
NC_045512v2	70	71	0.00000
NC_045512v2	71	72	0.00000
NC_045512v2	72	73	0.00000
NC_045512v2	73	74	0.00000
NC_045512v2	74	75	0.00000
NC_045512v2	75	76	0.00000
NC_045512v2	76	77	0.00000
NC_045512v2	77	78	0.00000
NC_045512v2	78	79	0.00000
NC_045512v2	79	80	0.00000
NC_045512v2	80	81	0.00000
NC_045512v2	81	82	0.00000
NC_045512v2	82	83	0.00000
NC_045512v2	83	84	0.00000
NC_045512v2	84	85	0.00000
NC_045512v2	85	86	0.00000
NC_045512v2	86	87	0.00000
NC_045512v2	87	88	0.00000
NC_045512v2	88	89	0.00000
NC_045512v2	89	90	0.00000
NC_045512v2	90	91	0.00000
NC_045512v2	91	92	0.00000
NC_045512v2	92	93	0.00000
NC_045512v2	93	94	0.00000
NC_045512v2	94	95	0.00000
NC_045512v2	95	96	0.00000
NC_045512v2	96	97	0.00000
NC_045512v2	97	98	0.00000
NC_045512v2	98	99	0.00000
NC_045512v2	99	100	0.00000
NC_045512v2	100	101	0.00000
NC_045512v2	101	102	0.00000
NC_045512v2	102	103	0.00000
NC_045512v2	103	104	0.00000
NC_045512v2	104	105	0.00000
NC_045512v2	105	106	0.00000
NC_045512v2	106	107	0.00000
NC_045512v2	107	108	0.00000
NC_045512v2	108	109	0.00000
NC_045512v2	109	110	0.00000
NC_045512v2	110	111	0.00000
NC_045512v2	111	112	0.00000
NC_045512v2	112	113	0.00000
NC_045512v2	113	114	0.00000
NC_045512v2	114	115	0.00000
NC_045512v2	115	116	0.00000
NC_045512v2	116	117	0.00000
NC_045512v2	117	118	0.00000
NC_045512v2	118	119	0.00000
NC_045512v2	119	120	0.00000
NC_045512v2	120	121	0.00000
NC_045512v2	121	122	0.00000
NC_045512v2	122	123	0.00000
NC_045512v2	123	124	0.00000
NC_045512v2	124	125	0.00000
NC_045512v2	125	126	0.00000
NC_045512v2	126	127	0.00000
NC_045512v2	127	128	0.00000
NC_045512v2	128	129	0.00000
NC_045512v2	129	130	0.00000
NC_045512v2	130	131	0.00000
NC_045512v2	131	132	0.00000
NC_045512v2	132	133	0.00000
NC_045512v2	133	134	0.00000
NC_045512v2	134	135	0.00000
NC_045512v2	135	136	0.00000
NC_045512v2	136	137	0.00000
NC_045512v2	137	138	0.00000
NC_045512v2	138	139	0.00000
NC_045512v2	139	140	0.00000
NC_045512v2	140	141	0.00000
NC_045512v2	141	142	0.00000
NC_045512v2	142	143	0.00000
NC_045512v2	143	144	0.00000
NC_045512v2	144	145	0.00000
NC_045512v2	145	146	0.00000
NC_045512v2	146	147	0.00000
NC_045512v2	147	148	0.00000
NC_045512v2	148	149	0.00000
NC_045512v2	150	151	0.00000
NC_045512v2	151	152	0.00000
NC_045512v2	153	154	0.00000
NC_045512v2	154	155	0.00000
NC_045512v2	155	156	0.00000
NC_045512v2	156	157	0.00000
NC_045512v2	157	158	0.00000
NC_045512v2	158	159	0.00000
NC_045512v2	159	160	0.00000
NC_045512v2	160	161	0.00000
NC_045512v2	161	162	0.00000
NC_045512v2	162	163	0.00000
NC_045512v2	163	164	0.00000
NC_045512v2	164	165	0.00000
NC_045512v2	165	166	0.00000
NC_045512v2	166	167	0.00000
NC_045512v2	167	168	0.00000
NC_045512v2	168	169	0.00000
NC_045512v2	169	170	0.00000
NC_045512v2	170	171	0.00000
NC_045512v2	171	172	0.00000
NC_045512v2	172	173	0.00000
NC_045512v2	173	174	0.00000
NC_045512v2	174	175	0.00000
NC_045512v2	175	176	0.00000
NC_045512v2	176	177	0.00000
NC_045512v2	177	178	0.00000
NC_045512v2	178	179	0.00000
NC_045512v2	179	180	0.00000
NC_045512v2	180	181	0.00000
NC_045512v2	181	182	0.00000
NC_045512v2	182	183	0.00000
NC_045512v2	183	184	0.00000
NC_045512v2	184	185	0.00000
NC_045512v2	185	186	0.00000
NC_045512v2	186	187	0.00000
NC_045512v2	187	188	0.00000
NC_045512v2	188	189	0.00000
NC_045512v2	189	190	0.00000
NC_045512v2	190	191	0.00000
NC_045512v2	191	192	0.00000
NC_045512v2	192	193	0.00000
NC_045512v2	193	194	0.00000
NC_045512v2	194	195	0.00000
NC_045512v2	195	196	0.00000
NC_045512v2	196	197	0.00000
NC_045512v2	197	198	0.00000
NC_045512v2	198	199	0.00000
NC_045512v2	199	200	0.00000
NC_045512v2	200	201	0.00000
NC_045512v2	201	202	0.00000
NC_045512v2	202	203	0.00000
NC_045512v2	203	204	0.00000
NC_045512v2	204	205	0.00000
NC_045512v2	205	206	0.00000
NC_045512v2	206	207	0.00000
NC_045512v2	207	208	0.00000
NC_045512v2	208	209	0.00000
NC_045512v2	209	210	0.00000
NC_045512v2	210	211	0.00000
NC_045512v2	211	212	0.00000
NC_045512v2	212	213	0.00000
NC_045512v2	213	214	0.00000
NC_045512v2	214	215	0.00000
NC_045512v2	215	216	0.00000
NC_045512v2	216	217	0.00000
NC_045512v2	217	218	0.00000
NC_045512v2	218	219	0.00000
NC_045512v2	219	220	0.00000
NC_045512v2	220	221	0.00000
NC_045512v2	221	222	0.00000
NC_045512v2	222	223	0.00000
NC_045512v2	223	224	0.00000
NC_045512v2	224	225	0.00000
NC_045512v2	225	226	0.00000
NC_045512v2	226	227	0.00000
NC_045512v2	227	228	0.00000
NC_045512v2	228	229	0.00000
NC_045512v2	229	230	0.00000
NC_045512v2	230	231	0.00000
NC_045512v2	231	232	0.00000
NC_045512v2	232	233	0.00000
NC_045512v2	233	234	0.00000
NC_045512v2	234	235	0.00000
NC_045512v2	235	236	0.00000
NC_045512v2	236	237	0.00000
NC_045512v2	237	238	0.00000
NC_045512v2	238	239	0.00000
NC_045512v2	239	240	0.00000
NC_045512v2	240	241	0.00000
NC_045512v2	241	242	0.00000
NC_045512v2	242	243	0.00000
NC_045512v2	243	244	0.00000
NC_045512v2	244	245	0.00000
NC_045512v2	245	246	0.00000
NC_045512v2	246	247	0.00000
NC_045512v2	247	248	0.00000
NC_045512v2	248	249	0.00000
NC_045512v2	249	250	0.00000
NC_045512v2	250	251	0.00000
NC_045512v2	251	252	0.00000
NC_045512v2	252	253	0.00000
NC_045512v2	253	254	0.00000
NC_045512v2	254	255	0.00000
NC_045512v2	255	256	0.00000
NC_045512v2	256	257	0.00000
NC_045512v2	257	258	0.00000
NC_045512v2	258	259	0.00000
NC_045512v2	259	260	0.00000
NC_045512v2	260	261	0.00000
NC_045512v2	261	262	0.00000
NC_045512v2	262	263	0.00000
NC_045512v2	263	264	0.00000
NC_045512v2	264	265	0.00000
NC_045512v2	265	266	0.00000
NC_045512v2	266	267	0.00000
NC_045512v2	267	268	0.00000
NC_045512v2	268	269	0.00000
NC_045512v2	269	270	0.00000
NC_045512v2	270	271	0.00000
NC_045512v2	271	272	0.00000
NC_045512v2	272	273	0.00000
NC_045512v2	273	274	0.00000
NC_045512v2	274	275	0.00000
NC_045512v2	275	276	0.00000
NC_045512v2	276	277	0.00000
NC_045512v2	277	278	0.00000
NC_045512v2	278	279	0.00000
NC_045512v2	279	280	0.00000
NC_045512v2	280	281	0.00000
NC_045512v2	281	282	0.00000
NC_045512v2	282	283	0.00000
NC_045512v2	283	284	0.00000
NC_045512v2	284	285	0.00000
NC_045512v2	285	286	0.00000
NC_045512v2	286	287	0.00000
NC_045512v2	287	288	0.00000
NC_045512v2	288	289	0.00000
NC_045512v2	289	290	0.00000
NC_045512v2	290	291	0.00000
NC_045512v2	291	292	0.00000
NC_045512v2	292	293	0.00000
NC_045512v2	293	294	0.00000
NC_045512v2	294	295	0.00000
NC_045512v2	295	296	0.00000
NC_045512v2	296	297	0.00000
NC_045512v2	297	298	0.00000
NC_045512v2	298	299	0.00000
NC_045512v2	299	300	0.00000
NC_045512v2	300	301	0.00000
NC_045512v2	301	302	0.00000
NC_045512v2	302	303	0.00000
NC_045512v2	303	304	0.00000
NC_045512v2	304	305	0.00000
NC_045512v2	305	306	0.00000
NC_045512v2	306	307	0.00000
NC_045512v2	307	308	0.00000
NC_045512v2	308	309	0.00000
NC_045512v2	309	310	0.00000
NC_045512v2	310	311	0.00000
NC_045512v2	311	312	0.00000
NC_045512v2	312	313	0.00000
NC_045512v2	313	314	0.00000
NC_045512v2	314	315	0.00000
NC_045512v2	315	316	0.00000
NC_045512v2	316	317	0.00000
NC_045512v2	317	318	0.00000
NC_045512v2	318	319	0.00000
NC_045512v2	319	320	0.00000
NC_045512v2	320	321	0.00000
NC_045512v2	321	322	0.00000
NC_045512v2	322	323	0.00000
NC_045512v2	323	324	0.00000
NC_045512v2	324	325	-0.72927
NC_045512v2	325	326	0.00000
NC_045512v2	326	327	0.00000
NC_045512v2	327	328	-0.72927
NC_045512v2	328	329	0.00000
NC_045512v2	329	330	0.00000
NC_045512v2	330	331	0.00000
NC_045512v2	331	332	0.00000
NC_045512v2	332	333	0.00000
NC_045512v2	333	334	0.00000
NC_045512v2	334	335	0.00000
NC_045512v2	335	336	0.00000
NC_045512v2	336	337	-0.72927
NC_045512v2	337	338	0.00000
NC_045512v2	338	339	0.00000
NC_045512v2	339	340	0.00000
NC_045512v2	340	341	0.00000
NC_045512v2	341	342	0.00000
NC_045512v2	342	343	0.00000
NC_045512v2	343	344	0.00000
NC_045512v2	344	345	0.00000
NC_045512v2	345	346	0.00000
NC_045512v2	346	347	0.00000
NC_045512v2	347	348	0.00000
NC_045512v2	348	349	0.00000
NC_045512v2	349	350	0.00000
NC_045512v2	350	351	0.00000
NC_045512v2	351	352	0.00000
NC_045512v2	352	353	0.00000
NC_045512v2	353	354	0.00000
NC_045512v2	354	355	0.00000
NC_045512v2	355	356	0.00000
NC_045512v2	356	357	0.00000
NC_045512v2	357	358	-0.72927
NC_045512v2	358	359	0.00000
NC_045512v2	359	360	0.00000
NC_045512v2	360	361	-0.72927
NC_045512v2	361	362	0.00000
NC_045512v2	362	363	0.00000
NC_045512v2	363	364	0.00000
NC_045512v2	364	365	0.00000
NC_045512v2	365	366	0.00000
NC_045512v2	366	367	0.00000
NC_045512v2	367	368	0.00000
NC_045512v2	368	369	0.00000
NC_045512v2	369	370	0.00000
NC_045512v2	370	371	0.00000
NC_045512v2	371	372	0.00000
NC_045512v2	372	373	-0.72927
NC_045512v2	373	374	0.00000
NC_045512v2	374	375	0.00000
NC_045512v2	375	376	0.00000
NC_045512v2	376	377	0.00000
NC_045512v2	377	378	-0.72927
NC_045512v2	378	379	-0.72927
NC_045512v2	379	380	-0.72927
NC_045512v2	380	381	0.00000
NC_045512v2	381	382	-0.72927
NC_045512v2	382	383	0.00000
NC_045512v2	383	384	0.00000
NC_045512v2	384	385	-0.72927
NC_045512v2	385	386	0.00000
NC_045512v2	386	387	0.00000
NC_045512v2	387	388	0.00000
NC_045512v2	388	389	0.00000
NC_045512v2	389	390	0.00000
NC_045512v2	390	391	0.00000
NC_045512v2	391	392	0.00000
NC_045512v2	392	393	0.00000
NC_045512v2	393	394	0.00000
NC_045512v2	394	395	0.00000
NC_045512v2	395	396	0.00000
NC_045512v2	396	397	0.00000
NC_045512v2	397	398	0.00000
NC_045512v2	398	399	0.00000
NC_045512v2	399	400	0.00000
NC_045512v2	400	401	0.00000
NC_045512v2	401	402	0.00000
NC_045512v2	402	403	-0.72927
NC_045512v2	403	404	0.00000
NC_045512v2	404	405	0.00000
NC_045512v2	405	406	-0.72927
NC_045512v2	406	407	0.00000
NC_045512v2	407	408	0.00000
NC_045512v2	408	409	0.00000
NC_045512v2	409	410	0.00000
NC_045512v2	410	411	0.00000
NC_045512v2	411	412	0.00000
NC_045512v2	412	413	0.00000
NC_045512v2	413	414	0.00000
NC_045512v2	414	415	0.00000
NC_045512v2	415	416	0.00000
NC_045512v2	416	417	0.00000
NC_045512v2	417	418	0.00000
NC_045512v2	418	419	0.00000
NC_045512v2	419	420	0.00000
NC_045512v2	420	421	0.00000
NC_045512v2	421	422	-0.72927
NC_045512v2	422	423	0.00000
NC_045512v2	423	424	0.00000
NC_045512v2	424	425	0.00000
NC_045512v2	425	426	0.00000
NC_045512v2	426	427	0.00000
NC_045512v2	427	428	0.00000
NC_045512v2	428	429	0.00000
NC_045512v2	429	430	-0.72927
NC_045512v2	430	431	-0.72927
NC_045512v2	431	432	0.00000
NC_045512v2	432	433	-0.72927
NC_045512v2	433	434	0.00000
NC_045512v2	434	435	0.00000
NC_045512v2	435	436	0.00000
NC_045512v2	436	437	0.00000
NC_045512v2	437	438	0.00000
NC_045512v2	438	439	0.00000
NC_045512v2	439	440	0.00000
NC_045512v2	440	441	0.00000
NC_045512v2	441	442	-0.72927
NC_045512v2	442	443	0.00000
NC_045512v2	443	444	0.00000
NC_045512v2	444	445	-0.72927
NC_045512v2	445	446	0.00000
NC_045512v2	446	447	0.00000
NC_045512v2	447	448	0.00000
NC_045512v2	448	449	0.00000
NC_045512v2	449	450	0.00000
NC_045512v2	450	451	-0.72927
NC_045512v2	451	452	0.00000
NC_045512v2	452	453	0.00000
NC_045512v2	453	454	0.00000
NC_045512v2	454	455	0.00000
NC_045512v2	455	456	0.00000
NC_045512v2	456	457	0.00000
NC_045512v2	457	458	0.00000
NC_045512v2	458	459	0.00000
NC_045512v2	459	460	0.00000
NC_045512v2	460	461	0.00000
NC_045512v2	461	462	0.00000
NC_045512v2	462	463	0.00000
NC_045512v2	463	464	0.00000
NC_045512v2	464	465	0.00000
NC_045512v2	465	466	0.00000
NC_045512v2	466	467	0.00000
NC_045512v2	467	468	0.00000
NC_045512v2	468	469	0.00000
NC_045512v2	469	470	0.00000
NC_045512v2	470	471	0.00000
NC_045512v2	471	472	0.00000
NC_045512v2	472	473	0.00000
NC_045512v2	473	474	0.00000
NC_045512v2	474	475	0.00000
NC_045512v2	475	476	0.00000
NC_045512v2	476	477	0.00000
NC_045512v2	477	478	-0.72927
NC_045512v2	478	479	0.00000
NC_045512v2	479	480	0.00000
NC_045512v2	480	481	0.00000
NC_045512v2	481	482	0.00000
NC_045512v2	482	483	0.00000
NC_045512v2	483	484	0.00000
NC_045512v2	484	485	0.00000
NC_045512v2	485	486	0.00000
NC_045512v2	486	487	-0.72927
NC_045512v2	487	488	0.00000
NC_045512v2	488	489	0.00000
NC_045512v2	489	490	0.00000
NC_045512v2	490	491	0.00000
NC_045512v2	491	492	0.00000
NC_045512v2	492	493	-0.72927
NC_045512v2	493	494	-0.72927
NC_045512v2	494	495	0.00000
NC_045512v2	495	496	0.00000
NC_045512v2	496	497	0.00000
NC_045512v2	497	498	0.00000
NC_045512v2	498	499	0.00000
NC_045512v2	499	500	0.00000
NC_045512v2	500	501	0.00000
NC_045512v2	501	502	-0.72927
NC_045512v2	502	503	0.00000
NC_045512v2	503	504	0.00000
NC_045512v2	504	505	-0.72927
NC_045512v2	505	506	0.00000
NC_045512v2	506	507	0.00000
NC_045512v2	507	508	-0.72927
NC_045512v2	508	509	0.00000
NC_045512v2	509	510	0.00000
NC_045512v2	510	511	-0.72927
NC_045512v2	511	512	0.00000
NC_045512v2	512	513	0.00000
NC_045512v2	513	514	0.00000
NC_045512v2	514	515	0.00000
NC_045512v2	515	516	0.00000
NC_045512v2	516	517	-0.72927
NC_045512v2	517	518	0.00000
NC_045512v2	518	519	0.00000
NC_045512v2	519	520	0.00000
NC_045512v2	520	521	0.00000
NC_045512v2	521	522	0.00000
NC_045512v2	522	523	0.00000
NC_045512v2	523	524	0.00000
NC_045512v2	524	525	0.00000
NC_045512v2	525	526	-0.72927
NC_045512v2	526	527	-0.72927
NC_045512v2	527	528	0.00000
NC_045512v2	528	529	0.00000
NC_045512v2	529	530	0.00000
NC_045512v2	530	531	0.00000
NC_045512v2	531	532	-0.72927
NC_045512v2	532	533	0.00000
NC_045512v2	533	534	0.00000
NC_045512v2	534	535	0.00000
NC_045512v2	535	536	0.00000
NC_045512v2	536	537	0.00000
NC_045512v2	537	538	0.00000
NC_045512v2	538	539	0.00000
NC_045512v2	539	540	0.00000
NC_045512v2	540	541	-0.72927
NC_045512v2	541	542	-0.72927
NC_045512v2	542	543	0.00000
NC_045512v2	543	544	-0.72927
NC_045512v2	544	545	0.00000
NC_045512v2	545	546	0.00000
NC_045512v2	546	547	0.00000
NC_045512v2	547	548	-0.72927
NC_045512v2	548	549	0.00000
NC_045512v2	549	550	0.00000
NC_045512v2	550	551	0.00000
NC_045512v2	551	552	0.00000
NC_045512v2	552	553	0.00000
NC_045512v2	553	554	0.00000
NC_045512v2	554	555	0.00000
NC_045512v2	555	556	-0.72927
NC_045512v2	556	557	0.00000
NC_045512v2	557	558	0.00000
NC_045512v2	558	559	0.00000
NC_045512v2	559	560	0.00000
NC_045512v2	560	561	0.00000
NC_045512v2	561	562	0.00000
NC_045512v2	562	563	0.00000
NC_045512v2	563	564	0.00000
NC_045512v2	564	565	-0.72927
NC_045512v2	565	566	0.00000
NC_045512v2	566	567	0.00000
NC_045512v2	567	568	0.00000
NC_045512v2	568	569	0.00000
NC_045512v2	569	570	0.00000
NC_045512v2	570	571	-0.72927
NC_045512v2	571	572	0.00000
NC_045512v2	572	573	0.00000
NC_045512v2	573	574	0.00000
NC_045512v2	574	575	0.00000
NC_045512v2	575	576	0.00000
NC_045512v2	576	577	-0.72927
NC_045512v2	577	578	0.00000
NC_045512v2	578	579	0.00000
NC_045512v2	579	580	0.00000
NC_045512v2	580	581	0.00000
NC_045512v2	581	582	0.00000
NC_045512v2	582	583	-0.72927
NC_045512v2	583	584	0.00000
NC_045512v2	584	585	0.00000
NC_045512v2	585	586	-0.72927
NC_045512v2	586	587	0.00000
NC_045512v2	587	588	0.00000
NC_045512v2	588	589	-0.72927
NC_045512v2	589	590	0.00000
NC_045512v2	590	591	0.00000
NC_045512v2	591	592	-0.72927
NC_045512v2	592	593	0.00000
NC_045512v2	593	594	0.00000
NC_045512v2	594	595	0.00000
NC_045512v2	595	596	0.00000
NC_045512v2	596	597	0.00000
NC_045512v2	597	598	0.00000
NC_045512v2	598	599	0.00000
NC_045512v2	599	600	0.00000
NC_045512v2	600	601	-0.72927
NC_045512v2	601	602	0.00000
NC_045512v2	602	603	0.00000
NC_045512v2	603	604	0.00000
NC_045512v2	604	605	0.00000
NC_045512v2	605	606	-0.72927
NC_045512v2	606	607	0.00000
NC_045512v2	607	608	0.00000
NC_045512v2	608	609	0.00000
NC_045512v2	609	610	0.00000
NC_045512v2	610	611	-0.72927
NC_045512v2	611	612	0.00000
NC_045512v2	612	613	-0.72927
NC_045512v2	613	614	0.00000
NC_045512v2	614	615	-0.72927
NC_045512v2	615	616	0.00000
NC_045512v2	616	617	0.00000
NC_045512v2	617	618	0.00000
NC_045512v2	618	619	0.00000
NC_045512v2	619	620	0.00000
NC_045512v2	620	621	0.00000
NC_045512v2	621	622	0.00000
NC_045512v2	622	623	0.00000
NC_045512v2	623	624	0.00000
NC_045512v2	624	625	-0.72927
NC_045512v2	625	626	0.00000
NC_045512v2	626	627	0.00000
NC_045512v2	627	628	0.00000
NC_045512v2	628	629	0.00000
NC_045512v2	629	630	0.00000
NC_045512v2	630	631	0.00000
NC_045512v2	631	632	0.00000
NC_045512v2	632	633	0.00000
NC_045512v2	633	634	0.00000
NC_045512v2	635	636	0.00000
NC_045512v2	636	637	0.00000
NC_045512v2	637	638	0.00000
NC_045512v2	638	639	0.00000
NC_045512v2	639	640	0.00000
NC_045512v2	640	641	0.00000
NC_045512v2	641	642	0.00000
NC_045512v2	642	643	0.00000
NC_045512v2	643	644	0.00000
NC_045512v2	644	645	0.00000
NC_045512v2	645	646	0.00000
NC_045512v2	646	647	0.00000
NC_045512v2	647	648	0.00000
NC_045512v2	648	649	0.00000
NC_045512v2	649	650	0.00000
NC_045512v2	650	651	0.00000
NC_045512v2	651	652	-0.72927
NC_045512v2	652	653	0.00000
NC_045512v2	653	654	0.00000
NC_045512v2	654	655	0.00000
NC_045512v2	655	656	0.00000
NC_045512v2	656	657	0.00000
NC_045512v2	657	658	-0.72927
NC_045512v2	658	659	0.00000
NC_045512v2	659	660	0.00000
NC_045512v2	660	661	0.00000
NC_045512v2	661	662	0.00000
NC_045512v2	662	663	0.00000
NC_045512v2	663	664	-0.72927
NC_045512v2	664	665	0.00000
NC_045512v2	665	666	0.00000
NC_045512v2	666	667	-0.72927
NC_045512v2	667	668	0.00000
NC_045512v2	668	669	0.00000
NC_045512v2	669	670	-0.72927
NC_045512v2	670	671	0.00000
NC_045512v2	671	672	0.00000
NC_045512v2	672	673	-0.72927
NC_045512v2	673	674	0.00000
NC_045512v2	674	675	0.00000
NC_045512v2	675	676	0.00000
NC_045512v2	676	677	0.00000
NC_045512v2	677	678	0.00000
NC_045512v2	678	679	0.00000
NC_045512v2	679	680	0.00000
NC_045512v2	680	681	0.00000
NC_045512v2	681	682	0.00000
NC_045512v2	682	683	0.00000
NC_045512v2	683	684	0.00000
NC_045512v2	684	685	0.00000
NC_045512v2	685	686	0.00000
NC_045512v2	686	687	0.00000
NC_045512v2	687	688	0.00000
NC_045512v2	688	689	0.00000
NC_045512v2	689	690	0.00000
NC_045512v2	690	691	-0.72927
NC_045512v2	691	692	0.00000
NC_045512v2	692	693	-0.72927
NC_045512v2	693	694	0.00000
NC_045512v2	694	695	0.00000
NC_045512v2	695	696	0.00000
NC_045512v2	696	697	0.00000
NC_045512v2	697	698	0.00000
NC_045512v2	698	699	0.00000
NC_045512v2	699	700	0.00000
NC_045512v2	700	701	0.00000
NC_045512v2	701	702	0.00000
NC_045512v2	702	703	-0.72927
NC_045512v2	703	704	0.00000
NC_045512v2	704	705	0.00000
NC_045512v2	705	706	0.00000
NC_045512v2	706	707	0.00000
NC_045512v2	707	708	0.00000
NC_045512v2	708	709	0.00000
NC_045512v2	709	710	0.00000
NC_045512v2	710	711	0.00000
NC_045512v2	711	712	0.00000
NC_045512v2	712	713	0.00000
NC_045512v2	713	714	0.00000
NC_045512v2	714	715	0.00000
NC_045512v2	715	716	0.00000
NC_045512v2	716	717	0.00000
NC_045512v2	717	718	0.00000
NC_045512v2	718	719	0.00000
NC_045512v2	719	720	0.00000
NC_045512v2	720	721	0.00000
NC_045512v2	721	722	0.00000
NC_045512v2	722	723	0.00000
NC_045512v2	723	724	-0.72927
NC_045512v2	724	725	-0.72927
NC_045512v2	725	726	-0.72927
NC_045512v2	726	727	0.00000
NC_045512v2	727	728	0.00000
NC_045512v2	728	729	0.00000
NC_045512v2	729	730	0.00000
NC_045512v2	730	731	0.00000
NC_045512v2	731	732	0.00000
NC_045512v2	732	733	0.00000
NC_045512v2	733	734	0.00000
NC_045512v2	734	735	-0.72927
NC_045512v2	735	736	0.00000
NC_045512v2	736	737	0.00000
NC_045512v2	737	738	0.00000
NC_045512v2	738	739	0.00000
NC_045512v2	739	740	-0.72927
NC_045512v2	740	741	0.00000
NC_045512v2	741	742	0.00000
NC_045512v2	742	743	0.00000
NC_045512v2	743	744	0.00000
NC_045512v2	744	745	0.00000
NC_045512v2	745	746	0.00000
NC_045512v2	746	747	0.00000
NC_045512v2	747	748	0.00000
NC_045512v2	748	749	0.00000
NC_045512v2	749	750	0.00000
NC_045512v2	750	751	0.00000
NC_045512v2	751	752	0.00000
NC_045512v2	752	753	0.00000
NC_045512v2	753	754	0.00000
NC_045512v2	754	755	0.00000
NC_045512v2	755	756	0.00000
NC_045512v2	756	757	-0.72927
NC_045512v2	757	758	0.00000
NC_045512v2	758	759	0.00000
NC_045512v2	759	760	0.00000
NC_045512v2	760	761	-0.72927
NC_045512v2	761	762	0.00000
NC_045512v2	762	763	0.00000
NC_045512v2	763	764	0.00000
NC_045512v2	764	765	0.00000
NC_045512v2	765	766	0.00000
NC_045512v2	766	767	0.00000
NC_045512v2	767	768	0.00000
NC_045512v2	768	769	0.00000
NC_045512v2	769	770	0.00000
NC_045512v2	770	771	0.00000
NC_045512v2	771	772	-0.72927
NC_045512v2	772	773	-0.72927
NC_045512v2	773	774	-0.72927
NC_045512v2	774	775	0.00000
NC_045512v2	775	776	0.00000
NC_045512v2	776	777	0.00000
NC_045512v2	777	778	0.00000
NC_045512v2	778	779	0.00000
NC_045512v2	779	780	0.00000
NC_045512v2	780	781	-0.72927
NC_045512v2	781	782	0.00000
NC_045512v2	782	783	0.00000
NC_045512v2	783	784	0.00000
NC_045512v2	784	785	0.00000
NC_045512v2	785	786	0.00000
NC_045512v2	786	787	-0.72927
NC_045512v2	787	788	0.00000
NC_045512v2	788	789	0.00000
NC_045512v2	789	790	0.00000
NC_045512v2	790	791	0.00000
NC_045512v2	791	792	0.00000
NC_045512v2	792	793	0.00000
NC_045512v2	793	794	0.00000
NC_045512v2	794	795	0.00000
NC_045512v2	795	796	-0.72927
NC_045512v2	796	797	0.00000
NC_045512v2	797	798	0.00000
NC_045512v2	798	799	-0.72927
NC_045512v2	799	800	0.00000
NC_045512v2	800	801	0.00000
NC_045512v2	801	802	-0.72927
NC_045512v2	802	803	0.00000
NC_045512v2	803	804	0.00000
NC_045512v2	804	805	-0.72927
NC_045512v2	805	806	0.00000
NC_045512v2	806	807	0.00000
NC_045512v2	807	808	0.00000
NC_045512v2	808	809	0.00000
NC_045512v2	809	810	0.00000
NC_045512v2	810	811	0.00000
NC_045512v2	811	812	0.00000
NC_045512v2	812	813	0.00000
NC_045512v2	813	814	0.00000
NC_045512v2	814	815	0.00000
NC_045512v2	815	816	0.00000
NC_045512v2	816	817	0.00000
NC_045512v2	817	818	0.00000
NC_045512v2	818	819	0.00000
NC_045512v2	819	820	0.00000
NC_045512v2	820	821	0.00000
NC_045512v2	821	822	0.00000
NC_045512v2	822	823	0.00000
NC_045512v2	823	824	0.00000
NC_045512v2	824	825	0.00000
NC_045512v2	825	826	0.00000
NC_045512v2	826	827	0.00000
NC_045512v2	827	828	0.00000
NC_045512v2	828	829	0.00000
NC_045512v2	829	830	0.00000
NC_045512v2	830	831	0.00000
NC_045512v2	831	832	0.00000
NC_045512v2	832	833	0.00000
NC_045512v2	833	834	0.00000
NC_045512v2	834	835	0.00000
NC_045512v2	835	836	0.00000
NC_045512v2	836	837	0.00000
NC_045512v2	837	838	0.00000
NC_045512v2	838	839	0.00000
NC_045512v2	839	840	0.00000
NC_045512v2	840	841	0.00000
NC_045512v2	841	842	0.00000
NC_045512v2	842	843	0.00000
NC_045512v2	843	844	0.00000
NC_045512v2	844	845	0.00000
NC_045512v2	845	846	0.00000
NC_045512v2	846	847	0.00000
NC_045512v2	847	848	0.00000
NC_045512v2	848	849	0.00000
NC_045512v2	849	850	0.00000
NC_045512v2	850	851	0.00000
NC_045512v2	851	852	0.00000
NC_045512v2	852	853	0.00000
NC_045512v2	853	854	0.00000
NC_045512v2	854	855	0.00000
NC_045512v2	855	856	0.00000
NC_045512v2	856	857	0.00000
NC_045512v2	857	858	0.00000
NC_045512v2	858	859	0.00000
NC_045512v2	859	860	0.00000
NC_045512v2	860	861	0.00000
NC_045512v2	861	862	-0.72927
NC_045512v2	862	863	0.00000
NC_045512v2	863	864	0.00000
NC_045512v2	864	865	0.00000
NC_045512v2	865	866	0.00000
NC_045512v2	866	867	0.00000
NC_045512v2	867	868	-0.72927
NC_045512v2	868	869	0.00000
NC_045512v2	869	870	0.00000
NC_045512v2	870	871	0.00000
NC_045512v2	871	872	0.00000
NC_045512v2	872	873	0.00000
NC_045512v2	873	874	0.00000
NC_045512v2	874	875	-0.72927
NC_045512v2	875	876	0.00000
NC_045512v2	876	877	-0.72927
NC_045512v2	877	878	0.00000
NC_045512v2	878	879	0.00000
NC_045512v2	879	880	-0.72927
NC_045512v2	880	881	0.00000
NC_045512v2	881	882	0.00000
NC_045512v2	882	883	-0.72927
NC_045512v2	883	884	0.00000
NC_045512v2	884	885	0.00000
NC_045512v2	885	886	-0.72927
NC_045512v2	886	887	0.00000
NC_045512v2	887	888	0.00000
NC_045512v2	888	889	0.00000
NC_045512v2	889	890	0.00000
NC_045512v2	890	891	0.00000
NC_045512v2	891	892	-0.72927
NC_045512v2	892	893	0.00000
NC_045512v2	893	894	0.00000
NC_045512v2	894	895	-0.72927
NC_045512v2	895	896	-0.80744
NC_045512v2	896	897	-0.80744
NC_045512v2	897	898	-0.80744
NC_045512v2	898	899	0.00000
NC_045512v2	899	900	0.00000
NC_045512v2	900	901	-0.72927
NC_045512v2	901	902	0.00000
NC_045512v2	902	903	0.00000
NC_045512v2	903	904	0.00000
NC_045512v2	904	905	0.00000
NC_045512v2	905	906	0.00000
NC_045512v2	906	907	0.00000
NC_045512v2	907	908	-0.72927
NC_045512v2	908	909	0.00000
NC_045512v2	909	910	-0.72927
NC_045512v2	910	911	0.00000
NC_045512v2	911	912	0.00000
NC_045512v2	912	913	0.00000
NC_045512v2	913	914	0.00000
NC_045512v2	914	915	0.00000
NC_045512v2	915	916	0.00000
NC_045512v2	916	917	0.00000
NC_045512v2	917	918	0.00000
NC_045512v2	918	919	0.00000
NC_045512v2	919	920	0.00000
NC_045512v2	920	921	0.00000
NC_045512v2	921	922	-0.72927
NC_045512v2	922	923	0.00000
NC_045512v2	923	924	0.00000
NC_045512v2	924	925	0.00000
NC_045512v2	925	926	0.00000
NC_045512v2	926	927	0.00000
NC_045512v2	927	928	0.00000
NC_045512v2	928	929	-0.72927
NC_045512v2	929	930	0.00000
NC_045512v2	930	931	-0.72927
NC_045512v2	931	932	0.00000
NC_045512v2	932	933	0.00000
NC_045512v2	933	934	-0.72927
NC_045512v2	934	935	-0.72927
NC_045512v2	935	936	0.00000
NC_045512v2	936	937	0.00000
NC_045512v2	937	938	0.00000
NC_045512v2	938	939	0.00000
NC_045512v2	939	940	0.00000
NC_045512v2	940	941	0.00000
NC_045512v2	941	942	0.00000
NC_045512v2	942	943	-0.72927
NC_045512v2	943	944	0.00000
NC_045512v2	944	945	0.00000
NC_045512v2	945	946	0.00000
NC_045512v2	946	947	0.00000
NC_045512v2	947	948	0.00000
NC_045512v2	948	949	-0.72927
NC_045512v2	949	950	0.00000
NC_045512v2	950	951	0.00000
NC_045512v2	951	952	0.00000
NC_045512v2	952	953	0.00000
NC_045512v2	953	954	0.00000
NC_045512v2	954	955	0.00000
NC_045512v2	955	956	0.00000
NC_045512v2	956	957	0.00000
NC_045512v2	957	958	0.00000
NC_045512v2	958	959	0.00000
NC_045512v2	959	960	0.00000
NC_045512v2	960	961	0.00000
NC_045512v2	961	962	0.00000
NC_045512v2	962	963	0.00000
NC_045512v2	963	964	-0.72927
NC_045512v2	964	965	0.00000
NC_045512v2	965	966	0.00000
NC_045512v2	966	967	0.00000
NC_045512v2	967	968	0.00000
NC_045512v2	968	969	0.00000
NC_045512v2	969	970	0.00000
NC_045512v2	970	971	0.00000
NC_045512v2	971	972	0.00000
NC_045512v2	972	973	0.00000
NC_045512v2	973	974	0.00000
NC_045512v2	974	975	0.00000
NC_045512v2	975	976	-0.72927
NC_045512v2	976	977	0.00000
NC_045512v2	977	978	0.00000
NC_045512v2	978	979	0.00000
NC_045512v2	979	980	0.00000
NC_045512v2	980	981	0.00000
NC_045512v2	981	982	-0.72927
NC_045512v2	982	983	0.00000
NC_045512v2	983	984	0.00000
NC_045512v2	984	985	0.00000
NC_045512v2	985	986	0.00000
NC_045512v2	986	987	0.00000
NC_045512v2	987	988	0.00000
NC_045512v2	988	989	0.00000
NC_045512v2	989	990	0.00000
NC_045512v2	990	991	0.00000
NC_045512v2	991	992	0.00000
NC_045512v2	992	993	0.00000
NC_045512v2	993	994	-0.72927
NC_045512v2	994	995	0.00000
NC_045512v2	995	996	0.00000
NC_045512v2	996	997	-0.72927
NC_045512v2	997	998	0.00000
NC_045512v2	998	999	0.00000
NC_045512v2	999	1000	0.00000
NC_045512v2	1000	1001	0.00000
NC_045512v2	1001	1002	0.00000
NC_045512v2	1002	1003	-0.72927
NC_045512v2	1003	1004	0.00000
NC_045512v2	1004	1005	0.00000
NC_045512v2	1005	1006	0.00000
NC_045512v2	1006	1007	0.00000
NC_045512v2	1007	1008	0.00000
NC_045512v2	1008	1009	0.00000
NC_045512v2	1009	1010	0.00000
NC_045512v2	1010	1011	0.00000
NC_045512v2	1011	1012	0.00000
NC_045512v2	1012	1013	0.00000
NC_045512v2	1013	1014	0.00000
NC_045512v2	1014	1015	-0.72927
NC_045512v2	1015	1016	-0.72927
NC_045512v2	1016	1017	-0.72927
NC_045512v2	1017	1018	-0.72927
NC_045512v2	1018	1019	0.00000
NC_045512v2	1019	1020	0.00000
NC_045512v2	1020	1021	0.00000
NC_045512v2	1021	1022	0.00000
NC_045512v2	1022	1023	0.00000
NC_045512v2	1023	1024	0.00000
NC_045512v2	1024	1025	0.00000
NC_045512v2	1025	1026	0.00000
NC_045512v2	1026	1027	0.00000
NC_045512v2	1027	1028	0.00000
NC_045512v2	1028	1029	0.00000
NC_045512v2	1029	1030	0.00000
NC_045512v2	1030	1031	0.00000
NC_045512v2	1031	1032	0.00000
NC_045512v2	1032	1033	0.00000
NC_045512v2	1033	1034	0.00000
NC_045512v2	1034	1035	0.00000
NC_045512v2	1035	1036	0.00000
NC_045512v2	1036	1037	0.00000
NC_045512v2	1037	1038	0.00000
NC_045512v2	1038	1039	-0.72927
NC_045512v2	1039	1040	-0.72927
NC_045512v2	1040	1041	-0.72927
NC_045512v2	1041	1042	-0.72927
NC_045512v2	1042	1043	0.00000
NC_045512v2	1043	1044	0.00000
NC_045512v2	1044	1045	-0.72927
NC_045512v2	1045	1046	0.00000
NC_045512v2	1046	1047	0.00000
NC_045512v2	1047	1048	0.00000
NC_045512v2	1048	1049	0.00000
NC_045512v2	1049	1050	0.00000
NC_045512v2	1050	1051	0.00000
NC_045512v2	1051	1052	0.00000
NC_045512v2	1052	1053	0.00000
NC_045512v2	1053	1054	0.00000
NC_045512v2	1054	1055	0.00000
NC_045512v2	1055	1056	0.00000
NC_045512v2	1056	1057	0.00000
NC_045512v2	1057	1058	0.00000
NC_045512v2	1058	1059	0.00000
NC_045512v2	1059	1060	-0.72927
NC_045512v2	1060	1061	0.00000
NC_045512v2	1061	1062	0.00000
NC_045512v2	1062	1063	-0.72927
NC_045512v2	1063	1064	0.00000
NC_045512v2	1064	1065	0.00000
NC_045512v2	1065	1066	-0.72927
NC_045512v2	1066	1067	0.00000
NC_045512v2	1067	1068	0.00000
NC_045512v2	1068	1069	0.00000
NC_045512v2	1069	1070	0.00000
NC_045512v2	1070	1071	0.00000
NC_045512v2	1071	1072	0.00000
NC_045512v2	1072	1073	0.00000
NC_045512v2	1073	1074	0.00000
NC_045512v2	1074	1075	-0.72927
NC_045512v2	1075	1076	0.00000
NC_045512v2	1076	1077	0.00000
NC_045512v2	1077	1078	0.00000
NC_045512v2	1078	1079	0.00000
NC_045512v2	1079	1080	0.00000
NC_045512v2	1080	1081	-0.72927
NC_045512v2	1081	1082	0.00000
NC_045512v2	1082	1083	0.00000
NC_045512v2	1083	1084	0.00000
NC_045512v2	1084	1085	0.00000
NC_045512v2	1085	1086	0.00000
NC_045512v2	1086	1087	-0.72927
NC_045512v2	1087	1088	0.00000
NC_045512v2	1088	1089	0.00000
NC_045512v2	1089	1090	-0.72927
NC_045512v2	1090	1091	0.00000
NC_045512v2	1091	1092	0.00000
NC_045512v2	1092	1093	-0.72927
NC_045512v2	1093	1094	-0.72927
NC_045512v2	1094	1095	0.00000
NC_045512v2	1095	1096	-0.72927
NC_045512v2	1096	1097	0.00000
NC_045512v2	1097	1098	0.00000
NC_045512v2	1098	1099	0.00000
NC_045512v2	1099	1100	0.00000
NC_045512v2	1100	1101	0.00000
NC_045512v2	1101	1102	-0.72927
NC_045512v2	1102	1103	0.00000
NC_045512v2	1103	1104	-0.72927
NC_045512v2	1104	1105	0.00000
NC_045512v2	1105	1106	-0.72927
NC_045512v2	1106	1107	0.00000
NC_045512v2	1107	1108	0.00000
NC_045512v2	1108	1109	0.00000
NC_045512v2	1109	1110	0.00000
NC_045512v2	1110	1111	-0.72927
NC_045512v2	1111	1112	-0.72927
NC_045512v2	1112	1113	-0.72927
NC_045512v2	1113	1114	-0.72927
NC_045512v2	1114	1115	0.00000
NC_045512v2	1115	1116	0.00000
NC_045512v2	1116	1117	0.00000
NC_045512v2	1117	1118	0.00000
NC_045512v2	1118	1119	0.00000
NC_045512v2	1119	1120	0.00000
NC_045512v2	1120	1121	0.00000
NC_045512v2	1121	1122	0.00000
NC_045512v2	1122	1123	0.00000
NC_045512v2	1123	1124	-0.72927
NC_045512v2	1124	1125	0.00000
NC_045512v2	1125	1126	-0.72927
NC_045512v2	1126	1127	0.00000
NC_045512v2	1127	1128	0.00000
NC_045512v2	1128	1129	0.00000
NC_045512v2	1129	1130	0.00000
NC_045512v2	1130	1131	0.00000
NC_045512v2	1131	1132	0.00000
NC_045512v2	1132	1133	0.00000
NC_045512v2	1133	1134	0.00000
NC_045512v2	1134	1135	0.00000
NC_045512v2	1135	1136	0.00000
NC_045512v2	1136	1137	0.00000
NC_045512v2	1137	1138	0.00000
NC_045512v2	1138	1139	0.00000
NC_045512v2	1139	1140	0.00000
NC_045512v2	1140	1141	0.00000
NC_045512v2	1141	1142	-0.72927
NC_045512v2	1142	1143	-0.72927
NC_045512v2	1143	1144	0.00000
NC_045512v2	1144	1145	0.00000
NC_045512v2	1145	1146	0.00000
NC_045512v2	1146	1147	-0.72927
NC_045512v2	1147	1148	0.00000
NC_045512v2	1148	1149	0.00000
NC_045512v2	1149	1150	-0.72927
NC_045512v2	1150	1151	0.00000
NC_045512v2	1151	1152	0.00000
NC_045512v2	1152	1153	0.00000
NC_045512v2	1153	1154	0.00000
NC_045512v2	1154	1155	0.00000
NC_045512v2	1155	1156	0.00000
NC_045512v2	1156	1157	0.00000
NC_045512v2	1157	1158	0.00000
NC_045512v2	1158	1159	-0.72927
NC_045512v2	1159	1160	-0.72927
NC_045512v2	1160	1161	0.00000
NC_045512v2	1161	1162	-0.72927
NC_045512v2	1162	1163	0.00000
NC_045512v2	1163	1164	0.00000
NC_045512v2	1164	1165	0.00000
NC_045512v2	1165	1166	0.00000
NC_045512v2	1166	1167	0.00000
NC_045512v2	1167	1168	-0.72927
NC_045512v2	1168	1169	0.00000
NC_045512v2	1169	1170	0.00000
NC_045512v2	1170	1171	0.00000
NC_045512v2	1171	1172	0.00000
NC_045512v2	1172	1173	0.00000
NC_045512v2	1173	1174	-0.72927
NC_045512v2	1174	1175	0.00000
NC_045512v2	1175	1176	0.00000
NC_045512v2	1176	1177	-0.72927
NC_045512v2	1177	1178	0.00000
NC_045512v2	1178	1179	0.00000
NC_045512v2	1179	1180	-0.72927
NC_045512v2	1180	1181	0.00000
NC_045512v2	1181	1182	0.00000
NC_045512v2	1182	1183	0.00000
NC_045512v2	1183	1184	0.00000
NC_045512v2	1184	1185	0.00000
NC_045512v2	1185	1186	-0.72927
NC_045512v2	1186	1187	0.00000
NC_045512v2	1187	1188	0.00000
NC_045512v2	1188	1189	0.00000
NC_045512v2	1189	1190	0.00000
NC_045512v2	1190	1191	0.00000
NC_045512v2	1191	1192	-0.72927
NC_045512v2	1192	1193	-0.72927
NC_045512v2	1193	1194	0.00000
NC_045512v2	1194	1195	0.00000
NC_045512v2	1195	1196	0.00000
NC_045512v2	1196	1197	0.00000
NC_045512v2	1197	1198	0.00000
NC_045512v2	1198	1199	0.00000
NC_045512v2	1199	1200	0.00000
NC_045512v2	1200	1201	0.00000
NC_045512v2	1201	1202	0.00000
NC_045512v2	1202	1203	0.00000
NC_045512v2	1203	1204	0.00000
NC_045512v2	1204	1205	0.00000
NC_045512v2	1205	1206	0.00000
NC_045512v2	1206	1207	0.00000
NC_045512v2	1207	1208	0.00000
NC_045512v2	1208	1209	0.00000
NC_045512v2	1209	1210	0.00000
NC_045512v2	1210	1211	0.00000
NC_045512v2	1211	1212	0.00000
NC_045512v2	1212	1213	0.00000
NC_045512v2	1213	1214	0.00000
NC_045512v2	1214	1215	0.00000
NC_045512v2	1215	1216	0.00000
NC_045512v2	1216	1217	0.00000
NC_045512v2	1217	1218	0.00000
NC_045512v2	1218	1219	0.00000
NC_045512v2	1219	1220	0.00000
NC_045512v2	1220	1221	0.00000
NC_045512v2	1221	1222	0.00000
NC_045512v2	1222	1223	0.00000
NC_045512v2	1223	1224	0.00000
NC_045512v2	1224	1225	0.00000
NC_045512v2	1225	1226	0.00000
NC_045512v2	1226	1227	0.00000
NC_045512v2	1227	1228	0.00000
NC_045512v2	1228	1229	0.00000
NC_045512v2	1229	1230	0.00000
NC_045512v2	1230	1231	0.00000
NC_045512v2	1231	1232	0.00000
NC_045512v2	1232	1233	0.00000
NC_045512v2	1233	1234	0.00000
NC_045512v2	1234	1235	0.00000
NC_045512v2	1235	1236	0.00000
NC_045512v2	1236	1237	0.00000
NC_045512v2	1237	1238	0.00000
NC_045512v2	1238	1239	0.00000
NC_045512v2	1239	1240	0.00000
NC_045512v2	1240	1241	0.00000
NC_045512v2	1241	1242	0.00000
NC_045512v2	1242	1243	0.00000
NC_045512v2	1243	1244	0.00000
NC_045512v2	1244	1245	0.00000
NC_045512v2	1245	1246	0.00000
NC_045512v2	1246	1247	0.00000
NC_045512v2	1247	1248	0.00000
NC_045512v2	1248	1249	0.00000
NC_045512v2	1249	1250	0.00000
NC_045512v2	1250	1251	0.00000
NC_045512v2	1251	1252	0.00000
NC_045512v2	1252	1253	0.00000
NC_045512v2	1253	1254	0.00000
NC_045512v2	1254	1255	0.00000
NC_045512v2	1255	1256	0.00000
NC_045512v2	1256	1257	0.00000
NC_045512v2	1257	1258	0.00000
NC_045512v2	1258	1259	0.00000
NC_045512v2	1259	1260	0.00000
NC_045512v2	1260	1261	0.00000
NC_045512v2	1261	1262	0.00000
NC_045512v2	1262	1263	0.00000
NC_045512v2	1263	1264	0.00000
NC_045512v2	1264	1265	0.00000
NC_045512v2	1265	1266	0.00000
NC_045512v2	1266	1267	0.00000
NC_045512v2	1267	1268	0.00000
NC_045512v2	1268	1269	0.00000
NC_045512v2	1269	1270	0.00000
NC_045512v2	1270	1271	0.00000
NC_045512v2	1271	1272	0.00000
NC_045512v2	1272	1273	0.00000
NC_045512v2	1273	1274	0.00000
NC_045512v2	1274	1275	0.00000
NC_045512v2	1275	1276	0.00000
NC_045512v2	1276	1277	0.00000
NC_045512v2	1277	1278	0.00000
NC_045512v2	1278	1279	0.00000
NC_045512v2	1279	1280	0.00000
NC_045512v2	1280	1281	0.00000
NC_045512v2	1281	1282	0.00000
NC_045512v2	1282	1283	0.00000
NC_045512v2	1283	1284	0.00000
NC_045512v2	1284	1285	0.00000
NC_045512v2	1285	1286	0.00000
NC_045512v2	1286	1287	0.00000
NC_045512v2	1287	1288	-0.72927
NC_045512v2	1288	1289	0.00000
NC_045512v2	1289	1290	0.00000
NC_045512v2	1290	1291	0.00000
NC_045512v2	1291	1292	-0.72927
NC_045512v2	1292	1293	-0.72927
NC_045512v2	1293	1294	-0.72927
NC_045512v2	1294	1295	0.00000
NC_045512v2	1295	1296	0.00000
NC_045512v2	1296	1297	0.00000
NC_045512v2	1297	1298	0.00000
NC_045512v2	1298	1299	0.00000
NC_045512v2	1299	1300	0.00000
NC_045512v2	1300	1301	0.00000
NC_045512v2	1301	1302	0.00000
NC_045512v2	1302	1303	0.00000
NC_045512v2	1303	1304	0.00000
NC_045512v2	1304	1305	0.00000
NC_045512v2	1305	1306	-0.72927
NC_045512v2	1306	1307	0.00000
NC_045512v2	1307	1308	0.00000
NC_045512v2	1308	1309	0.00000
NC_045512v2	1309	1310	0.00000
NC_045512v2	1310	1311	0.00000
NC_045512v2	1311	1312	-0.72927
NC_045512v2	1312	1313	-0.72927
NC_045512v2	1313	1314	-0.72927
NC_045512v2	1314	1315	0.00000
NC_045512v2	1315	1316	0.00000
NC_045512v2	1316	1317	0.00000
NC_045512v2	1317	1318	0.00000
NC_045512v2	1318	1319	0.00000
NC_045512v2	1319	1320	0.00000
NC_045512v2	1320	1321	-0.72927
NC_045512v2	1321	1322	0.00000
NC_045512v2	1322	1323	0.00000
NC_045512v2	1323	1324	-0.72927
NC_045512v2	1324	1325	-0.72927
NC_045512v2	1325	1326	0.00000
NC_045512v2	1326	1327	-0.72927
NC_045512v2	1327	1328	0.00000
NC_045512v2	1328	1329	0.00000
NC_045512v2	1329	1330	-0.72927
NC_045512v2	1330	1331	0.00000
NC_045512v2	1331	1332	0.00000
NC_045512v2	1332	1333	-0.72927
NC_045512v2	1333	1334	0.00000
NC_045512v2	1334	1335	0.00000
NC_045512v2	1335	1336	0.00000
NC_045512v2	1336	1337	0.00000
NC_045512v2	1337	1338	0.00000
NC_045512v2	1338	1339	-0.72927
NC_045512v2	1339	1340	0.00000
NC_045512v2	1340	1341	0.00000
NC_045512v2	1341	1342	0.00000
NC_045512v2	1342	1343	-0.72927
NC_045512v2	1343	1344	0.00000
NC_045512v2	1344	1345	0.00000
NC_045512v2	1345	1346	0.00000
NC_045512v2	1346	1347	0.00000
NC_045512v2	1347	1348	-0.72927
NC_045512v2	1348	1349	-0.72927
NC_045512v2	1349	1350	-0.72927
NC_045512v2	1350	1351	-0.72927
NC_045512v2	1351	1352	0.00000
NC_045512v2	1352	1353	0.00000
NC_045512v2	1353	1354	0.00000
NC_045512v2	1354	1355	0.00000
NC_045512v2	1355	1356	0.00000
NC_045512v2	1356	1357	0.00000
NC_045512v2	1357	1358	0.00000
NC_045512v2	1358	1359	0.00000
NC_045512v2	1359	1360	-0.72927
NC_045512v2	1360	1361	0.00000
NC_045512v2	1361	1362	0.00000
NC_045512v2	1362	1363	-0.72927
NC_045512v2	1363	1364	0.00000
NC_045512v2	1364	1365	0.00000
NC_045512v2	1365	1366	0.00000
NC_045512v2	1366	1367	0.00000
NC_045512v2	1367	1368	0.00000
NC_045512v2	1368	1369	-0.72927
NC_045512v2	1369	1370	-0.72927
NC_045512v2	1370	1371	-0.72927
NC_045512v2	1371	1372	-0.72927
NC_045512v2	1372	1373	0.00000
NC_045512v2	1373	1374	0.00000
NC_045512v2	1374	1375	0.00000
NC_045512v2	1375	1376	0.00000
NC_045512v2	1376	1377	0.00000
NC_045512v2	1377	1378	-0.72927
NC_045512v2	1378	1379	0.00000
NC_045512v2	1379	1380	0.00000
NC_045512v2	1380	1381	-0.72927
NC_045512v2	1381	1382	0.00000
NC_045512v2	1382	1383	0.00000
NC_045512v2	1383	1384	0.00000
NC_045512v2	1384	1385	0.00000
NC_045512v2	1385	1386	0.00000
NC_045512v2	1386	1387	-0.72927
NC_045512v2	1387	1388	0.00000
NC_045512v2	1388	1389	0.00000
NC_045512v2	1389	1390	-0.72927
NC_045512v2	1390	1391	-0.72927
NC_045512v2	1391	1392	0.00000
NC_045512v2	1392	1393	0.00000
NC_045512v2	1393	1394	0.00000
NC_045512v2	1394	1395	0.00000
NC_045512v2	1395	1396	-0.72927
NC_045512v2	1396	1397	-0.72927
NC_045512v2	1397	1398	0.00000
NC_045512v2	1398	1399	-0.72927
NC_045512v2	1399	1400	0.00000
NC_045512v2	1400	1401	0.00000
NC_045512v2	1401	1402	0.00000
NC_045512v2	1402	1403	0.00000
NC_045512v2	1403	1404	0.00000
NC_045512v2	1404	1405	0.00000
NC_045512v2	1405	1406	0.00000
NC_045512v2	1406	1407	0.00000
NC_045512v2	1407	1408	0.00000
NC_045512v2	1408	1409	0.00000
NC_045512v2	1409	1410	0.00000
NC_045512v2	1410	1411	0.00000
NC_045512v2	1411	1412	0.00000
NC_045512v2	1412	1413	0.00000
NC_045512v2	1413	1414	0.00000
NC_045512v2	1414	1415	-0.72927
NC_045512v2	1415	1416	0.00000
NC_045512v2	1416	1417	0.00000
NC_045512v2	1417	1418	0.00000
NC_045512v2	1418	1419	0.00000
NC_045512v2	1419	1420	-0.72927
NC_045512v2	1420	1421	0.00000
NC_045512v2	1421	1422	0.00000
NC_045512v2	1422	1423	-0.72927
NC_045512v2	1423	1424	0.00000
NC_045512v2	1424	1425	0.00000
NC_045512v2	1425	1426	-0.72927
NC_045512v2	1426	1427	0.00000
NC_045512v2	1427	1428	0.00000
NC_045512v2	1428	1429	-0.72927
NC_045512v2	1429	1430	0.00000
NC_045512v2	1430	1431	0.00000
NC_045512v2	1431	1432	-0.72927
NC_045512v2	1432	1433	-0.72927
NC_045512v2	1433	1434	0.00000
NC_045512v2	1434	1435	-0.72927
NC_045512v2	1435	1436	0.00000
NC_045512v2	1436	1437	0.00000
NC_045512v2	1437	1438	-0.72927
NC_045512v2	1438	1439	-0.72927
NC_045512v2	1439	1440	-0.72927
NC_045512v2	1440	1441	-0.72927
NC_045512v2	1441	1442	-0.72927
NC_045512v2	1442	1443	0.00000
NC_045512v2	1443	1444	-0.72927
NC_045512v2	1444	1445	-0.72927
NC_045512v2	1445	1446	0.00000
NC_045512v2	1446	1447	0.00000
NC_045512v2	1447	1448	0.00000
NC_045512v2	1448	1449	0.00000
NC_045512v2	1449	1450	-0.72927
NC_045512v2	1450	1451	-0.72927
NC_045512v2	1451	1452	-0.72927
NC_045512v2	1452	1453	-0.72927
NC_045512v2	1453	1454	0.00000
NC_045512v2	1454	1455	0.00000
NC_045512v2	1455	1456	-0.72927
NC_045512v2	1456	1457	0.00000
NC_045512v2	1457	1458	0.00000
NC_045512v2	1458	1459	-0.72927
NC_045512v2	1459	1460	0.00000
NC_045512v2	1460	1461	0.00000
NC_045512v2	1461	1462	0.00000
NC_045512v2	1462	1463	0.00000
NC_045512v2	1463	1464	0.00000
NC_045512v2	1464	1465	-0.72927
NC_045512v2	1465	1466	0.00000
NC_045512v2	1466	1467	0.00000
NC_045512v2	1467	1468	0.00000
NC_045512v2	1468	1469	-0.72927
NC_045512v2	1469	1470	0.00000
NC_045512v2	1470	1471	0.00000
NC_045512v2	1471	1472	0.00000
NC_045512v2	1472	1473	0.00000
NC_045512v2	1473	1474	0.00000
NC_045512v2	1474	1475	0.00000
NC_045512v2	1475	1476	0.00000
NC_045512v2	1476	1477	0.00000
NC_045512v2	1477	1478	0.00000
NC_045512v2	1478	1479	0.00000
NC_045512v2	1479	1480	0.00000
NC_045512v2	1480	1481	0.00000
NC_045512v2	1481	1482	0.00000
NC_045512v2	1482	1483	0.00000
NC_045512v2	1483	1484	0.00000
NC_045512v2	1484	1485	0.00000
NC_045512v2	1485	1486	0.00000
NC_045512v2	1486	1487	0.00000
NC_045512v2	1487	1488	0.00000
NC_045512v2	1488	1489	0.00000
NC_045512v2	1489	1490	0.00000
NC_045512v2	1490	1491	0.00000
NC_045512v2	1491	1492	0.00000
NC_045512v2	1492	1493	0.00000
NC_045512v2	1493	1494	0.00000
NC_045512v2	1494	1495	0.00000
NC_045512v2	1495	1496	0.00000
NC_045512v2	1496	1497	0.00000
NC_045512v2	1497	1498	0.00000
NC_045512v2	1498	1499	0.00000
NC_045512v2	1499	1500	0.00000
NC_045512v2	1500	1501	0.00000
NC_045512v2	1501	1502	0.00000
NC_045512v2	1502	1503	0.00000
NC_045512v2	1503	1504	0.00000
NC_045512v2	1504	1505	0.00000
NC_045512v2	1505	1506	0.00000
NC_045512v2	1506	1507	0.00000
NC_045512v2	1507	1508	0.00000
NC_045512v2	1508	1509	0.00000
NC_045512v2	1509	1510	0.00000
NC_045512v2	1510	1511	0.00000
NC_045512v2	1511	1512	0.00000
NC_045512v2	1512	1513	0.00000
NC_045512v2	1513	1514	0.00000
NC_045512v2	1514	1515	0.00000
NC_045512v2	1515	1516	0.00000
NC_045512v2	1516	1517	0.00000
NC_045512v2	1517	1518	0.00000
NC_045512v2	1518	1519	0.00000
NC_045512v2	1519	1520	0.00000
NC_045512v2	1520	1521	0.00000
NC_045512v2	1521	1522	0.00000
NC_045512v2	1522	1523	0.00000
NC_045512v2	1523	1524	0.00000
NC_045512v2	1524	1525	0.00000
NC_045512v2	1525	1526	0.00000
NC_045512v2	1526	1527	0.00000
NC_045512v2	1527	1528	0.00000
NC_045512v2	1528	1529	0.00000
NC_045512v2	1529	1530	0.00000
NC_045512v2	1530	1531	0.00000
NC_045512v2	1531	1532	0.00000
NC_045512v2	1532	1533	0.00000
NC_045512v2	1533	1534	0.00000
NC_045512v2	1534	1535	0.00000
NC_045512v2	1535	1536	0.00000
NC_045512v2	1536	1537	0.00000
NC_045512v2	1537	1538	0.00000
NC_045512v2	1538	1539	0.00000
NC_045512v2	1539	1540	0.00000
NC_045512v2	1540	1541	0.00000
NC_045512v2	1541	1542	0.00000
NC_045512v2	1542	1543	0.00000
NC_045512v2	1543	1544	0.00000
NC_045512v2	1544	1545	0.00000
NC_045512v2	1545	1546	0.00000
NC_045512v2	1546	1547	0.00000
NC_045512v2	1547	1548	0.00000
NC_045512v2	1548	1549	0.00000
NC_045512v2	1549	1550	0.00000
NC_045512v2	1550	1551	0.00000
NC_045512v2	1551	1552	0.00000
NC_045512v2	1552	1553	0.00000
NC_045512v2	1553	1554	0.00000
NC_045512v2	1554	1555	0.00000
NC_045512v2	1555	1556	0.00000
NC_045512v2	1556	1557	0.00000
NC_045512v2	1557	1558	0.00000
NC_045512v2	1558	1559	0.00000
NC_045512v2	1559	1560	0.00000
NC_045512v2	1560	1561	0.00000
NC_045512v2	1561	1562	0.00000
NC_045512v2	1562	1563	0.00000
NC_045512v2	1563	1564	0.00000
NC_045512v2	1564	1565	0.00000
NC_045512v2	1565	1566	0.00000
NC_045512v2	1566	1567	0.00000
NC_045512v2	1567	1568	0.00000
NC_045512v2	1568	1569	0.00000
NC_045512v2	1569	1570	0.00000
NC_045512v2	1570	1571	0.00000
NC_045512v2	1571	1572	0.00000
NC_045512v2	1572	1573	0.00000
NC_045512v2	1573	1574	0.00000
NC_045512v2	1574	1575	0.00000
NC_045512v2	1575	1576	0.00000
NC_045512v2	1576	1577	0.00000
NC_045512v2	1577	1578	0.00000
NC_045512v2	1578	1579	0.00000
NC_045512v2	1579	1580	0.00000
NC_045512v2	1580	1581	0.00000
NC_045512v2	1581	1582	0.00000
NC_045512v2	1582	1583	0.00000
NC_045512v2	1583	1584	0.00000
NC_045512v2	1584	1585	0.00000
NC_045512v2	1585	1586	0.00000
NC_045512v2	1586	1587	0.00000
NC_045512v2	1587	1588	0.00000
NC_045512v2	1588	1589	0.00000
NC_045512v2	1589	1590	0.00000
NC_045512v2	1590	1591	0.00000
NC_045512v2	1591	1592	0.00000
NC_045512v2	1592	1593	0.00000
NC_045512v2	1593	1594	0.00000
NC_045512v2	1594	1595	0.00000
NC_045512v2	1595	1596	0.00000
NC_045512v2	1596	1597	0.00000
NC_045512v2	1597	1598	0.00000
NC_045512v2	1598	1599	0.00000
NC_045512v2	1599	1600	0.00000
NC_045512v2	1600	1601	0.00000
NC_045512v2	1601	1602	0.00000
NC_045512v2	1602	1603	0.00000
NC_045512v2	1603	1604	0.00000
NC_045512v2	1604	1605	0.00000
NC_045512v2	1605	1606	0.00000
NC_045512v2	1606	1607	0.00000
NC_045512v2	1607	1608	0.00000
NC_045512v2	1608	1609	0.00000
NC_045512v2	1609	1610	0.00000
NC_045512v2	1610	1611	0.00000
NC_045512v2	1611	1612	0.00000
NC_045512v2	1612	1613	0.00000
NC_045512v2	1613	1614	0.00000
NC_045512v2	1614	1615	0.00000
NC_045512v2	1615	1616	0.00000
NC_045512v2	1616	1617	0.00000
NC_045512v2	1617	1618	0.00000
NC_045512v2	1618	1619	0.00000
NC_045512v2	1619	1620	0.00000
NC_045512v2	1620	1621	0.00000
NC_045512v2	1621	1622	0.00000
NC_045512v2	1622	1623	0.00000
NC_045512v2	1623	1624	0.00000
NC_045512v2	1624	1625	0.00000
NC_045512v2	1625	1626	0.00000
NC_045512v2	1626	1627	0.00000
NC_045512v2	1627	1628	0.00000
NC_045512v2	1628	1629	0.00000
NC_045512v2	1629	1630	0.00000
NC_045512v2	1630	1631	0.00000
NC_045512v2	1631	1632	0.00000
NC_045512v2	1632	1633	0.00000
NC_045512v2	1633	1634	0.00000
NC_045512v2	1634	1635	0.00000
NC_045512v2	1635	1636	0.00000
NC_045512v2	1636	1637	0.00000
NC_045512v2	1637	1638	0.00000
NC_045512v2	1638	1639	0.00000
NC_045512v2	1639	1640	0.00000
NC_045512v2	1640	1641	0.00000
NC_045512v2	1641	1642	0.00000
NC_045512v2	1642	1643	0.00000
NC_045512v2	1643	1644	0.00000
NC_045512v2	1644	1645	0.00000
NC_045512v2	1645	1646	0.00000
NC_045512v2	1646	1647	0.00000
NC_045512v2	1647	1648	0.00000
NC_045512v2	1648	1649	0.00000
NC_045512v2	1649	1650	0.00000
NC_045512v2	1650	1651	0.00000
NC_045512v2	1651	1652	0.00000
NC_045512v2	1652	1653	0.00000
NC_045512v2	1653	1654	0.00000
NC_045512v2	1654	1655	0.00000
NC_045512v2	1655	1656	0.00000
NC_045512v2	1656	1657	0.00000
NC_045512v2	1657	1658	0.00000
NC_045512v2	1658	1659	0.00000
NC_045512v2	1659	1660	0.00000
NC_045512v2	1660	1661	0.00000
NC_045512v2	1661	1662	0.00000
NC_045512v2	1662	1663	0.00000
NC_045512v2	1663	1664	0.00000
NC_045512v2	1664	1665	0.00000
NC_045512v2	1665	1666	0.00000
NC_045512v2	1666	1667	0.00000
NC_045512v2	1667	1668	0.00000
NC_045512v2	1668	1669	0.00000
NC_045512v2	1669	1670	0.00000
NC_045512v2	1670	1671	0.00000
NC_045512v2	1671	1672	0.00000
NC_045512v2	1672	1673	0.00000
NC_045512v2	1673	1674	0.00000
NC_045512v2	1674	1675	0.00000
NC_045512v2	1675	1676	0.00000
NC_045512v2	1676	1677	0.00000
NC_045512v2	1677	1678	0.00000
NC_045512v2	1678	1679	0.00000
NC_045512v2	1679	1680	0.00000
NC_045512v2	1680	1681	0.00000
NC_045512v2	1681	1682	0.00000
NC_045512v2	1682	1683	0.00000
NC_045512v2	1683	1684	0.00000
NC_045512v2	1684	1685	0.00000
NC_045512v2	1685	1686	0.00000
NC_045512v2	1686	1687	0.00000
NC_045512v2	1687	1688	0.00000
NC_045512v2	1688	1689	0.00000
NC_045512v2	1689	1690	0.00000
NC_045512v2	1690	1691	0.00000
NC_045512v2	1691	1692	0.00000
NC_045512v2	1692	1693	0.00000
NC_045512v2	1693	1694	0.00000
NC_045512v2	1694	1695	0.00000
NC_045512v2	1695	1696	0.00000
NC_045512v2	1696	1697	0.00000
NC_045512v2	1697	1698	0.00000
NC_045512v2	1698	1699	0.00000
NC_045512v2	1699	1700	0.00000
NC_045512v2	1700	1701	0.00000
NC_045512v2	1701	1702	0.00000
NC_045512v2	1702	1703	0.00000
NC_045512v2	1703	1704	0.00000
NC_045512v2	1704	1705	0.00000
NC_045512v2	1705	1706	0.00000
NC_045512v2	1707	1708	0.00000
NC_045512v2	1708	1709	0.00000
NC_045512v2	1709	1710	0.00000
NC_045512v2	1710	1711	0.00000
NC_045512v2	1711	1712	0.00000
NC_045512v2	1712	1713	0.00000
NC_045512v2	1713	1714	0.00000
NC_045512v2	1714	1715	0.00000
NC_045512v2	1715	1716	0.00000
NC_045512v2	1716	1717	0.00000
NC_045512v2	1717	1718	0.00000
NC_045512v2	1718	1719	0.00000
NC_045512v2	1719	1720	0.00000
NC_045512v2	1720	1721	0.00000
NC_045512v2	1721	1722	0.00000
NC_045512v2	1722	1723	0.00000
NC_045512v2	1723	1724	0.00000
NC_045512v2	1724	1725	0.00000
NC_045512v2	1725	1726	0.00000
NC_045512v2	1726	1727	-0.72927
NC_045512v2	1727	1728	0.00000
NC_045512v2	1728	1729	0.00000
NC_045512v2	1729	1730	0.00000
NC_045512v2	1730	1731	0.00000
NC_045512v2	1731	1732	0.00000
NC_045512v2	1732	1733	0.00000
NC_045512v2	1733	1734	0.00000
NC_045512v2	1734	1735	0.00000
NC_045512v2	1735	1736	0.00000
NC_045512v2	1736	1737	0.00000
NC_045512v2	1737	1738	0.00000
NC_045512v2	1738	1739	0.00000
NC_045512v2	1739	1740	0.00000
NC_045512v2	1740	1741	0.00000
NC_045512v2	1741	1742	0.00000
NC_045512v2	1742	1743	0.00000
NC_045512v2	1743	1744	0.00000
NC_045512v2	1744	1745	0.00000
NC_045512v2	1745	1746	0.00000
NC_045512v2	1746	1747	0.00000
NC_045512v2	1747	1748	0.00000
NC_045512v2	1748	1749	0.00000
NC_045512v2	1749	1750	0.00000
NC_045512v2	1750	1751	0.00000
NC_045512v2	1751	1752	0.00000
NC_045512v2	1752	1753	0.00000
NC_045512v2	1753	1754	0.00000
NC_045512v2	1754	1755	0.00000
NC_045512v2	1755	1756	0.00000
NC_045512v2	1756	1757	0.00000
NC_045512v2	1757	1758	0.00000
NC_045512v2	1758	1759	0.00000
NC_045512v2	1759	1760	0.00000
NC_045512v2	1760	1761	0.00000
NC_045512v2	1761	1762	0.00000
NC_045512v2	1762	1763	0.00000
NC_045512v2	1763	1764	0.00000
NC_045512v2	1764	1765	0.00000
NC_045512v2	1765	1766	0.00000
NC_045512v2	1766	1767	0.00000
NC_045512v2	1767	1768	0.00000
NC_045512v2	1768	1769	0.00000
NC_045512v2	1769	1770	0.00000
NC_045512v2	1770	1771	0.00000
NC_045512v2	1771	1772	0.00000
NC_045512v2	1772	1773	0.00000
NC_045512v2	1773	1774	0.00000
NC_045512v2	1774	1775	0.00000
NC_045512v2	1775	1776	0.00000
NC_045512v2	1776	1777	0.00000
NC_045512v2	1777	1778	0.00000
NC_045512v2	1778	1779	0.00000
NC_045512v2	1779	1780	0.00000
NC_045512v2	1780	1781	0.00000
NC_045512v2	1781	1782	0.00000
NC_045512v2	1782	1783	0.00000
NC_045512v2	1783	1784	0.00000
NC_045512v2	1784	1785	0.00000
NC_045512v2	1785	1786	0.00000
NC_045512v2	1786	1787	0.00000
NC_045512v2	1787	1788	0.00000
NC_045512v2	1788	1789	0.00000
NC_045512v2	1789	1790	0.00000
NC_045512v2	1790	1791	0.00000
NC_045512v2	1791	1792	0.00000
NC_045512v2	1792	1793	0.00000
NC_045512v2	1793	1794	0.00000
NC_045512v2	1794	1795	0.00000
NC_045512v2	1795	1796	0.00000
NC_045512v2	1796	1797	0.00000
NC_045512v2	1797	1798	0.00000
NC_045512v2	1798	1799	0.00000
NC_045512v2	1799	1800	0.00000
NC_045512v2	1800	1801	0.00000
NC_045512v2	1801	1802	0.00000
NC_045512v2	1802	1803	0.00000
NC_045512v2	1803	1804	-0.72927
NC_045512v2	1804	1805	0.00000
NC_045512v2	1805	1806	0.00000
NC_045512v2	1806	1807	-0.72927
NC_045512v2	1807	1808	0.00000
NC_045512v2	1808	1809	0.00000
NC_045512v2	1809	1810	-0.72927
NC_045512v2	1810	1811	-0.72927
NC_045512v2	1811	1812	0.00000
NC_045512v2	1812	1813	-0.72927
NC_045512v2	1813	1814	-0.72927
NC_045512v2	1814	1815	0.00000
NC_045512v2	1815	1816	-0.72927
NC_045512v2	1816	1817	0.00000
NC_045512v2	1817	1818	0.00000
NC_045512v2	1818	1819	-0.72927
NC_045512v2	1819	1820	0.00000
NC_045512v2	1820	1821	0.00000
NC_045512v2	1821	1822	0.00000
NC_045512v2	1822	1823	0.00000
NC_045512v2	1823	1824	0.00000
NC_045512v2	1824	1825	-0.72927
NC_045512v2	1825	1826	0.00000
NC_045512v2	1826	1827	0.00000
NC_045512v2	1827	1828	0.00000
NC_045512v2	1828	1829	0.00000
NC_045512v2	1829	1830	0.00000
NC_045512v2	1830	1831	-0.72927
NC_045512v2	1831	1832	0.00000
NC_045512v2	1832	1833	0.00000
NC_045512v2	1833	1834	0.00000
NC_045512v2	1834	1835	0.00000
NC_045512v2	1835	1836	0.00000
NC_045512v2	1836	1837	-0.72927
NC_045512v2	1837	1838	-0.72927
NC_045512v2	1838	1839	0.00000
NC_045512v2	1839	1840	-0.72927
NC_045512v2	1840	1841	0.00000
NC_045512v2	1841	1842	0.00000
NC_045512v2	1842	1843	-0.72927
NC_045512v2	1843	1844	0.00000
NC_045512v2	1844	1845	0.00000
NC_045512v2	1845	1846	0.00000
NC_045512v2	1846	1847	0.00000
NC_045512v2	1847	1848	0.00000
NC_045512v2	1848	1849	0.00000
NC_045512v2	1849	1850	-0.72927
NC_045512v2	1850	1851	0.00000
NC_045512v2	1851	1852	-0.72927
NC_045512v2	1852	1853	-0.72927
NC_045512v2	1853	1854	0.00000
NC_045512v2	1854	1855	-0.72927
NC_045512v2	1855	1856	0.00000
NC_045512v2	1856	1857	-0.72927
NC_045512v2	1857	1858	-0.72927
NC_045512v2	1858	1859	0.00000
NC_045512v2	1859	1860	0.00000
NC_045512v2	1860	1861	0.00000
NC_045512v2	1861	1862	0.00000
NC_045512v2	1862	1863	0.00000
NC_045512v2	1863	1864	-0.72927
NC_045512v2	1864	1865	0.00000
NC_045512v2	1865	1866	0.00000
NC_045512v2	1866	1867	0.00000
NC_045512v2	1867	1868	0.00000
NC_045512v2	1868	1869	-0.72927
NC_045512v2	1869	1870	-0.72927
NC_045512v2	1870	1871	0.00000
NC_045512v2	1871	1872	0.00000
NC_045512v2	1872	1873	0.00000
NC_045512v2	1873	1874	-0.72927
NC_045512v2	1874	1875	0.00000
NC_045512v2	1875	1876	-0.72927
NC_045512v2	1876	1877	0.00000
NC_045512v2	1877	1878	0.00000
NC_045512v2	1878	1879	-0.72927
NC_045512v2	1879	1880	-0.72927
NC_045512v2	1880	1881	0.00000
NC_045512v2	1881	1882	0.00000
NC_045512v2	1882	1883	0.00000
NC_045512v2	1883	1884	0.00000
NC_045512v2	1884	1885	0.00000
NC_045512v2	1885	1886	0.00000
NC_045512v2	1886	1887	0.00000
NC_045512v2	1887	1888	0.00000
NC_045512v2	1888	1889	-0.72927
NC_045512v2	1889	1890	0.00000
NC_045512v2	1890	1891	0.00000
NC_045512v2	1891	1892	0.00000
NC_045512v2	1892	1893	0.00000
NC_045512v2	1893	1894	0.00000
NC_045512v2	1895	1896	0.00000
NC_045512v2	1896	1897	-0.72927
NC_045512v2	1897	1898	0.00000
NC_045512v2	1898	1899	0.00000
NC_045512v2	1899	1900	-0.72927
NC_045512v2	1900	1901	0.00000
NC_045512v2	1901	1902	0.00000
NC_045512v2	1902	1903	0.00000
NC_045512v2	1903	1904	0.00000
NC_045512v2	1904	1905	0.00000
NC_045512v2	1905	1906	0.00000
NC_045512v2	1906	1907	0.00000
NC_045512v2	1907	1908	0.00000
NC_045512v2	1908	1909	0.00000
NC_045512v2	1909	1910	0.00000
NC_045512v2	1910	1911	0.00000
NC_045512v2	1911	1912	-0.72927
NC_045512v2	1912	1913	0.00000
NC_045512v2	1913	1914	0.00000
NC_045512v2	1914	1915	0.00000
NC_045512v2	1915	1916	0.00000
NC_045512v2	1916	1917	0.00000
NC_045512v2	1917	1918	-0.72927
NC_045512v2	1918	1919	0.00000
NC_045512v2	1919	1920	0.00000
NC_045512v2	1920	1921	0.00000
NC_045512v2	1921	1922	0.00000
NC_045512v2	1922	1923	0.00000
NC_045512v2	1923	1924	-0.72927
NC_045512v2	1924	1925	0.00000
NC_045512v2	1925	1926	0.00000
NC_045512v2	1926	1927	-0.72927
NC_045512v2	1927	1928	0.00000
NC_045512v2	1928	1929	0.00000
NC_045512v2	1929	1930	0.00000
NC_045512v2	1930	1931	-0.72927
NC_045512v2	1931	1932	0.00000
NC_045512v2	1932	1933	-0.72927
NC_045512v2	1933	1934	-0.72927
NC_045512v2	1934	1935	0.00000
NC_045512v2	1935	1936	-0.72927
NC_045512v2	1936	1937	0.00000
NC_045512v2	1937	1938	0.00000
NC_045512v2	1938	1939	-0.72927
NC_045512v2	1939	1940	-0.72927
NC_045512v2	1940	1941	0.00000
NC_045512v2	1941	1942	-0.72927
NC_045512v2	1942	1943	0.00000
NC_045512v2	1943	1944	-0.72927
NC_045512v2	1944	1945	0.00000
NC_045512v2	1945	1946	0.00000
NC_045512v2	1946	1947	-0.72927
NC_045512v2	1947	1948	-0.72927
NC_045512v2	1948	1949	-0.72927
NC_045512v2	1949	1950	0.00000
NC_045512v2	1950	1951	-0.72927
NC_045512v2	1951	1952	0.00000
NC_045512v2	1952	1953	0.00000
NC_045512v2	1953	1954	-0.72927
NC_045512v2	1954	1955	0.00000
NC_045512v2	1955	1956	-0.72927
NC_045512v2	1956	1957	-0.72927
NC_045512v2	1957	1958	0.00000
NC_045512v2	1958	1959	0.00000
NC_045512v2	1959	1960	-0.72927
NC_045512v2	1960	1961	0.00000
NC_045512v2	1961	1962	0.00000
NC_045512v2	1962	1963	0.00000
NC_045512v2	1963	1964	0.00000
NC_045512v2	1964	1965	0.00000
NC_045512v2	1965	1966	-0.72927
NC_045512v2	1966	1967	0.00000
NC_045512v2	1967	1968	-0.72927
NC_045512v2	1968	1969	-0.72927
NC_045512v2	1969	1970	0.00000
NC_045512v2	1970	1971	0.00000
NC_045512v2	1971	1972	-0.72927
NC_045512v2	1972	1973	0.00000
NC_045512v2	1973	1974	0.00000
NC_045512v2	1974	1975	-0.72927
NC_045512v2	1975	1976	0.00000
NC_045512v2	1976	1977	0.00000
NC_045512v2	1977	1978	0.00000
NC_045512v2	1978	1979	0.00000
NC_045512v2	1979	1980	0.00000
NC_045512v2	1980	1981	-0.72927
NC_045512v2	1981	1982	0.00000
NC_045512v2	1982	1983	0.00000
NC_045512v2	1983	1984	0.00000
NC_045512v2	1984	1985	0.00000
NC_045512v2	1985	1986	0.00000
NC_045512v2	1986	1987	0.00000
NC_045512v2	1987	1988	-0.72927
NC_045512v2	1988	1989	0.00000
NC_045512v2	1989	1990	-0.72927
NC_045512v2	1990	1991	-0.72927
NC_045512v2	1991	1992	0.00000
NC_045512v2	1992	1993	-0.72927
NC_045512v2	1993	1994	0.00000
NC_045512v2	1994	1995	0.00000
NC_045512v2	1995	1996	0.00000
NC_045512v2	1996	1997	-0.72927
NC_045512v2	1997	1998	0.00000
NC_045512v2	1998	1999	-0.72927
NC_045512v2	1999	2000	-0.72927
NC_045512v2	2000	2001	0.00000
NC_045512v2	2001	2002	-0.72927
NC_045512v2	2002	2003	0.00000
NC_045512v2	2003	2004	0.00000
NC_045512v2	2004	2005	-0.72927
NC_045512v2	2005	2006	-0.72927
NC_045512v2	2006	2007	0.00000
NC_045512v2	2007	2008	-0.72927
NC_045512v2	2008	2009	0.00000
NC_045512v2	2009	2010	0.00000
NC_045512v2	2010	2011	0.00000
NC_045512v2	2011	2012	0.00000
NC_045512v2	2012	2013	0.00000
NC_045512v2	2013	2014	-0.72927
NC_045512v2	2014	2015	0.00000
NC_045512v2	2015	2016	0.00000
NC_045512v2	2016	2017	0.00000
NC_045512v2	2017	2018	-0.72927
NC_045512v2	2018	2019	0.00000
NC_045512v2	2019	2020	-0.72927
NC_045512v2	2020	2021	0.00000
NC_045512v2	2021	2022	-0.72927
NC_045512v2	2022	2023	0.00000
NC_045512v2	2023	2024	0.00000
NC_045512v2	2024	2025	0.00000
NC_045512v2	2025	2026	0.00000
NC_045512v2	2026	2027	0.00000
NC_045512v2	2027	2028	0.00000
NC_045512v2	2028	2029	0.00000
NC_045512v2	2029	2030	0.00000
NC_045512v2	2030	2031	0.00000
NC_045512v2	2031	2032	-0.72927
NC_045512v2	2032	2033	0.00000
NC_045512v2	2033	2034	0.00000
NC_045512v2	2034	2035	-0.72927
NC_045512v2	2035	2036	-0.72927
NC_045512v2	2036	2037	-0.72927
NC_045512v2	2037	2038	-0.72927
NC_045512v2	2038	2039	0.00000
NC_045512v2	2039	2040	0.00000
NC_045512v2	2040	2041	0.00000
NC_045512v2	2041	2042	-0.72927
NC_045512v2	2042	2043	0.00000
NC_045512v2	2043	2044	0.00000
NC_045512v2	2044	2045	0.00000
NC_045512v2	2045	2046	-0.72927
NC_045512v2	2046	2047	0.00000
NC_045512v2	2047	2048	-0.72927
NC_045512v2	2048	2049	0.00000
NC_045512v2	2049	2050	-0.72927
NC_045512v2	2050	2051	0.00000
NC_045512v2	2051	2052	0.00000
NC_045512v2	2052	2053	0.00000
NC_045512v2	2053	2054	0.00000
NC_045512v2	2054	2055	0.00000
NC_045512v2	2055	2056	-0.72927
NC_045512v2	2056	2057	0.00000
NC_045512v2	2057	2058	0.00000
NC_045512v2	2058	2059	0.00000
[truncated: 27,676 more rows]
