# Supplementary material for: Single-nucleotide conservation state annotation of the SARS-CoV-2 genome
Source: Commun Biol. 2021 Jun 3;4:698. doi: 10.1038/s42003-021-02231-w (PMC8175581; doi:10.1038/s42003-021-02231-w)
Supplement: Supplementary file 4 — Supplementary Data 1 [file 42003_2021_2231_MOESM4_ESM.zip › SupplementaryData/wuhCor1.sarbecovirusConsHMM.bed]

track name="Sarbecovirus ConsHMM conservation states" description="30 ConsHMM conservation states learned from Sarbecovirus alignment (S1-S30)" visibility=2 itemRgb="On"
NC_045512v2 0 29903 S30 0 . 5 29903 255,0,204 9 0,6,5,6,1,2,9,33,1 0,5,12,18,26,28,31,42,29902
NC_045512v2 0 29903 S29 0 . 75 29903 153,0,255 31 0,14,6,13,8,11,3,17,2,14,10,12,14,12,1,9,2,10,13,14,33,3,1,11,1,36,7,60,10,117,1 0,75,90,97,111,121,136,141,159,162,178,189,202,217,230,232,21988,29556,29567,29582,29597,29631,29635,29637,29649,29651,29688,29697,29758,29769,29902
NC_045512v2 0 29903 S28 0 . 0 29903 51,102,255 39 0,5,2,1,12,4,1,1,63,4,5,6,6,3,1,9,2,13,3,1,4,7,20,1,12,12,6,12,3,23,5,5,12,3,4,3,5,17,1 0,0,24,40,2588,3095,3167,3169,3227,3323,3331,3871,3898,3925,21561,21583,21596,21636,21772,21990,21992,22001,22014,22110,22293,22306,22339,22876,22915,22978,23020,23030,23600,26111,26492,26531,27941,29886,29902
NC_045512v2 0 29903 S27 0 . 241 29903 102,204,204 123 0,16,1,4,1,2,5,2,2,2,5,4,6,5,2,2,2,2,5,2,1,3,3,1,2,2,8,1,2,2,1,2,2,1,1,2,2,6,1,3,1,2,5,2,2,5,5,5,11,4,3,2,2,1,3,8,6,1,1,5,2,3,7,1,2,1,1,2,1,2,1,2,1,2,5,1,6,16,5,5,2,2,8,5,2,3,3,3,1,2,8,8,2,3,1,3,28,7,2,2,1,6,1,23,1,1,5,6,2,1,1,2,1,3,1,3,5,1,1,2,5,5,1 0,241,5976,5978,5983,5986,5989,5995,5998,6001,6004,6010,6016,6025,6031,6034,6037,6040,6043,6049,6053,6057,6063,6067,6070,6073,6076,6086,6088,6091,6095,6097,6100,6103,6106,6109,6112,6115,6122,6124,6128,6133,6136,6142,6145,6148,6154,6160,6166,6178,6183,6187,6191,6194,6198,6202,6211,6218,6221,6223,6229,6232,6236,6245,6247,6251,6254,6256,6259,6262,6266,6268,6271,6274,6277,6283,6286,6293,6310,6316,6322,6325,6328,6337,6343,6346,6354,6358,6362,6364,6367,6376,6385,6388,6394,6399,6405,6434,6442,6445,6449,6451,6458,6460,6485,6488,6490,6496,6503,6506,6509,6512,6515,6517,6521,6523,6527,6533,6535,6538,6544,6550,29902
NC_045512v2 0 29903 S26 0 . 257 29903 51,255,0 349 0,1,1,1,1,2,1,1,1,1,1,1,1,1,1,1,1,1,1,1,1,1,1,1,1,1,1,1,1,1,1,1,1,1,1,1,2,1,1,2,1,1,1,1,1,1,1,1,1,1,1,1,1,1,1,1,1,1,1,1,1,1,1,1,1,1,1,1,1,1,1,1,1,1,1,1,1,1,1,1,1,1,1,1,1,1,1,1,1,1,1,1,1,1,1,1,1,1,1,1,1,1,1,1,1,1,1,1,2,1,1,1,1,1,1,1,1,1,1,1,1,1,1,1,1,1,1,1,1,1,1,1,1,1,1,1,1,1,1,1,1,1,1,1,1,1,1,1,1,1,1,1,1,1,1,1,1,1,1,1,1,1,1,1,1,1,1,1,1,1,1,1,1,1,1,1,1,1,1,1,1,1,1,1,1,1,1,1,1,1,1,1,1,1,1,1,1,1,1,1,1,1,1,1,1,1,1,1,1,1,1,1,1,1,1,1,1,1,1,1,1,1,1,1,1,1,1,1,2,1,1,1,1,1,1,1,1,1,1,1,1,1,1,1,1,1,1,1,1,1,1,1,1,1,1,2,1,1,1,1,1,1,1,1,1,1,1,1,1,1,1,1,1,1,1,1,1,1,1,1,2,1,1,1,1,1,1,1,4,1,1,1,1,1,1,1,1,1,1,1,1,1,1,1,1,1,1,1,1,1,1,1,1,1,1,1,1,1,1,1,1,1,1,1,1,1,1,1,1,1,1,1,1,1,1,1,1,1,1,1,1,1,1,1,1,1,1,1,1 0,257,369,378,600,603,1236,1277,1299,1329,1440,1473,1481,1560,1566,1569,1605,1624,1899,1967,1972,2106,2157,2169,2455,2549,2580,2694,2781,2839,2871,2934,2936,2997,3048,3070,3072,3163,3302,3315,3346,3348,3364,3366,3432,3507,3529,3558,3652,3699,3773,3791,3923,3967,3987,3993,4002,4079,4091,4112,4401,4425,4626,4629,4659,4878,4926,5054,5127,5143,5151,5247,5347,5415,5547,5607,5613,5655,5697,5700,5745,5835,5848,5883,5913,6630,6672,6876,7058,7110,7173,7200,7416,7608,7611,7683,7947,8010,8054,8070,8098,8280,8292,8373,8385,8478,8526,8565,8613,8654,8661,8682,8781,8835,8865,8919,8940,8958,9000,9057,9096,9123,9138,9243,9249,9303,9364,9405,9418,9444,9456,9507,9684,9984,10155,10171,10203,10227,10285,10326,10592,10599,10666,10683,10695,10737,10764,10792,10815,10837,10867,10986,11098,11271,11295,11338,11562,11631,11649,11895,12687,12744,12765,14876,14945,15728,15731,16040,16334,16511,16613,16775,16829,17003,17237,17288,17654,17693,17942,18014,18677,19484,19505,19874,20096,20108,20153,20321,20404,20411,20474,20504,20588,20711,20718,20765,20795,20813,20900,20955,20969,21089,21138,21182,21269,21272,21311,21383,21491,21501,21522,21683,21689,21701,21719,21850,22116,22124,22159,22181,22255,22477,22491,22539,22560,22572,22576,22608,22644,22710,23098,23163,23193,23279,23632,23670,23688,23697,23784,23864,23919,24106,24171,24190,24258,24321,24363,24372,24403,24462,24486,24537,24558,24639,24663,24762,24846,24897,24912,24984,24990,24999,25051,25065,25133,25323,25482,25493,25602,25643,25653,25667,25687,25701,25711,25726,25732,25767,25776,25805,25903,25934,25958,25961,25985,26145,26312,26463,26521,26570,26605,26690,26743,26776,26857,26879,26881,26914,26926,26977,27318,27331,27346,27405,27415,27430,27435,27446,27462,27464,27466,27515,27616,27653,27678,27701,27719,27749,27751,27764,27793,27829,28352,28356,28359,28365,28404,28422,28459,28467,28508,28536,28602,28608,28689,28824,28860,28947,28950,28967,28980,28998,29408,29439,29451,29478,29490,29523,29902
NC_045512v2 0 29903 S25 0 . 2265 29903 51,255,153 124 0,1,2,1,1,1,2,1,1,2,1,2,1,1,1,1,1,2,2,2,3,1,1,4,1,1,4,1,1,2,5,1,1,1,1,1,2,2,1,1,2,1,1,1,1,2,1,2,2,1,1,2,1,1,3,1,4,6,1,1,1,1,1,2,2,1,2,2,1,3,5,3,16,4,2,1,1,1,1,1,1,2,2,1,1,1,1,2,3,3,1,2,5,1,1,1,1,1,3,1,2,2,2,2,2,2,2,1,1,4,1,1,3,1,1,2,1,1,1,3,2,3,2,1 0,2265,2267,2270,2273,2276,2278,2342,2600,3058,3074,3076,3079,3089,3091,3158,3161,3172,3181,3184,3188,3218,3222,3307,3322,3818,3821,3832,3836,3838,3841,3852,3855,3857,3863,3866,3869,3877,3893,3895,3906,3909,3928,3935,3937,3946,3949,3952,3955,4097,7163,21652,21767,23594,25354,25438,26163,26168,26224,26480,26482,27340,27342,27664,27735,27739,27741,27861,27867,27869,27873,27879,27883,27900,27906,27909,27912,27916,27918,27921,27927,27934,27937,27951,27966,27970,27973,27975,27979,27991,27996,27998,28001,28007,28013,28017,28020,28023,28025,28150,28154,28157,28160,28163,28169,28178,28184,28188,28194,28196,28202,28225,28229,28233,28235,28238,28241,28243,28245,28328,28918,28986,29511,29902
NC_045512v2 0 29903 S24 0 . 134 29903 0,255,255 145 0,2,5,1,1,4,1,1,1,1,1,1,1,2,1,1,2,1,1,2,1,1,2,1,1,1,1,1,1,2,1,1,1,1,1,2,1,1,1,1,1,1,1,4,1,3,4,1,3,2,2,2,1,1,1,1,1,1,2,1,1,1,2,2,1,3,2,4,3,1,3,1,1,2,5,1,4,1,1,1,1,1,1,1,1,1,2,1,2,1,1,1,1,1,1,3,2,1,2,2,2,1,2,1,2,1,2,1,1,3,3,1,1,2,2,2,2,1,2,5,2,1,2,3,3,1,1,1,3,2,1,1,1,3,2,1,1,2,1,1,2,9,3,3,1 0,134,3080,3088,3092,3177,3219,3224,3226,3290,3292,3294,3849,3913,3929,3931,3933,21575,21592,21594,21598,21603,21606,21612,21614,21619,21622,21624,21626,21628,21633,21649,21651,21654,21746,21748,21770,21775,21779,21782,21980,21991,22036,22038,22045,22047,22084,22091,22093,22098,22104,22107,22273,22275,22278,22283,22286,22289,22291,22305,22322,22325,22327,22332,22338,22347,22889,26488,27913,27919,27923,27928,27930,27932,27946,27953,27957,27965,27967,27972,27977,27983,27988,27990,27997,28008,28010,28016,28018,28028,28030,28032,28034,28036,28038,28040,28044,28047,28049,28052,28055,28058,28062,28065,28068,28071,28073,28076,28079,28081,28087,28094,28096,28100,28103,28106,28109,28119,28121,28124,28130,28134,28136,28139,28144,28159,28174,28176,28181,28190,28193,28195,28200,28206,28211,28216,28220,28223,28232,28234,28236,28247,28265,29427,29902
NC_045512v2 0 29903 S23 0 . 3802 29903 0,153,204 64 0,1,2,1,1,1,1,2,1,2,5,2,1,2,2,1,1,1,1,1,1,1,1,1,2,1,1,2,1,1,1,2,1,1,1,2,1,1,1,1,1,1,1,1,1,1,1,1,1,1,1,1,1,4,2,1,1,1,1,1,1,1,1,1 0,3802,21571,21576,21578,21704,21707,21715,21731,21742,21796,21802,21823,21838,21844,21916,21929,21932,21935,21941,21974,21982,22056,22067,22114,22120,22144,22148,22153,22187,22202,22216,22241,22258,22264,22356,22359,22384,22398,22403,22420,22447,22478,22516,22541,22543,22580,22582,22627,22770,22815,22832,22953,23044,23050,23110,23256,23261,23319,23325,23617,24606,25847,29902
NC_045512v2 0 29903 S22 0 . 285 29903 0,51,204 286 0,1,1,2,1,1,1,1,1,1,1,1,1,1,1,1,1,1,1,1,1,1,1,1,1,1,1,1,1,1,1,1,1,1,1,1,1,1,1,1,1,1,1,1,1,1,1,1,1,1,1,1,1,1,1,1,1,1,1,1,1,1,1,1,1,1,1,1,1,1,1,1,1,1,1,2,1,1,1,1,1,1,1,1,1,1,1,1,1,1,1,1,1,1,1,1,1,1,1,1,1,1,1,1,1,1,1,1,1,1,1,1,2,1,1,1,1,1,1,1,1,1,1,1,1,1,1,1,1,1,1,1,1,1,1,1,1,1,1,1,1,1,1,1,1,1,1,1,1,1,1,1,1,1,1,1,1,1,1,1,1,1,1,1,1,1,1,1,1,1,1,1,1,1,1,1,1,1,1,1,1,1,1,1,1,1,1,1,1,1,1,1,1,1,1,1,1,1,1,1,1,1,1,1,1,1,1,1,1,1,1,1,1,1,1,1,1,1,1,1,1,1,1,1,1,1,1,1,1,1,1,1,1,1,1,1,1,1,1,1,1,1,1,1,1,1,1,1,1,1,1,1,1,1,1,1,1,1,1,1,1,1,1,1,1,1,1,1,1,1,1,1,1,1,1,1,1,1,1,1,1,1,1,1,1,1 0,285,407,495,521,549,574,592,623,774,855,957,987,1193,1360,1518,1686,1710,1743,1749,1802,1816,1839,1884,1887,1893,1900,2018,2073,2076,2089,2119,2137,2165,2175,2225,2337,2347,2421,2433,2460,2478,2501,2505,2511,2514,2577,2584,2616,2655,2850,2869,2896,2910,2919,2925,3009,3317,3329,3428,3606,3657,3681,3742,3748,3777,3807,3813,4090,4106,4155,4158,4292,4321,4428,4449,4452,4557,4793,4811,4824,4875,4930,4935,4989,5256,5268,5340,5461,5559,5617,5874,5925,5940,6585,6594,6615,6619,6707,6759,6768,6951,6954,7224,7249,7300,7512,7647,8026,8061,8304,8433,8559,8725,8757,8778,8793,9012,9169,9246,9324,9384,9420,9504,9615,9810,9813,10002,10047,10392,10398,10419,10461,10557,10656,10725,10731,10743,10785,10851,10920,10971,11030,11341,11569,11622,11937,11949,12004,12075,12147,12174,12192,12201,12212,12214,12252,12396,12573,13071,13224,13245,13362,13365,13592,13730,13778,13799,13961,14119,14303,14348,14601,14636,14987,15206,16151,16547,16637,16890,16931,17102,17129,17132,17144,17186,17405,17495,17570,17576,17620,17648,17750,17802,17834,17864,18023,18104,18107,18113,18119,18257,18293,18425,18519,18806,18923,19235,19241,19346,19376,19667,19805,19820,19823,20070,20129,20219,20489,20511,20610,20612,20645,20879,20903,20988,21077,21140,21323,21374,22602,22661,22749,22758,22783,23118,23429,23473,23520,23618,23958,24003,24294,24333,24459,24468,24555,24627,24811,24902,24975,25014,25053,25072,25146,25164,25329,25949,25952,26019,26183,26534,26536,26563,26638,27383,27404,27420,27429,27530,27606,27659,27720,27752,27848,28342,28393,28398,28797,28812,28866,29004,29016,29046,29331,29902
NC_045512v2 0 29903 S21 0 . 402 29903 102,51,153 117 0,1,1,1,1,1,1,1,1,2,1,2,1,1,1,1,1,1,1,1,1,1,1,1,1,1,1,1,1,1,1,1,1,1,1,1,1,1,1,1,1,1,1,1,1,1,1,1,1,1,1,1,1,1,1,1,1,1,1,1,1,1,1,1,1,1,1,1,1,1,1,1,1,1,1,1,1,1,1,1,1,1,1,1,1,1,1,1,2,1,1,1,1,1,1,1,1,1,1,1,1,1,1,1,1,2,1,1,1,1,1,1,1,1,1,1,1 0,402,504,520,528,547,1383,1482,1488,1692,1704,2307,2316,2424,2643,2766,2772,2793,3207,3211,3297,3375,3546,3999,4342,5139,5172,5964,6558,6613,7246,7954,8058,8295,8298,8691,8730,8853,8884,8946,8955,9027,9543,9565,9723,10035,10050,10251,11406,12363,12555,12576,13218,13290,13296,13449,15218,15425,16271,16772,17054,17075,17156,17159,17660,17780,17918,17936,18500,18842,19076,19400,20027,20168,20558,21056,21173,21257,21404,21452,21831,21855,21865,21867,21882,21960,22161,22191,22352,22473,22524,22594,22659,22698,22875,23009,23169,23283,24072,24087,24420,24630,24699,24708,25311,25877,27424,27545,27641,27668,27850,28386,29070,29217,29295,29457,29902
NC_045512v2 0 29903 S20 0 . 290 29903 153,102,204 563 0,1,1,1,1,1,1,1,1,1,1,1,1,1,1,1,1,1,1,1,1,1,1,1,1,1,1,1,2,1,1,1,1,1,1,1,1,1,1,1,1,1,1,1,1,1,1,1,1,1,1,1,1,1,1,1,1,1,1,1,1,1,1,1,1,1,1,1,1,1,1,1,1,1,1,1,1,1,1,1,1,1,1,1,1,1,1,1,1,2,1,1,1,1,1,1,1,1,1,1,1,1,1,1,1,1,1,1,1,1,1,1,1,1,1,1,1,1,1,2,1,1,1,2,1,1,1,1,1,1,1,1,1,1,1,1,1,1,1,1,1,1,1,1,1,1,1,1,1,1,1,1,1,1,1,1,1,1,1,1,1,1,1,1,1,1,1,1,1,1,1,1,1,1,1,1,1,1,1,1,1,1,1,1,1,1,1,1,1,1,1,1,1,1,1,1,1,1,1,1,1,1,1,1,1,1,1,1,1,1,1,1,1,1,1,1,1,1,1,1,1,1,1,2,1,1,1,1,1,1,1,1,1,1,1,1,1,1,1,1,1,1,1,1,1,1,1,1,1,1,1,1,1,1,1,1,1,1,1,1,1,1,1,1,1,1,1,1,1,2,1,1,1,1,1,1,1,1,1,1,1,1,1,2,1,1,1,1,1,1,1,1,1,1,1,1,1,1,1,1,1,1,1,1,1,1,1,1,1,1,1,1,1,1,1,1,1,1,1,1,1,1,1,1,1,1,1,1,1,1,1,1,1,1,1,1,1,1,1,1,1,1,1,1,1,1,1,1,1,1,1,1,1,1,1,1,1,1,1,1,1,1,1,1,1,1,1,1,1,1,1,1,1,1,1,1,1,1,1,1,1,1,1,1,1,1,1,1,1,1,1,2,1,1,1,1,1,1,1,1,1,1,1,1,1,1,1,1,1,1,1,1,1,1,1,1,1,1,1,1,1,1,1,1,1,1,1,1,1,1,1,1,2,1,1,1,1,2,1,1,1,1,1,1,1,1,1,1,1,1,1,1,1,1,1,1,1,1,1,1,1,1,1,1,1,1,1,1,1,1,1,1,2,1,1,1,1,1,1,1,1,1,1,1,1,1,1,1,1,1,1,1,1,1,1,1,1,1,1,1,1,1,1,1,1,1,1,1,1,1,1,1,1,1,1,1,1,1,1,1,1,1,1,1,1,1,1,1,1,1,1,1,1,1,1,1,1,1,1,1,1,1,1,1,1,1,1,1,1,1,1,1,1,1,1,1,1,1,1,1,1,1,1 0,290,324,435,462,468,636,660,704,711,717,726,729,828,831,846,876,939,945,1023,1033,1035,1067,1122,1147,1203,1319,1322,1373,1503,1578,1581,1615,1653,1656,1661,1725,1734,1792,1866,1914,2011,2199,2415,2475,2558,2573,2587,2606,2700,2802,2916,2965,2973,3000,3018,3135,3354,3372,3441,3474,3612,3670,3696,3726,3750,3798,4016,4053,4095,4146,4160,4227,4239,4272,4304,4314,4319,4350,4584,4587,4637,4800,4897,4908,4923,4974,4995,5034,5049,5130,5187,5216,5254,5298,5337,5361,5385,5418,5492,5498,5553,5589,5605,5639,5652,5658,5680,5698,5753,5779,5889,6632,6639,6692,6854,6880,6903,6912,6935,7017,7048,7116,7131,7137,7142,7149,7179,7347,7395,7425,7442,7498,7521,7533,7539,7572,7575,7659,7676,7713,7746,7791,7827,7875,7972,7975,8274,8301,8307,8328,8346,8358,8379,8457,8460,8515,8522,8655,8728,8742,8751,8754,8769,8790,8901,8913,8931,8989,9036,9039,9063,9112,9117,9245,9273,9288,9414,9828,9843,9846,9849,9856,9892,10053,10067,10092,10152,10305,10356,10428,10447,10539,10581,10590,10647,10716,10839,10860,10982,11026,11106,11130,11157,11219,11223,11307,11326,11342,11418,11436,11580,11658,11778,11787,11796,11844,11889,11898,11913,11919,11958,12033,12042,12072,12108,12126,12156,12282,12327,12444,12478,12480,12537,12579,12588,12622,12675,12681,12762,12927,13032,13041,13098,13230,13246,13350,13374,13383,13404,13416,13432,13516,13571,13634,13721,13727,13754,13826,13829,13832,13841,13863,13897,14051,14096,14132,14294,14321,14335,14385,14393,14405,14408,14417,14465,14492,14525,14540,14567,14597,14612,14615,14618,14651,14723,14732,14753,14780,14789,14843,14879,14900,14906,14921,14957,14972,15068,15098,15122,15143,15155,15203,15215,15276,15278,15281,15302,15311,15386,15413,15446,15476,15482,15491,15503,15506,15521,15554,15575,15623,15689,15716,15842,15848,15851,15854,15860,15887,16067,16337,16352,16355,16388,16402,16422,16431,16456,16484,16541,16556,16622,16658,16717,16730,16793,16802,16838,16901,16985,17084,17090,17096,17138,17153,17168,17225,17312,17324,17390,17558,17612,17625,17684,17711,17726,17759,17774,17783,17792,17837,17900,17978,18008,18077,18173,18206,18221,18248,18353,18410,18443,18527,18542,18575,18587,18644,18686,18707,18758,18767,18782,18836,18851,18930,18982,19025,19096,19100,19223,19229,19277,19286,19310,19313,19319,19325,19328,19331,19334,19353,19382,19394,19418,19421,19430,19440,19451,19473,19495,19499,19517,19550,19556,19559,19568,19580,19683,19703,19732,19762,19790,19880,19898,19991,20036,20097,20278,20323,20366,20402,20549,20573,20652,20817,20834,20855,20972,21014,21023,21035,21068,21095,21161,21212,21230,21275,21301,21392,21431,21441,21443,21458,21503,21528,21806,21851,21898,21943,21962,21971,22112,22137,22155,22169,22244,22584,22679,23059,23136,23145,23431,23436,23445,23493,23772,23856,24012,24123,24133,24156,24174,24235,24249,24273,24282,24483,24495,24525,24561,24619,24621,24642,24706,24735,24783,24834,24940,24942,24987,25074,25077,25295,25377,25512,25517,25534,25574,25808,25829,25852,25856,25886,26031,26107,26180,26197,26233,26300,26444,26558,26731,26809,27037,27062,27083,27088,27347,27494,27536,27554,27590,27593,27662,27832,28272,28300,28309,28376,28515,28665,28676,28779,28953,29061,29076,29233,29310,29329,29418,29445,29484,29902
NC_045512v2 0 29903 S19 0 . 381 29903 204,153,255 1599 0,1,1,1,2,1,1,1,2,3,1,1,1,1,1,1,1,1,1,1,1,1,3,2,1,1,1,1,3,1,1,1,1,2,1,1,2,1,2,2,1,1,1,1,1,1,1,1,1,1,1,1,1,1,1,1,1,1,2,1,1,1,1,1,1,1,3,2,1,1,1,3,1,1,2,1,1,1,1,1,1,1,1,1,1,1,1,1,3,1,1,1,1,1,3,2,1,1,1,1,3,1,1,1,1,2,1,1,1,1,1,1,1,1,1,2,1,1,1,1,1,2,2,1,1,1,1,1,1,1,1,1,1,1,1,1,1,1,1,1,1,1,1,1,1,1,1,2,1,1,3,1,2,1,1,1,1,2,1,1,1,2,1,1,2,3,1,1,2,2,1,1,1,1,1,1,1,2,1,1,2,1,3,2,1,1,1,1,1,1,1,1,1,1,1,1,1,1,1,1,1,1,1,1,1,1,1,2,1,1,1,1,1,1,2,1,2,1,1,1,1,1,2,2,2,1,1,1,1,2,1,1,1,2,1,1,1,1,1,3,1,1,1,2,2,2,1,1,1,1,1,1,1,2,2,1,1,1,1,1,1,1,1,1,1,1,1,1,2,1,3,1,1,1,1,1,1,1,1,1,1,1,1,2,1,2,1,1,1,1,1,1,1,1,1,1,1,1,1,1,1,2,1,1,1,3,1,3,1,1,1,1,1,1,1,1,1,3,1,1,1,2,1,1,2,1,1,1,1,1,1,1,1,3,1,2,1,1,2,1,1,3,1,1,1,1,1,1,1,1,1,1,1,1,1,2,1,2,1,1,1,1,1,1,1,1,1,2,1,1,1,1,3,1,1,1,1,1,1,1,1,1,1,1,1,1,1,1,1,1,1,1,1,2,1,1,4,1,1,1,1,1,1,1,1,1,1,1,1,1,1,1,1,1,1,1,1,1,1,1,1,3,1,1,1,2,1,1,1,1,2,1,1,1,1,1,1,1,1,1,1,1,1,1,1,1,1,3,1,1,1,1,1,1,3,1,2,1,1,1,1,1,3,1,1,1,1,1,1,1,1,1,1,1,1,4,1,1,2,1,2,1,1,1,1,1,1,1,1,2,1,2,1,1,1,1,1,1,1,1,1,1,1,1,1,1,1,2,1,1,1,1,2,1,3,1,1,2,4,1,1,1,1,1,1,1,1,1,1,1,1,2,1,1,1,1,1,1,1,1,1,1,1,1,1,1,1,1,1,1,1,1,2,1,1,1,2,2,2,1,1,1,2,1,2,1,1,1,1,1,1,1,1,1,1,1,1,1,1,1,1,1,1,2,1,1,1,1,1,1,1,2,1,1,1,1,1,1,1,2,1,2,1,1,1,2,1,2,1,1,1,1,1,1,1,1,1,1,1,1,1,2,1,1,1,1,1,1,1,1,1,1,1,1,1,1,1,1,1,1,1,1,1,1,1,1,1,1,3,1,1,2,2,1,1,1,1,2,1,1,1,1,1,1,2,2,2,3,1,1,1,1,1,1,1,2,3,1,2,1,1,1,1,1,1,1,1,1,1,1,1,1,1,1,1,1,1,1,1,1,1,1,1,1,1,1,1,1,1,1,1,1,1,1,1,1,1,1,1,1,1,1,1,1,1,2,1,2,1,1,1,1,3,3,2,1,1,1,1,3,1,1,1,1,1,1,1,1,1,1,1,1,1,1,3,1,1,1,1,1,2,1,1,1,1,1,1,1,1,1,1,1,2,1,1,1,1,1,1,1,1,1,1,1,1,1,1,2,1,1,1,1,1,1,1,1,1,1,1,1,1,1,1,1,1,1,1,1,1,1,1,1,1,1,1,1,1,1,1,2,1,1,1,1,1,1,1,2,1,1,1,1,1,1,1,1,1,1,1,1,1,1,1,1,1,1,1,1,1,1,1,1,1,1,1,1,1,1,1,1,1,1,1,1,1,1,1,1,1,1,1,1,1,1,1,1,2,1,1,1,1,1,1,1,2,1,1,1,1,1,1,2,1,2,1,1,1,1,1,1,2,1,1,1,2,1,1,1,1,1,1,2,1,1,1,1,1,1,1,1,1,2,1,1,1,1,1,1,1,1,2,1,1,1,1,1,2,1,1,1,1,2,1,1,1,1,1,1,1,1,1,1,1,1,1,1,1,1,2,1,1,1,2,1,1,1,1,1,1,1,1,1,1,1,1,1,1,1,2,2,1,3,2,1,1,1,2,1,1,1,1,1,1,1,1,1,1,2,1,1,1,1,2,1,1,1,1,1,1,2,1,1,1,1,1,1,1,1,1,1,1,1,1,1,1,1,2,1,1,1,2,2,1,1,1,1,1,1,1,1,1,1,1,1,1,1,2,1,1,2,1,1,1,1,1,1,1,1,1,1,1,1,1,1,1,1,1,1,1,1,1,1,2,2,1,1,1,1,1,1,1,1,1,1,2,1,1,1,1,1,1,1,1,1,1,1,1,1,1,1,1,2,1,1,1,1,1,1,1,1,2,1,1,1,1,1,1,2,1,1,1,1,1,2,1,1,2,1,2,1,1,1,1,1,1,1,2,1,3,1,1,1,1,1,1,2,1,1,1,1,1,1,1,1,2,2,1,2,1,1,2,1,1,2,1,1,1,2,1,1,1,1,1,2,1,1,1,1,1,1,2,1,1,1,1,1,1,1,1,1,1,1,1,1,1,1,1,1,1,1,1,1,1,1,1,1,2,1,1,1,2,1,1,1,2,2,2,1,1,1,1,1,1,1,1,1,1,1,1,1,1,1,1,1,1,1,1,1,1,1,2,1,1,1,1,2,1,1,1,2,1,1,1,1,2,2,1,1,3,1,1,1,1,1,2,1,1,1,1,1,1,1,1,1,2,1,1,2,1,1,1,1,1,1,1,1,1,1,2,1,1,1,1,1,1,1,1,1,1,1,1,1,3,1,1,2,1,1,1,1,1,1,1,1,1,1,1,1,1,1,1,1,1,1,1,1,1,2,1,1,1,1,1,1,1,2,1,1,1,1,1,2,1,2,1,1,1,1,1,1,1,1,1,2,1,1,1,1,1,1,1,2,1,1,2,2,1,1,1,1,1,1,1,1,1,1,1,1,4,1,2,1,2,1,1,1,1,2,1,1,1,2,2,1,1,1,1,2,1,1,1,1,1,1,2,1,1,1,1,2,2,1,1,3,1,1,1,1,2,1,1,2,1,3,1,2,3,1,1,2,2,1,2,1,2,1,5,1,1,1,2,1,1,3,1,2,1,7,2,1,1,2,1,1,2,2,5,1,1,1,1,1,1,1,1,1,1,1,1,2,1,4,1,2,1,1,3,1,1,1,2,1,3,1,1,1,1,1,1,2,1,1,1,1,1,1,1,1,1,1,1,1,1,1,1,1,1,1,1,1,1,1,2,1,1,1,1,1,1,2,1,2,1,1,2,1,1,2,1,2,1,1,1,1,1,1,2,1,1,1,1,3,2,2,1,1,1,3,3,2,1,1,1,1,1,1,1,1,1,1,1,2,1,1,2,1,1,1,1,1,1,1,1,1,1,1,1,1,1,1,1,1,1,1,1,1,1,1,1,1,1,2,1,1,1,1,1,2,1 0,381,393,400,404,408,411,414,423,426,433,438,456,465,475,485,537,559,561,567,571,583,594,598,611,614,631,654,666,675,689,691,693,696,720,732,741,750,768,777,780,784,787,789,801,807,813,837,840,856,858,864,883,901,904,906,910,915,918,928,931,954,975,978,1020,1037,1045,1056,1068,1086,1089,1107,1114,1116,1136,1143,1153,1155,1168,1170,1205,1223,1251,1263,1272,1278,1284,1290,1301,1320,1393,1407,1410,1416,1445,1471,1474,1529,1540,1542,1545,1612,1618,1623,1633,1642,1674,1680,1685,1690,1742,1751,1754,1757,1764,1770,1787,1811,1818,1823,1838,1840,1845,1864,1867,1878,1881,1890,1918,1922,1931,1942,1962,1975,1977,1983,1991,1993,1995,1997,2002,2020,2026,2030,2041,2043,2079,2095,2105,2107,2116,2134,2140,2148,2164,2170,2173,2182,2187,2191,2194,2203,2208,2212,2214,2235,2251,2253,2281,2285,2291,2328,2343,2360,2367,2389,2404,2451,2467,2482,2502,2512,2532,2547,2559,2561,2565,2567,2572,2582,2585,2605,2650,2691,2697,2707,2751,2761,2775,2797,2799,2823,2832,2836,2838,2859,2863,2866,2875,2890,2920,2932,2949,2971,2975,2983,3007,3040,3104,3132,3150,3191,3193,3196,3199,3203,3205,3213,3328,3337,3340,3351,3353,3358,3361,3369,3384,3396,3409,3413,3435,3481,3490,3493,3502,3508,3526,3528,3530,3585,3596,3599,3629,3639,3649,3655,3658,3671,3677,3685,3697,3700,3714,3731,3734,3740,3743,3755,3760,3764,3770,3776,3779,3795,3808,3812,3814,3883,3886,3959,3964,3968,3979,3982,3986,3994,4000,4009,4035,4039,4048,4051,4055,4057,4062,4069,4078,4081,4088,4109,4128,4131,4159,4165,4172,4177,4181,4191,4195,4216,4220,4235,4240,4242,4264,4269,4288,4293,4310,4313,4317,4346,4351,4366,4369,4378,4399,4405,4407,4419,4426,4434,4458,4491,4501,4519,4540,4555,4561,4570,4573,4588,4597,4599,4648,4654,4669,4682,4725,4732,4741,4751,4818,4833,4836,4845,4851,4885,4900,4912,4939,4945,4962,4965,4993,4999,5001,5013,5016,5044,5059,5074,5107,5121,5169,5191,5196,5228,5259,5286,5302,5394,5404,5445,5449,5556,5592,5620,5643,5659,5691,5705,5708,5716,5723,5748,5781,5786,5789,5802,5804,5821,5823,5833,5844,5854,5885,5887,5891,5928,5938,5941,5947,5950,5953,6565,6572,6588,6610,6646,6718,6720,6725,6749,6763,6776,6783,6789,6801,6820,6823,6827,6830,6839,6841,6851,6853,6863,6868,6873,6881,6883,6888,6896,6908,6911,6925,6937,6942,6949,6970,6974,6978,6981,6987,6994,7003,7006,7009,7011,7019,7030,7042,7057,7065,7067,7091,7117,7129,7141,7145,7183,7225,7234,7295,7319,7327,7335,7339,7343,7345,7354,7363,7366,7371,7377,7380,7397,7417,7429,7443,7450,7456,7461,7468,7483,7492,7494,7536,7548,7559,7584,7593,7644,7681,7687,7692,7704,7733,7756,7768,7771,7779,7792,7795,7822,7845,7858,7866,7881,7918,7930,7974,7978,7993,7996,8004,8013,8022,8027,8053,8059,8067,8075,8097,8101,8104,8130,8151,8176,8179,8181,8220,8257,8263,8289,8326,8337,8387,8475,8505,8519,8561,8576,8590,8602,8641,8652,8673,8676,8704,8712,8715,8718,8721,8758,8771,8784,8787,8817,8842,8862,8869,8892,8922,8934,8962,8966,8968,8982,9034,9121,9130,9161,9168,9186,9195,9198,9235,9240,9266,9270,9298,9312,9326,9330,9335,9337,9347,9370,9375,9381,9406,9417,9480,9499,9523,9531,9574,9588,9675,9735,9753,9774,9835,9865,9906,9912,9948,9954,9972,9975,10096,10110,10158,10170,10173,10185,10190,10197,10231,10264,10276,10294,10302,10308,10314,10317,10331,10344,10353,10414,10485,10563,10646,10665,10686,10752,10780,10791,10812,10827,10878,10881,10908,10914,10987,11034,11043,11047,11089,11092,11109,11116,11118,11122,11193,11196,11203,11221,11244,11257,11280,11298,11319,11323,11330,11370,11376,11412,11424,11441,11443,11445,11455,11458,11512,11544,11599,11618,11645,11680,11767,11788,11814,11857,11905,11907,11982,12000,12063,12070,12177,12180,12188,12207,12267,12273,12333,12397,12462,12465,12586,12595,12621,12623,12657,12661,12672,12711,12714,12735,12808,12830,12855,12972,12999,13017,13056,13137,13185,13196,13332,13354,13440,13444,13517,13553,13607,13614,13631,13652,13676,13679,13688,13693,13697,13709,13736,13748,13775,13787,13808,13853,13860,13875,13903,13912,13928,13937,13968,13985,13995,14012,14023,14054,14060,14066,14125,14130,14135,14159,14194,14215,14221,14255,14289,14300,14315,14345,14412,14420,14426,14438,14558,14591,14606,14639,14650,14657,14675,14693,14726,14750,14801,14822,14834,14849,14864,14912,14927,14931,14939,14942,14954,14969,14993,15017,15038,15044,15047,15062,15074,15089,15119,15131,15134,15161,15173,15185,15191,15194,15197,15209,15212,15266,15269,15380,15399,15407,15426,15458,15497,15665,15667,15698,15872,15924,16007,16104,16217,16287,16299,16343,16430,16455,16457,16469,16475,16523,16545,16550,16586,16623,16625,16629,16647,16649,16652,16657,16661,16685,16688,16694,16740,16748,16752,16760,16787,16791,16814,16868,16874,16889,16898,16937,16942,16946,16953,16958,17001,17036,17055,17057,17072,17081,17118,17124,17126,17141,17150,17198,17204,17227,17246,17264,17270,17273,17276,17282,17285,17291,17294,17297,17360,17385,17396,17420,17432,17444,17447,17483,17514,17516,17552,17562,17579,17591,17595,17615,17632,17639,17657,17669,17714,17723,17735,17811,17846,17870,17873,17879,17897,17912,17939,17948,17971,17990,17997,18019,18022,18030,18035,18039,18044,18056,18085,18105,18114,18143,18168,18179,18188,18239,18280,18338,18365,18398,18423,18426,18491,18528,18561,18570,18617,18699,18710,18728,18791,18794,18813,18882,18884,18899,18902,18908,18920,18941,18944,18949,18958,18997,19019,19133,19137,19169,19178,19218,19236,19261,19316,19338,19352,19449,19469,19491,19493,19503,19508,19514,19574,19661,19670,19709,19722,19733,19760,19763,19769,19803,19836,19842,19844,19882,19889,19893,19902,19919,19949,19955,19959,19978,19983,20017,20054,20057,20075,20135,20159,20215,20223,20234,20250,20262,20282,20304,20309,20327,20342,20347,20369,20395,20414,20424,20429,20432,20456,20469,20478,20574,20593,20603,20624,20636,20654,20662,20667,20726,20732,20792,20832,20853,20885,20888,20901,20914,20924,20928,20937,20940,20942,20993,21002,21011,21059,21072,21104,21107,21134,21170,21187,21218,21251,21278,21309,21417,21419,21456,21470,21667,21686,21740,21969,22135,22204,22391,22401,22407,22557,22561,22587,22591,22630,22689,22693,22716,22725,22739,22757,22799,22910,22924,22955,23002,23008,23139,23290,23336,23364,23392,23403,23412,23438,23452,23456,23474,23476,23512,23521,23524,23528,23536,23550,23559,23579,23582,23584,23587,23613,23619,23631,23649,23663,23665,23668,23671,23693,23703,23708,23717,23736,23775,23854,23896,23914,23920,23939,23976,23996,23998,24001,24043,24046,24051,24093,24100,24102,24218,24228,24246,24276,24288,24291,24306,24309,24366,24377,24386,24388,24415,24430,24447,24453,24508,24540,24544,24547,24559,24591,24612,24615,24666,24669,24681,24775,24778,24832,24850,24880,24882,24926,24981,25035,25041,25046,25048,25054,25061,25064,25066,25069,25073,25083,25099,25112,25115,25125,25136,25152,25182,25189,25222,25249,25252,25261,25263,25277,25313,25320,25339,25341,25344,25347,25358,25368,25408,25447,25449,25459,25476,25490,25496,25511,25514,25547,25564,25584,25593,25603,25605,25614,25617,25636,25648,25650,25665,25677,25681,25716,25757,25764,25766,25796,25806,25821,25851,25865,25889,25907,25914,25933,25957,25960,25992,25995,26000,26002,26007,26045,26052,26069,26075,26085,26087,26091,26098,26101,26104,26119,26127,26162,26192,26196,26214,26216,26226,26261,26306,26333,26399,26407,26415,26434,26449,26451,26459,26500,26503,26509,26512,26525,26528,26535,26538,26551,26555,26567,26569,26575,26590,26599,26606,26617,26626,26635,26659,26681,26698,26701,26710,26734,26748,26761,26770,26785,26788,26791,26812,26815,26830,26840,26846,26854,26875,26878,26900,26933,26963,26987,27046,27049,27060,27073,27105,27110,27118,27124,27136,27145,27153,27157,27160,27175,27192,27207,27217,27224,27231,27240,27242,27249,27254,27258,27261,27267,27272,27274,27276,27279,27285,27287,27295,27299,27306,27308,27314,27316,27320,27323,27326,27328,27333,27337,27343,27345,27354,27359,27367,27377,27399,27402,27408,27419,27426,27433,27436,27440,27463,27470,27479,27487,27491,27501,27504,27527,27529,27537,27551,27557,27566,27569,27571,27576,27582,27589,27595,27599,27620,27630,27632,27635,27639,27646,27654,27660,27663,27669,27679,27682,27684,27692,27696,27702,27704,27708,27713,27722,27725,27733,27745,27748,27753,27758,27761,27772,27784,27787,27794,27797,27799,27802,27805,27808,27812,27814,27817,27820,27826,27841,27845,28276,28289,28294,28297,28311,28331,28339,28344,28353,28361,28368,28390,28405,28410,28413,28416,28419,28425,28470,28473,28488,28492,28497,28503,28512,28533,28543,28566,28572,28582,28584,28591,28626,28629,28633,28635,28638,28659,28662,28674,28677,28680,28686,28695,28716,28719,28725,28728,28737,28746,28749,28752,28755,28764,28767,28770,28791,28800,28819,28831,28842,28854,28870,28875,28878,28881,28884,28890,28893,28896,28899,28903,28907,28916,28923,28960,28977,28983,28999,29005,29013,29015,29020,29022,29031,29047,29058,29088,29103,29106,29109,29114,29121,29124,29152,29157,29170,29178,29181,29187,29220,29229,29232,29235,29251,29253,29256,29265,29301,29322,29346,29349,29355,29361,29367,29370,29373,29409,29416,29440,29448,29454,29481,29496,29507,29510,29514,29533,29902
NC_045512v2 0 29903 S18 0 . 258 29903 153,255,255 243 0,18,26,6,5,3,2,3,2,5,5,3,1,5,5,5,1,1,8,14,8,6,5,10,9,20,7,8,10,14,8,8,11,9,11,14,8,11,5,1,7,19,14,7,17,8,4,14,11,9,2,8,14,10,14,18,17,10,16,6,11,3,5,11,11,10,7,17,11,15,30,28,9,11,8,3,14,8,19,6,3,1,11,11,20,8,5,29,5,17,11,20,15,23,8,11,11,5,8,20,14,8,3,8,4,11,8,8,8,11,8,6,11,11,19,11,11,11,11,8,1,17,8,10,8,8,14,11,17,11,11,8,11,8,4,13,10,2,10,11,8,7,3,6,5,11,20,8,2,11,2,5,8,2,2,5,8,8,11,8,8,11,3,5,11,8,2,10,11,5,6,2,8,15,8,2,8,11,2,1,1,6,2,6,11,5,1,9,8,6,1,5,6,2,1,30,1,10,8,6,16,7,1,27,32,17,57,16,5,3,8,17,4,8,10,9,11,14,14,6,10,9,12,8,7,17,10,2,4,8,7,8,8,5,8,8,8,15,20,8,1,10,1 0,258,292,469,637,705,902,2200,4963,5026,5035,5188,7719,7738,7849,7876,8904,9037,9178,9589,9616,9729,9907,10054,10068,10486,10582,10793,10840,10939,11185,11245,11308,11460,11659,11683,11845,11920,12157,12170,12181,12215,12235,12253,12286,12313,12329,12400,12424,12514,12589,12598,12634,12791,12841,12885,12904,12931,12974,13011,13126,13182,13231,13273,13300,13315,13335,13387,13405,13417,13457,13488,13523,13536,13581,13643,13761,13779,13878,13906,14055,14144,14238,14265,14364,14445,14466,14496,14526,14658,14676,14697,14733,14754,14781,14808,14823,14838,14853,14880,14994,15009,15049,15054,15069,15078,15090,15099,15123,15144,15174,15260,15282,15312,15348,15387,15435,15465,15507,15528,15611,15624,15777,15790,15861,15873,15891,15960,15984,16068,16111,16140,16185,16209,16356,16363,16377,16392,16432,16485,16500,16567,16583,16700,16753,16965,17016,17172,17271,17349,17613,17760,17784,17793,17868,18045,18159,18180,18195,18207,18240,18375,18411,18576,18600,18759,18768,18861,18888,19086,19108,19314,19452,19624,19710,19903,19992,20109,20133,20136,20138,20243,20280,20672,20778,20835,21188,21552,24643,24675,24786,24805,24835,25342,25357,25378,25538,25548,25812,26079,26198,26217,26225,26234,26268,26313,26334,26464,26483,26506,26576,26714,27010,27038,27050,27074,27094,27193,27385,27521,27774,28256,28277,28312,28321,28516,28556,28592,28611,28729,28757,28771,28780,28837,28989,29050,29144,29236,29374,29419,29513,29546,29902
NC_045512v2 0 29903 S17 0 . 276 29903 255,255,204 6706 0,3,1,3,3,5,1,6,1,6,1,2,5,2,2,2,1,2,2,2,1,1,1,2,5,4,1,1,2,2,5,1,1,1,1,2,2,2,1,1,2,2,3,1,2,2,1,5,1,2,2,1,2,2,2,1,2,1,2,2,2,1,1,3,1,4,3,1,2,2,1,1,2,2,1,2,2,1,1,2,3,1,5,1,6,1,2,8,2,2,2,2,2,1,2,8,2,2,4,1,2,2,2,2,2,2,1,2,1,1,5,5,3,4,2,2,1,3,1,5,2,2,2,1,2,2,5,2,2,2,2,2,2,2,2,2,2,2,1,2,2,2,2,2,1,2,2,1,2,2,2,1,1,1,1,2,2,1,2,1,1,1,1,2,1,2,2,2,2,2,3,1,2,2,5,1,1,4,2,2,2,2,2,5,5,2,2,2,2,2,1,1,2,2,5,1,2,2,1,5,2,2,2,2,2,2,1,1,2,1,1,1,1,5,1,10,3,2,1,2,1,2,1,2,2,1,2,2,1,5,1,2,2,2,2,3,1,2,5,2,1,5,1,4,2,8,1,2,2,1,1,5,2,2,5,1,1,2,1,1,1,2,2,5,2,4,8,1,2,2,1,2,2,2,2,1,1,1,2,2,2,2,3,1,2,2,2,2,2,1,2,1,1,2,2,5,3,1,1,2,2,2,2,2,1,2,2,2,3,1,2,3,1,2,1,5,2,1,2,2,1,2,2,2,2,2,1,2,2,2,1,2,2,1,1,1,1,2,1,1,2,2,2,2,2,2,1,3,1,1,2,2,1,1,2,1,1,2,3,1,2,2,2,1,2,2,2,1,1,2,1,1,1,2,1,1,2,2,2,4,2,2,2,1,1,4,2,1,2,2,2,1,5,2,2,1,1,1,1,1,2,2,2,1,2,1,2,2,1,2,1,1,1,2,2,1,2,2,1,1,1,2,1,2,1,1,1,2,1,2,2,1,1,1,1,1,2,2,1,1,1,1,1,2,1,3,2,1,1,1,2,1,1,1,1,1,1,5,2,1,2,2,2,1,2,2,3,1,1,1,1,1,2,2,1,1,1,3,1,2,1,2,1,2,2,1,1,2,1,1,1,1,1,1,1,1,1,1,2,1,2,2,2,2,1,1,2,2,1,1,1,2,2,1,1,1,2,1,1,1,1,2,1,2,2,1,1,1,2,2,1,2,1,1,2,1,1,2,1,1,1,4,1,2,1,2,2,2,1,2,1,2,2,2,2,1,1,2,2,2,1,2,1,2,1,1,2,1,1,1,1,2,2,2,2,1,2,2,2,3,1,1,2,1,1,1,2,1,2,2,2,1,1,2,1,1,1,2,2,2,2,1,2,2,3,1,2,2,2,2,2,2,2,1,2,2,1,3,1,2,2,2,2,1,3,1,2,2,2,2,1,2,2,1,1,2,2,2,2,2,2,2,2,1,2,2,2,2,2,2,1,2,1,2,8,1,2,1,2,1,2,2,2,2,2,1,2,2,1,1,1,4,2,2,1,2,2,3,2,1,1,1,1,2,1,2,2,2,1,2,2,1,1,2,1,5,2,2,2,2,4,2,2,2,2,1,2,1,2,2,2,2,2,2,2,2,2,2,1,2,2,3,1,1,2,1,1,1,1,1,1,1,2,1,1,2,2,2,2,3,2,1,2,2,2,1,2,1,1,2,2,2,1,2,2,2,2,2,1,1,8,2,2,2,2,1,2,1,1,2,2,5,2,1,5,2,2,2,2,2,2,2,3,1,1,2,2,2,1,1,1,2,1,2,5,2,2,2,2,2,1,2,1,1,1,1,2,3,2,1,2,1,2,1,1,4,1,1,2,2,2,2,2,4,2,2,1,2,1,1,2,2,1,1,2,2,1,1,1,1,1,1,2,1,1,2,2,1,1,2,1,2,1,2,1,1,2,2,1,1,1,1,1,2,1,5,1,1,2,2,1,1,1,1,1,1,1,1,1,1,2,2,1,2,2,2,1,1,2,1,1,2,1,4,2,2,2,2,1,5,1,1,2,1,2,2,2,1,2,2,2,2,2,2,2,2,2,2,1,2,2,1,1,1,4,1,1,1,1,2,1,4,2,2,2,1,2,1,1,2,2,1,5,1,1,2,3,1,2,1,2,2,2,2,1,2,1,5,1,2,4,2,2,1,1,2,2,2,2,2,2,2,2,2,1,2,1,2,1,2,2,2,1,1,2,1,2,2,1,2,2,2,1,2,1,2,1,2,1,2,1,1,1,2,5,1,2,5,2,2,2,1,1,1,5,1,2,1,1,3,1,2,1,2,1,2,1,2,2,2,2,5,2,2,2,2,1,2,2,2,2,1,2,2,1,2,2,1,4,2,1,2,1,2,2,2,1,2,2,2,1,2,4,1,2,2,2,2,1,1,2,1,2,2,1,2,1,2,2,2,1,3,2,1,2,1,2,1,1,2,2,2,2,1,1,1,2,2,1,2,1,1,1,1,1,1,2,2,1,2,2,2,2,2,2,2,2,2,2,1,5,2,1,1,2,5,2,2,1,2,1,1,2,4,2,6,1,2,2,1,2,2,3,5,2,2,2,1,2,1,2,1,5,2,1,3,2,2,2,2,2,2,2,2,2,2,1,2,2,2,5,2,2,1,2,2,2,1,5,1,2,2,2,4,1,2,2,2,2,5,2,2,2,2,2,1,1,1,1,1,1,1,2,2,2,1,2,1,2,2,2,1,2,2,1,2,2,2,2,2,2,2,1,2,5,2,2,2,2,5,2,1,1,2,2,1,2,2,2,2,2,3,1,5,2,1,2,2,3,1,1,1,2,5,2,2,2,1,1,1,2,1,2,1,2,2,2,2,2,2,1,2,2,1,1,2,2,2,2,2,5,5,2,1,2,2,2,1,5,5,1,1,3,5,2,3,4,1,2,4,2,2,8,7,2,2,2,1,1,1,1,1,2,2,2,2,1,3,2,2,2,1,2,8,2,2,1,2,1,1,2,2,1,2,1,2,2,2,1,2,2,1,2,2,2,2,1,1,1,2,8,2,2,1,2,1,1,2,1,2,2,1,2,2,1,2,2,2,1,5,1,1,2,1,1,1,2,2,2,2,1,2,3,2,2,1,1,2,4,2,2,2,2,2,2,1,2,1,2,1,5,1,1,2,2,2,4,1,8,2,3,1,1,4,1,2,2,1,2,1,1,1,1,1,1,1,2,5,1,1,1,2,1,1,1,2,2,2,2,2,2,1,1,1,1,1,3,1,2,1,1,2,1,3,2,1,3,3,1,2,1,2,3,2,1,3,1,2,2,1,2,1,2,1,1,1,1,2,3,1,2,1,3,1,2,1,2,2,3,1,1,2,1,1,2,1,2,3,1,3,1,2,1,2,1,2,2,4,1,2,1,1,1,2,2,1,1,2,2,1,1,2,1,2,1,2,2,1,2,2,2,1,1,2,2,1,2,1,2,2,2,2,1,2,2,1,2,1,2,1,2,2,3,1,7,2,1,2,2,1,2,2,2,2,1,2,1,2,1,5,3,2,3,1,2,2,1,2,3,1,6,1,1,2,1,1,2,2,5,2,1,1,2,5,2,5,1,2,2,2,2,2,2,5,3,1,2,2,1,1,2,2,1,2,1,2,2,1,3,1,2,2,2,2,1,2,2,1,2,2,2,2,2,2,2,2,2,1,1,1,2,2,2,2,2,2,2,2,2,2,2,2,2,2,2,5,3,1,2,5,2,2,2,1,2,5,2,2,2,2,2,2,2,2,1,2,1,2,5,5,1,2,2,2,2,5,1,2,2,2,1,2,2,1,2,1,1,1,1,2,2,1,2,5,1,2,2,2,2,2,1,2,2,1,2,2,2,2,2,2,1,2,3,3,2,1,2,2,2,2,5,2,2,2,2,2,2,2,1,1,2,1,1,2,5,2,2,6,1,5,5,2,1,1,1,2,2,1,1,1,1,5,2,2,2,1,2,2,1,2,5,5,2,2,1,2,4,2,1,1,2,5,5,2,1,1,1,2,2,1,2,1,2,2,3,1,2,2,2,1,2,2,2,1,2,2,2,1,1,2,1,2,2,1,5,2,2,2,2,2,1,2,5,2,1,2,2,2,2,2,1,2,1,2,1,2,2,2,2,2,1,5,2,2,2,2,2,2,8,2,1,2,1,2,2,2,5,2,1,3,1,2,2,5,2,2,5,2,2,1,1,1,1,1,5,2,2,2,1,5,1,2,2,2,1,2,2,5,2,2,2,2,2,5,2,1,2,4,1,2,5,2,2,2,2,3,1,1,1,1,2,2,2,2,4,2,8,1,1,1,5,1,1,1,2,3,1,2,1,1,1,1,1,2,1,1,1,2,2,1,2,2,1,1,5,2,2,2,2,2,2,1,5,2,1,2,1,1,2,3,3,5,2,2,2,3,2,2,5,2,2,2,2,2,2,1,5,2,2,2,1,1,2,2,1,2,2,1,2,1,2,2,1,2,2,2,1,2,2,2,1,1,1,1,5,2,2,5,2,1,2,1,2,2,2,2,2,2,2,2,2,2,2,2,1,1,1,1,2,5,1,2,3,1,2,2,2,2,2,1,2,2,2,5,2,2,2,1,1,2,2,2,2,2,2,2,2,2,2,2,1,2,2,6,2,1,2,1,2,1,2,2,1,5,1,5,2,2,2,2,2,2,4,2,2,1,2,2,2,2,2,2,6,1,2,2,2,1,2,2,2,2,2,1,2,2,1,2,1,2,1,5,1,2,1,5,5,2,2,1,2,1,1,1,2,2,2,2,5,1,2,2,1,1,1,2,2,2,2,2,1,1,3,1,2,1,1,2,1,2,2,2,1,1,2,2,2,1,1,2,2,1,2,2,2,2,5,2,4,2,2,1,2,5,2,4,5,2,2,1,1,1,2,1,4,2,2,4,2,1,4,1,2,2,1,2,2,1,2,2,1,1,2,3,1,2,2,2,2,2,2,1,2,3,1,1,5,1,2,1,2,2,2,5,3,3,1,1,2,2,2,5,1,1,2,1,2,2,2,1,2,1,2,1,8,2,1,2,2,2,2,2,2,2,2,1,2,2,2,1,1,2,2,2,5,1,2,1,2,2,2,1,1,2,1,2,2,2,2,2,2,1,3,1,2,2,5,2,2,2,2,1,2,2,2,2,2,1,2,2,2,2,2,2,1,2,2,2,1,5,2,2,2,2,3,1,2,2,2,5,8,2,2,2,2,2,2,2,1,2,1,1,2,2,2,2,2,2,1,2,5,2,2,2,5,2,2,2,1,2,2,1,3,1,2,2,2,2,2,2,1,5,2,2,2,2,2,5,2,2,2,5,2,1,2,2,1,2,2,2,4,2,1,2,2,3,1,5,3,1,1,2,1,2,3,1,5,2,2,1,2,1,5,2,2,1,1,2,5,5,2,2,2,5,2,2,5,2,2,2,2,2,2,1,2,2,9,4,2,2,2,2,2,5,5,1,2,2,2,2,5,5,5,2,2,2,5,2,2,2,2,2,2,2,2,2,5,1,2,2,2,2,2,5,2,2,1,1,2,2,2,2,5,2,2,2,2,5,2,2,2,2,2,1,2,2,2,1,2,2,1,2,3,1,2,2,2,5,2,2,2,2,5,2,2,1,2,2,2,2,1,2,2,2,2,5,2,5,2,2,5,2,1,2,2,2,1,5,2,2,2,5,2,1,2,2,1,1,1,2,2,1,1,2,5,1,5,5,2,1,5,1,1,1,2,2,2,2,2,2,2,2,2,5,2,2,2,2,1,1,1,1,2,2,2,2,2,3,2,1,1,2,1,3,2,1,2,1,1,1,2,5,2,5,4,2,3,1,2,2,2,1,2,1,2,2,1,1,3,1,1,1,1,2,1,2,3,1,1,2,2,2,2,2,2,2,1,2,2,2,1,1,2,1,5,2,4,1,1,2,8,2,5,3,5,1,2,1,1,2,2,2,9,2,2,2,2,1,1,1,1,1,2,5,2,1,5,5,4,4,1,2,6,1,8,1,2,2,2,2,2,2,2,5,3,1,2,5,2,1,1,1,2,5,2,8,2,5,2,2,1,7,2,2,4,3,2,2,15,2,1,1,2,2,2,2,2,2,1,6,1,5,2,7,3,2,4,2,2,2,1,3,1,2,2,2,2,2,1,2,2,2,2,2,5,2,5,2,5,2,2,2,2,1,2,2,4,3,1,2,2,2,2,2,2,4,2,1,2,4,2,2,2,2,2,2,2,2,5,5,2,1,8,2,2,2,1,2,2,2,1,2,2,2,3,1,2,2,2,2,2,2,2,2,1,2,2,2,2,1,1,2,2,2,2,5,2,2,2,2,5,2,1,1,2,2,4,2,5,2,8,1,1,2,1,2,2,2,5,1,2,1,2,2,1,2,2,2,2,5,2,5,1,2,2,2,2,2,1,3,2,2,2,2,2,2,2,2,2,2,2,2,2,2,2,2,2,2,1,1,2,1,5,2,2,5,2,2,2,5,5,5,8,5,2,5,14,2,1,11,1,5,1,2,1,2,2,5,1,2,2,2,2,5,3,1,2,1,2,2,3,2,2,2,2,2,1,2,2,2,2,2,2,2,1,5,2,2,2,5,2,2,2,2,2,1,1,1,1,5,2,2,2,1,2,2,2,1,2,4,2,2,2,3,1,5,5,2,5,2,3,1,2,8,5,2,2,2,2,2,2,5,8,2,2,1,2,2,2,4,1,1,5,1,3,1,4,2,1,2,1,2,8,2,2,5,2,2,2,2,2,2,1,2,2,2,2,2,2,2,1,2,2,1,2,2,2,5,2,1,2,2,2,2,2,2,2,2,2,5,2,5,1,2,2,2,2,2,2,2,2,1,5,2,2,2,2,2,2,1,5,2,2,2,2,6,4,2,5,5,2,2,2,2,2,1,3,5,2,5,2,2,2,5,2,2,2,4,2,1,8,2,2,5,5,1,2,1,2,2,2,5,2,2,1,2,8,2,5,2,2,1,2,1,1,2,2,1,2,2,2,2,2,2,2,2,2,5,5,2,2,5,2,2,2,2,2,2,2,2,1,3,2,1,2,2,2,2,8,2,2,1,2,2,2,2,5,2,2,2,2,2,1,2,1,2,2,2,2,2,2,2,2,2,2,5,1,2,2,2,5,2,2,5,5,2,1,5,2,1,1,2,2,2,2,2,2,5,4,6,1,3,1,3,5,5,2,2,2,2,2,2,2,1,1,5,2,2,1,1,5,5,2,5,1,1,2,2,2,2,5,4,5,1,2,2,2,2,2,2,2,1,2,2,2,5,5,2,5,2,2,2,2,3,1,2,1,1,3,2,1,2,4,2,2,2,2,2,2,1,5,2,1,2,1,2,1,3,2,2,2,2,3,1,2,3,1,2,2,1,1,1,2,5,2,1,2,2,4,2,2,2,8,2,1,3,2,2,2,3,2,5,2,2,2,2,2,2,1,2,1,2,5,2,2,2,1,2,2,3,1,2,2,2,2,5,2,5,2,2,5,2,1,3,1,2,1,2,2,2,6,1,1,2,2,2,2,2,2,2,5,2,2,2,2,2,1,1,1,2,2,2,2,1,8,2,2,2,1,2,2,1,2,1,2,2,2,2,2,2,5,1,2,2,2,8,2,2,2,2,2,2,2,2,2,2,2,2,2,2,2,2,2,5,2,2,2,2,1,2,2,2,2,2,2,2,2,2,2,5,2,5,8,2,2,1,5,2,2,2,2,2,2,1,1,1,5,1,2,2,2,5,2,2,5,2,2,2,3,1,2,2,2,4,2,2,2,2,2,2,2,2,2,2,2,5,5,2,14,2,2,2,1,2,1,2,2,2,2,5,2,8,2,5,2,2,2,2,4,1,2,1,5,2,2,5,2,2,1,5,2,2,3,1,5,2,2,2,2,2,2,2,5,2,2,5,2,2,2,2,2,2,5,1,2,8,2,2,2,2,2,5,2,5,1,2,2,2,2,2,2,2,2,2,2,2,2,2,5,2,2,4,2,2,2,2,8,2,2,2,2,2,2,2,2,1,2,2,1,2,2,1,2,3,4,8,2,2,5,5,2,8,2,5,5,5,2,2,2,2,2,2,2,2,2,5,2,6,1,5,5,2,2,5,4,2,5,2,2,5,2,4,5,1,2,2,2,2,2,2,5,2,2,2,2,2,2,2,2,2,2,2,2,2,2,1,2,1,2,2,6,1,2,2,5,2,5,2,2,2,1,2,5,2,2,2,2,2,1,2,2,5,2,2,5,1,2,2,8,2,1,1,2,2,1,2,2,1,4,3,1,2,2,2,5,2,2,2,2,2,2,2,2,2,2,1,1,2,7,2,2,2,2,2,3,1,2,1,2,2,2,2,2,2,2,2,5,2,2,2,2,1,1,2,2,2,2,5,2,2,2,2,2,1,2,2,2,2,2,2,1,5,2,2,5,2,1,2,5,2,2,2,2,1,2,1,2,2,2,5,1,2,2,1,2,2,5,2,2,2,5,2,2,2,2,2,2,2,2,1,3,1,1,2,2,5,1,2,2,2,2,1,2,1,2,2,8,2,2,1,2,2,2,2,8,2,2,8,2,5,2,8,5,8,2,4,2,2,2,2,2,1,5,2,5,6,1,2,2,2,2,2,5,1,1,2,2,2,4,2,2,4,2,5,5,2,1,2,2,2,2,2,2,2,2,2,2,1,2,2,2,2,2,1,2,2,2,2,2,2,2,5,2,5,2,2,1,2,1,2,2,2,2,2,2,5,2,2,2,5,2,2,3,2,2,2,5,1,2,2,5,5,2,2,1,2,2,2,5,2,2,2,2,5,2,2,2,2,2,2,2,1,1,2,2,2,2,2,2,2,2,5,1,2,2,2,2,2,2,2,2,1,2,5,2,8,4,2,2,5,2,1,5,2,2,2,2,2,2,2,2,2,2,2,4,2,2,5,5,2,2,5,1,5,2,2,2,2,2,5,1,2,8,8,8,2,2,2,2,2,1,5,2,2,2,2,5,2,3,4,8,2,2,1,3,1,2,1,2,2,1,5,2,2,2,1,2,2,2,2,2,2,5,2,5,5,2,2,2,2,2,2,2,2,2,2,2,2,2,2,2,5,8,2,2,2,2,2,2,2,2,1,2,2,1,2,1,2,2,2,5,2,2,2,2,2,2,2,8,3,2,1,2,2,2,2,2,2,2,2,2,5,2,1,2,5,2,2,2,2,2,2,1,2,2,1,2,8,2,1,2,2,5,2,1,5,1,5,2,1,2,2,1,5,2,2,1,2,2,2,2,5,2,5,2,1,2,1,2,1,2,2,5,1,2,2,1,2,2,5,2,5,2,2,2,2,1,5,1,2,2,2,2,1,2,2,5,2,5,2,2,5,2,5,2,5,2,2,2,5,5,2,2,2,2,5,8,2,2,2,2,2,2,2,2,1,2,1,2,1,2,5,4,2,2,2,2,2,2,2,2,5,2,1,2,2,1,3,1,3,2,2,2,2,2,2,2,2,2,5,2,5,2,2,1,2,5,1,5,1,5,2,2,3,1,5,2,2,1,1,2,2,2,3,1,5,1,2,2,8,5,2,2,2,2,2,1,2,2,5,2,2,1,2,2,2,2,2,2,3,1,1,2,2,2,2,2,3,1,2,2,1,2,5,2,5,2,2,2,2,2,5,4,2,2,1,2,2,2,2,2,1,2,2,2,5,2,2,2,2,5,8,1,2,1,2,1,2,2,2,2,2,3,2,1,2,2,2,1,2,2,2,2,3,2,2,2,2,5,2,2,2,1,6,2,3,1,1,2,2,2,2,1,4,2,2,2,2,2,2,2,2,2,1,5,2,2,2,2,2,2,5,2,1,2,2,2,1,1,2,2,2,5,2,1,4,2,2,2,2,2,3,2,2,2,5,1,2,1,8,2,2,2,3,1,2,2,1,2,1,2,2,2,1,2,2,2,4,1,2,1,1,2,1,2,2,2,2,2,2,2,7,2,2,2,2,2,2,2,2,2,2,2,4,2,1,1,2,3,1,2,2,2,2,2,2,2,5,2,5,5,2,2,2,2,2,2,2,2,2,2,2,1,2,2,1,2,2,2,2,1,2,2,2,2,2,1,1,2,2,2,2,1,2,1,5,2,2,8,2,2,2,2,2,1,3,1,2,2,2,2,2,2,2,2,1,5,2,2,2,1,1,2,2,2,3,1,2,2,5,2,2,2,1,2,3,2,2,2,5,2,2,1,2,1,2,2,2,2,2,1,2,2,2,2,2,1,1,2,2,5,2,8,5,2,2,2,2,2,2,2,2,1,2,5,1,2,1,5,2,2,5,2,5,1,5,2,2,2,1,2,2,1,2,2,2,2,1,2,1,5,5,2,5,2,2,2,4,1,1,2,1,3,1,2,2,2,2,2,2,2,2,5,2,2,2,6,1,2,2,2,2,2,2,2,2,1,2,2,2,2,1,3,1,2,8,1,1,8,2,2,1,2,5,2,2,1,1,2,2,1,2,5,8,2,2,2,1,1,2,2,2,1,2,2,2,1,1,1,2,7,2,1,2,2,2,1,2,1,2,2,2,2,2,1,3,5,2,2,2,3,2,1,2,2,1,2,1,4,2,1,2,2,1,1,2,2,1,1,1,1,2,2,3,1,2,2,2,2,2,2,2,2,2,2,4,2,2,1,2,3,1,2,2,2,2,2,5,2,2,1,1,2,2,2,5,2,8,1,2,2,1,2,2,1,2,2,2,2,2,2,2,2,2,2,2,2,2,3,1,8,2,2,2,2,2,2,2,2,2,3,1,2,1,1,3,1,2,2,2,2,5,2,1,2,2,5,6,1,1,2,2,2,8,11,1,2,1,2,2,2,3,2,2,2,2,11,2,4,3,1,2,1,2,2,2,3,1,2,2,2,5,2,2,2,2,2,2,2,2,2,2,1,5,1,1,2,5,2,2,2,1,1,2,2,2,2,1,2,2,2,2,2,2,2,5,2,1,2,2,2,2,1,2,2,1,2,5,8,2,2,4,2,5,2,2,2,2,2,1,1,2,2,2,2,2,2,2,2,2,2,2,1,5,5,1,2,2,1,2,1,2,2,2,2,2,1,5,2,2,5,4,2,5,2,5,5,1,2,1,8,2,5,2,5,2,2,2,2,2,2,2,2,1,2,2,3,2,2,2,2,1,2,2,2,2,2,6,2,2,3,1,2,8,5,2,2,2,2,5,2,2,1,2,8,2,2,2,2,2,1,2,2,2,2,2,4,1,2,2,2,1,2,2,5,1,2,1,1,2,2,2,2,2,1,2,2,1,2,1,4,1,1,1,5,1,1,2,2,1,3,1,1,2,1,2,2,2,1,1,2,1,2,1,1,2,1,1,2,1,2,1,2,2,1,2,2,2,1,1,1,2,3,1,5,1,1,1,1,1,2,2,1,1,1,2,2,1,1,1,1,2,1,2,1,2,2,2,2,2,1,1,2,1,1,2,1,2,1,1,2,1,2,1,1,2,1,1,2,1,1,2,1,1,1,2,1,2,1,2,2,2,1,1,1,2,1,1,1,1,2,2,2,2,4,1,2,2,1,1,1,2,1,1,2,2,2,1,2,1,2,2,2,2,2,2,2,2,2,1,2,2,1,1,2,2,2,2,2,1,2,2,2,1,2,2,2,1,2,2,2,3,1,1,2,1,2,4,2,2,1,1,1,2,2,2,1,1,2,2,2,2,1,2,2,2,2,2,1,1,2,1,1,2,1,2,2,1,2,2,2,2,2,1,1,1,2,2,1,3,1,2,2,1,1,2,2,2,2,2,2,2,2,1,1,2,2,2,2,2,2,2,1,2,5,1,1,2,2,1,2,1,1,2,1,1,1,2,1,1,1,1,1,1,1,1,2,1,2,2,2,2,1,2,5,1,1,1,5,2,2,2,2,2,2,2,2,2,1,1,2,2,1,2,2,2,2,2,2,2,2,1,1,2,2,2,2,1,2,2,2,1,2,1,1,2,2,2,2,2,2,1,2,1,2,1,2,1,2,2,1,2,1,1,2,2,1,2,2,2,1,2,5,5,2,2,2,2,2,2,1,2,2,6,1,2,2,2,2,2,2,2,2,2,2,1,1,1,2,2,1,1,5,1,2,1,4,2,2,2,1,2,2,2,1,1,2,2,3,1,1,2,4,2,2,2,2,2,2,2,2,2,4,1,1,1,1,2,1,2,2,2,5,1,4,1,1,1,2,4,2,2,2,2,2,1,2,3,2,2,1,2,2,2,1,1,2,2,2,3,1,2,2,2,2,2,2,1,5,2,2,2,2,2,2,2,2,1,1,1,2,2,2,2,2,2,2,2,1,2,1,2,1,2,1,2,1,5,2,2,2,2,2,2,2,2,2,2,2,2,2,2,1,1,2,5,2,2,5,2,2,2,1,2,2,2,2,1,1,2,2,2,2,2,1,2,1,2,2,2,2,1,1,2,1,2,2,2,2,2,2,1,2,2,1,2,1,1,1,2,1,2,1,2,5,2,2,2,2,2,1,2,2,1,5,1,2,2,2,2,5,2,2,2,1,2,1,1,2,2,2,1,2,1,2,2,2,2,2,1,2,1,2,2,2,5,5,5,2,2,2,2,2,2,2,2,2,2,2,2,1,2,5,2,2,2,2,2,2,2,2,1,2,2,4,2,2,2,1,1,2,2,1,2,2,1,2,2,2,1,2,2,2,2,3,1,2,2,2,2,2,2,2,2,2,2,5,2,2,2,2,1,1,2,2,2,2,2,1,2,2,2,2,2,2,2,2,2,2,2,2,1,2,2,2,1,1,2,2,1,2,2,5,2,2,3,1,2,2,2,2,2,2,2,1,5,2,8,2,5,2,2,2,2,2,2,2,2,2,4,2,2,2,1,5,2,2,2,1,2,2,2,5,2,2,1,5,2,2,1,2,1,2,1,2,2,2,2,2,2,2,3,1,2,2,2,1,2,2,1,2,2,2,7,5,1,2,2,1,2,2,1,2,2,2,2,2,2,2,2,4,1,2,1,3,1,2,2,2,2,2,1,2,2,2,2,2,2,2,1,2,2,2,1,2,2,2,2,1,2,1,2,2,2,2,2,2,2,2,4,2,1,1,1,1,1,1,2,2,2,2,2,2,1,3,1,2,2,4,1,2,2,2,1,2,1,1,4,2,2,2,2,2,2,2,3,1,2,2,5,2,2,1,2,5,5,1,5,2,2,1,2,2,1,1,1,1,1,3,2,1,1,2,1,1,2,1,2,2,2,2,1,2,2,2,2,1,2,2,2,1,2,5,2,1,2,2,2,2,2,2,5,2,2,2,2,1,2,1,1,2,1,1,3,1,2,1,2,1,1,3,4,2,1,2,2,4,3,1,1,1,3,8,2,3,6,1,4,1,3,1,2,1,2,1,1,1,1,5,1,1,1,1,2,1,1,2,1,1,1,1,1,1,2,1,2,2,1,1,1,4,2,1,2,1,2,1,1,1,2,1,2,1,2,1,2,1,1,1,1,3,1,2,5,2,2,2,2,2,1,1,3,2,1,2,5,2,1,2,2,5,2,2,2,2,1,2,1,1,3,1,2,2,2,2,2,1,5,2,2,2,4,2,1,3,1,2,2,2,2,4,1,1,1,1,5,1,1,6,1,1,2,2,2,1,1,2,6,1,1,1,1,2,1,1,2,2,1,1,2,3,1,14,1,2,7,2,5,2,5,2,3,1,2,5,2,1,5,2,3,1,2,5,5,1,5,5,4,4,2,3,3,3,2,4,2,2,2,1,2,1,1,1,2,3,1,2,2,2,1,2,1,1,2,5,5,2,1,2,1,1,5,1,1,2,5,2,1,2,4,3,2,1,2,5,3,1,1,2,1,5,1,5,1,2,1,2,2,2,5,2,3,2,2,2,2,2,2,2,5,2,1,2,2,1,8,8,1,2,2,5,2,2,2,2,2,1,2,6,2,2,8,2,2,1,1,2,5,2,2,1,3,1,5,5,1,2,6,1,2,2,2,9,7,1,1,2,2,2,6,1,2,8,2,5,2,2,2,2,2,2,5,2,1,1,5,2,2,2,3,5,1,2,2,2,2,2,4,2,5,1,2,11,5,10,3,4,2,2,5,8,1,2,1,1,2,3,4,1,1,1,1,1,2,1,1,1,1,2,1,1,1,1,1,1,4,2,2,2,5,1,2,2,1,1,2,2,1,1,1,2,1,2,2,2,2,6,1,2,2,2,1,1,2,2,2,3,1,2,2,2,5,1,2,2,1,2,2,2,2,2,2,1,5,1,2,3,4,2,2,3,1,3,1,5,1,1,2,1,2,1,2,2,3,1,2,1,1,2,1,1,1,2,1,1,1,1,2,1,1,1,1,1,1,3,1,1,1,1,2,1,1,2,1,2,2,2,3,1,2,1,2,2,2,1,2,5,2,1,2,1,2,1,3,3,1,1,1,3,1,1,5,1,2,2,2,1,1,2,2,3,1,1,1,2,2,1,1,2,2,2,2,2,2,2,2,2,8,11,5,2,2,2,1,2,2,3,2,2,2,2,1,2,5,2,2,1,6,2,5,3,2,2,8,1,2,2,5,2,2,2,2,2,2,5,2,1,1,2,2,2,2,2,5,2,2,1,5,2,1,2,2,2,1,2,2,2,5,2,2,5,2,2,2,2,1,2,1,2,1,1,2,1,2,2,2,2,1,2,2,3,1,1,2,2,2,3,2,1,3,4,5,2,4,2,2,2,2,2,2,1,2,2,1,1,2,2,2,1,5,1,2,2,1,2,3,1,4,4,1,2,2,2,2,5,1,3,1,3,1,2,2,2,2,5,1,2,2,2,2,2,2,2,2,2,2,2,2,1,2,2,2,2,1,2,2,2,2,2,2,5,2,3,8,3,1,5,2,2,2,2,5,2,2,2,2,2,5,2,5,2,2,1,1,2,2,3,1,2,2,2,5,3,7,5,2,1,2,5,1,2,2,2,1,2,5,5,2,2,2,5,5,2,2,3,8,2,1,1,5,2,1,2,2,2,1,5,2,2,7,2,2,1,3,1,2,1,7,2,2,2,5,3,5,4,1 0,276,280,282,287,319,326,328,335,337,344,346,349,355,358,361,365,367,370,373,376,380,383,385,388,395,401,403,409,412,415,422,425,431,434,436,439,442,446,448,451,454,457,461,463,466,476,478,484,487,490,500,505,508,511,518,523,527,529,532,535,539,542,544,548,550,556,560,562,565,572,575,577,580,584,586,589,593,597,601,607,613,616,622,625,632,634,643,652,655,658,661,664,670,673,678,687,694,698,703,709,715,718,721,727,730,733,737,740,743,745,751,757,761,766,775,779,781,788,790,796,799,802,805,811,814,817,823,826,829,832,835,838,841,844,847,850,853,857,859,862,865,868,871,875,877,880,884,886,889,892,896,905,908,911,913,916,920,922,925,929,932,935,937,941,943,946,949,952,955,958,962,964,967,970,977,979,982,988,991,994,997,1000,1003,1009,1018,1021,1024,1027,1030,1034,1036,1042,1048,1051,1058,1060,1063,1066,1069,1075,1078,1081,1084,1087,1090,1094,1097,1099,1102,1104,1106,1115,1117,1124,1126,1138,1144,1148,1150,1154,1156,1160,1162,1165,1169,1171,1174,1177,1180,1187,1189,1195,1198,1201,1207,1214,1216,1225,1231,1235,1237,1243,1245,1252,1255,1265,1267,1270,1274,1276,1279,1285,1288,1294,1300,1304,1306,1318,1321,1325,1327,1330,1333,1339,1343,1351,1361,1363,1366,1372,1375,1378,1381,1384,1388,1394,1397,1399,1402,1405,1408,1411,1415,1417,1420,1423,1426,1429,1433,1435,1442,1448,1453,1456,1459,1465,1469,1480,1483,1486,1489,1492,1495,1499,1501,1504,1507,1510,1514,1516,1519,1523,1525,1528,1531,1537,1541,1543,1549,1553,1555,1558,1567,1570,1573,1577,1582,1585,1594,1601,1603,1606,1610,1613,1616,1619,1621,1625,1634,1639,1645,1648,1651,1654,1657,1660,1663,1670,1672,1675,1678,1682,1684,1687,1691,1694,1696,1699,1703,1705,1708,1711,1715,1717,1720,1723,1727,1729,1732,1736,1738,1745,1747,1750,1753,1759,1762,1768,1772,1777,1780,1783,1786,1789,1793,1798,1801,1804,1807,1819,1822,1825,1831,1834,1843,1847,1850,1853,1855,1858,1861,1870,1874,1876,1880,1882,1885,1889,1891,1895,1898,1901,1903,1906,1910,1912,1915,1919,1921,1925,1927,1934,1936,1940,1945,1949,1951,1954,1957,1960,1964,1966,1969,1973,1978,1981,1984,1988,1994,2000,2003,2006,2008,2012,2014,2023,2027,2029,2033,2038,2042,2044,2046,2048,2051,2054,2056,2062,2066,2068,2071,2074,2078,2080,2083,2098,2102,2108,2111,2114,2120,2128,2131,2135,2144,2147,2152,2156,2158,2168,2176,2180,2185,2188,2195,2197,2206,2210,2213,2216,2219,2224,2228,2230,2233,2240,2243,2248,2252,2254,2287,2296,2300,2306,2309,2311,2314,2321,2323,2327,2329,2335,2344,2348,2350,2353,2359,2363,2369,2372,2374,2378,2380,2383,2390,2393,2396,2398,2407,2411,2413,2417,2420,2422,2426,2434,2437,2441,2450,2453,2456,2462,2464,2468,2470,2473,2476,2480,2485,2489,2491,2494,2497,2509,2516,2522,2524,2527,2530,2537,2539,2542,2545,2552,2555,2563,2571,2575,2578,2581,2602,2608,2611,2614,2618,2620,2623,2626,2629,2633,2636,2638,2642,2645,2648,2653,2657,2659,2662,2665,2669,2672,2674,2681,2684,2686,2689,2692,2695,2701,2708,2710,2713,2716,2720,2722,2728,2731,2734,2737,2740,2743,2747,2749,2752,2756,2758,2762,2764,2767,2770,2773,2776,2778,2782,2785,2788,2791,2794,2798,2800,2803,2807,2810,2812,2815,2818,2821,2824,2827,2830,2833,2837,2842,2845,2848,2851,2857,2860,2864,2872,2876,2878,2881,2891,2893,2897,2899,2903,2905,2908,2911,2914,2917,2921,2923,2926,2930,2933,2935,2942,2947,2950,2954,2956,2959,2962,2966,2969,2972,2974,2977,2980,2984,2986,2989,2992,2996,2998,3001,3011,3014,3016,3019,3022,3028,3031,3034,3037,3041,3046,3049,3052,3055,3064,3067,3099,3106,3109,3112,3115,3118,3121,3124,3127,3133,3139,3143,3145,3148,3151,3155,3201,3208,3296,3301,3319,3336,3341,3347,3352,3355,3362,3365,3367,3370,3373,3376,3381,3385,3390,3394,3397,3400,3404,3406,3410,3418,3421,3424,3430,3434,3436,3439,3442,3445,3448,3455,3458,3460,3469,3472,3475,3478,3482,3484,3488,3491,3496,3499,3511,3520,3527,3532,3544,3547,3550,3553,3559,3562,3565,3571,3575,3578,3583,3586,3589,3593,3595,3602,3604,3608,3610,3613,3619,3622,3625,3631,3637,3641,3643,3647,3653,3656,3659,3664,3667,3673,3676,3679,3686,3688,3695,3698,3701,3707,3710,3712,3715,3718,3721,3724,3727,3736,3745,3749,3757,3769,3775,3781,3784,3788,3790,3793,3799,3809,3811,3815,3884,3892,3958,3961,3965,3971,3973,3976,3980,3985,3988,3992,3997,4001,4003,4007,4010,4012,4018,4022,4025,4028,4030,4032,4036,4040,4042,4049,4052,4060,4063,4073,4076,4087,4094,4096,4100,4103,4105,4108,4111,4114,4117,4121,4123,4126,4129,4133,4136,4144,4147,4151,4153,4163,4166,4174,4183,4186,4189,4196,4198,4205,4207,4210,4214,4222,4225,4237,4241,4243,4246,4249,4252,4255,4258,4261,4270,4273,4276,4280,4282,4285,4289,4291,4297,4300,4306,4309,4312,4318,4324,4328,4331,4336,4348,4354,4358,4360,4364,4367,4372,4375,4379,4381,4388,4391,4393,4396,4400,4402,4406,4408,4411,4414,4417,4421,4423,4427,4429,4436,4438,4442,4453,4456,4460,4463,4465,4468,4471,4474,4477,4480,4483,4486,4489,4496,4498,4502,4504,4508,4510,4513,4516,4522,4526,4528,4531,4534,4537,4541,4543,4546,4553,4556,4558,4565,4567,4577,4579,4586,4591,4595,4598,4601,4603,4606,4613,4615,4618,4624,4627,4630,4634,4636,4640,4642,4649,4651,4655,4657,4660,4664,4666,4670,4672,4675,4678,4681,4687,4690,4693,4696,4699,4705,4708,4711,4714,4718,4720,4723,4726,4729,4733,4735,4738,4742,4744,4747,4750,4754,4759,4763,4765,4769,4771,4774,4780,4784,4786,4789,4795,4798,4801,4804,4810,4813,4816,4819,4825,4829,4832,4834,4838,4840,4843,4847,4849,4853,4855,4858,4861,4864,4866,4870,4874,4876,4882,4894,4898,4901,4903,4906,4909,4913,4916,4919,4922,4924,4927,4931,4933,4936,4940,4943,4946,4949,4952,4954,4957,4960,4966,4969,4972,4975,4978,4981,4984,4987,4990,4996,5000,5002,5008,5012,5015,5017,5020,5032,5041,5045,5047,5051,5053,5056,5060,5065,5068,5075,5077,5080,5084,5086,5089,5092,5101,5110,5113,5116,5119,5122,5126,5128,5131,5134,5140,5144,5146,5152,5155,5158,5161,5164,5167,5170,5173,5179,5185,5192,5194,5197,5200,5203,5209,5212,5215,5218,5221,5224,5227,5230,5236,5239,5242,5245,5250,5255,5257,5260,5263,5266,5269,5275,5278,5281,5284,5287,5291,5294,5296,5299,5303,5306,5309,5311,5314,5317,5321,5323,5327,5329,5332,5335,5339,5341,5344,5348,5350,5353,5356,5359,5362,5365,5368,5372,5374,5377,5383,5386,5389,5392,5395,5401,5405,5408,5410,5413,5417,5419,5422,5425,5428,5431,5434,5438,5440,5446,5450,5452,5455,5458,5465,5468,5471,5473,5476,5482,5485,5488,5491,5497,5501,5503,5507,5509,5513,5515,5518,5521,5527,5530,5533,5537,5542,5545,5549,5551,5554,5557,5560,5563,5566,5569,5575,5581,5585,5587,5590,5593,5597,5600,5608,5618,5621,5623,5629,5641,5644,5648,5654,5656,5660,5665,5668,5672,5681,5689,5692,5695,5699,5702,5704,5711,5714,5719,5725,5731,5734,5737,5739,5743,5746,5749,5752,5755,5758,5767,5770,5773,5776,5780,5788,5791,5794,5798,5800,5807,5809,5812,5815,5822,5824,5827,5834,5836,5839,5842,5845,5849,5852,5855,5857,5860,5869,5872,5875,5881,5884,5888,5893,5896,5899,5902,5906,5908,5911,5915,5917,5920,5923,5929,5932,5939,5942,5944,5948,5951,5954,5959,5962,5965,5968,5971,5974,6555,6559,6562,6566,6569,6574,6578,6583,6586,6589,6592,6595,6598,6602,6604,6614,6616,6620,6622,6629,6631,6634,6637,6640,6647,6653,6655,6664,6667,6673,6677,6685,6691,6694,6697,6701,6727,6736,6742,6752,6755,6757,6760,6764,6766,6769,6775,6779,6782,6784,6788,6791,6794,6796,6799,6802,6805,6808,6811,6814,6818,6821,6826,6829,6831,6835,6837,6842,6845,6847,6850,6855,6859,6862,6865,6870,6874,6878,6886,6889,6892,6898,6901,6913,6917,6919,6922,6926,6928,6931,6933,6941,6944,6946,6950,6955,6958,6962,6964,6968,6971,6977,6979,6983,6985,6992,6996,7007,7013,7015,7018,7025,7027,7034,7036,7045,7049,7051,7056,7063,7066,7072,7076,7078,7081,7085,7090,7093,7096,7098,7105,7108,7114,7119,7121,7123,7126,7130,7133,7135,7139,7143,7148,7150,7153,7157,7159,7165,7168,7172,7175,7177,7180,7184,7186,7190,7192,7195,7198,7201,7204,7207,7213,7217,7219,7226,7228,7232,7237,7240,7243,7247,7250,7258,7262,7264,7267,7270,7273,7276,7279,7283,7286,7288,7292,7297,7301,7303,7311,7315,7324,7328,7333,7336,7342,7348,7351,7355,7357,7364,7367,7369,7372,7376,7378,7381,7384,7390,7394,7396,7399,7402,7408,7411,7418,7420,7423,7426,7432,7435,7438,7444,7453,7457,7459,7463,7466,7469,7471,7474,7477,7480,7484,7486,7489,7493,7495,7499,7501,7504,7507,7510,7514,7516,7519,7523,7525,7528,7531,7534,7537,7540,7543,7546,7549,7553,7555,7558,7561,7564,7567,7570,7573,7576,7579,7582,7585,7591,7594,7597,7600,7606,7609,7612,7618,7622,7624,7627,7633,7636,7639,7643,7645,7648,7654,7657,7660,7663,7666,7669,7672,7678,7682,7684,7688,7690,7693,7699,7706,7708,7711,7714,7717,7720,7727,7729,7735,7744,7748,7750,7753,7757,7759,7763,7766,7769,7772,7774,7777,7781,7783,7786,7793,7798,7801,7804,7807,7810,7814,7816,7819,7823,7825,7828,7831,7834,7837,7840,7844,7846,7855,7860,7864,7871,7873,7882,7885,7888,7891,7897,7900,7903,7906,7909,7912,7915,7919,7922,7924,7927,7931,7933,7936,7942,7945,7948,7955,7957,7963,7969,7973,7976,7979,7981,7984,7988,7991,7994,7997,7999,8005,8008,8011,8015,8017,8020,8024,8029,8032,8038,8044,8047,8051,8056,8063,8068,8071,8074,8077,8080,8086,8092,8099,8102,8105,8107,8110,8114,8119,8123,8125,8128,8133,8138,8140,8143,8149,8153,8155,8158,8161,8165,8167,8170,8173,8177,8180,8182,8186,8188,8191,8195,8197,8203,8206,8209,8212,8215,8219,8221,8224,8230,8234,8236,8239,8242,8245,8248,8252,8254,8258,8260,8264,8266,8269,8272,8275,8278,8281,8284,8290,8293,8296,8299,8302,8305,8308,8317,8321,8323,8327,8329,8332,8335,8338,8344,8347,8349,8354,8356,8359,8362,8368,8371,8374,8380,8383,8386,8390,8393,8396,8399,8401,8407,8410,8413,8416,8419,8426,8428,8431,8434,8438,8440,8443,8446,8452,8455,8458,8461,8464,8467,8473,8477,8479,8482,8489,8491,8494,8500,8503,8506,8509,8512,8516,8518,8521,8525,8527,8530,8533,8536,8540,8545,8548,8558,8563,8566,8569,8575,8582,8585,8587,8593,8597,8600,8606,8609,8615,8621,8623,8626,8630,8633,8635,8638,8644,8651,8659,8664,8668,8672,8677,8683,8686,8689,8692,8695,8698,8702,8707,8713,8717,8719,8723,8729,8731,8734,8739,8743,8749,8752,8755,8759,8764,8767,8773,8779,8782,8785,8788,8791,8797,8800,8803,8809,8815,8818,8822,8825,8827,8830,8834,8836,8839,8843,8845,8849,8851,8854,8858,8860,8863,8866,8870,8872,8875,8878,8882,8885,8888,8891,8896,8902,8905,8908,8914,8918,8920,8924,8926,8929,8932,8935,8938,8941,8944,8947,8950,8953,8956,8959,8963,8965,8967,8969,8971,8974,8980,8983,8986,8990,8992,8995,8998,9001,9004,9008,9010,9013,9016,9019,9025,9028,9031,9035,9038,9043,9046,9049,9052,9055,9058,9061,9064,9067,9070,9073,9077,9079,9082,9085,9092,9095,9097,9107,9109,9113,9115,9118,9122,9124,9131,9133,9139,9142,9145,9148,9151,9154,9157,9163,9166,9170,9172,9175,9187,9190,9193,9196,9199,9206,9208,9211,9214,9218,9220,9223,9226,9229,9232,9236,9238,9241,9244,9247,9251,9253,9257,9259,9265,9268,9272,9274,9280,9286,9289,9293,9295,9299,9302,9305,9307,9310,9313,9316,9319,9325,9328,9331,9338,9341,9344,9349,9352,9355,9358,9361,9365,9368,9372,9377,9379,9383,9386,9388,9392,9394,9397,9400,9404,9407,9409,9412,9415,9419,9422,9424,9427,9431,9433,9436,9439,9445,9448,9454,9457,9463,9466,9470,9472,9475,9481,9484,9490,9496,9505,9509,9512,9515,9517,9521,9524,9529,9533,9536,9541,9545,9548,9553,9556,9562,9566,9568,9571,9575,9577,9580,9584,9587,9604,9607,9611,9613,9625,9628,9631,9634,9637,9641,9643,9646,9650,9652,9655,9662,9664,9668,9670,9673,9676,9679,9685,9694,9698,9701,9703,9706,9709,9715,9721,9725,9727,9736,9739,9742,9745,9748,9750,9755,9757,9761,9763,9772,9776,9778,9781,9784,9787,9790,9793,9796,9799,9803,9805,9808,9811,9815,9818,9820,9823,9826,9829,9836,9838,9842,9844,9847,9850,9857,9860,9862,9866,9868,9871,9874,9877,9880,9883,9887,9889,9893,9895,9898,9901,9913,9916,9919,9922,9926,9928,9931,9934,9937,9940,9944,9946,9949,9952,9955,9958,9961,9965,9967,9970,9973,9977,9979,9985,9988,9991,9994,9997,10001,10003,10006,10009,10012,10018,10027,10030,10033,10036,10039,10042,10045,10049,10051,10064,10066,10078,10081,10084,10087,10090,10093,10097,10099,10102,10108,10111,10114,10117,10123,10126,10129,10133,10135,10138,10142,10144,10148,10150,10153,10159,10162,10165,10168,10172,10174,10180,10183,10186,10192,10195,10198,10204,10207,10210,10213,10219,10223,10225,10228,10232,10234,10237,10240,10243,10249,10253,10255,10258,10261,10265,10267,10273,10277,10280,10282,10286,10288,10291,10295,10297,10303,10306,10310,10312,10315,10318,10324,10327,10330,10334,10336,10339,10345,10351,10354,10357,10360,10366,10369,10372,10378,10381,10384,10387,10390,10393,10397,10399,10402,10405,10415,10420,10423,10426,10429,10432,10435,10441,10448,10450,10456,10459,10462,10465,10471,10477,10483,10507,10510,10513,10519,10522,10525,10528,10531,10534,10537,10540,10543,10546,10553,10555,10558,10561,10564,10567,10570,10576,10579,10589,10591,10594,10597,10600,10603,10606,10612,10615,10618,10621,10624,10630,10633,10636,10639,10642,10645,10648,10651,10654,10658,10660,10663,10667,10669,10672,10676,10678,10681,10684,10687,10693,10696,10699,10702,10705,10711,10714,10718,10720,10723,10726,10729,10733,10735,10738,10741,10744,10747,10753,10756,10762,10765,10768,10774,10778,10783,10786,10789,10802,10804,10810,10813,10816,10819,10825,10829,10831,10834,10838,10850,10856,10858,10861,10865,10868,10870,10873,10880,10882,10888,10894,10898,10900,10907,10910,10913,10915,10918,10921,10924,10927,10930,10933,10936,10954,10957,10963,10966,10969,10973,10979,10981,10984,10991,10993,10996,10999,11002,11005,11008,11012,11015,11018,11020,11024,11027,11032,11036,11038,11042,11045,11048,11050,11053,11059,11062,11069,11074,11077,11081,11083,11086,11090,11093,11095,11099,11101,11104,11108,11111,11113,11117,11120,11126,11129,11131,11134,11137,11140,11144,11147,11149,11152,11155,11158,11161,11164,11167,11171,11173,11176,11179,11183,11195,11200,11204,11206,11212,11215,11220,11222,11224,11227,11236,11239,11254,11258,11264,11266,11270,11272,11275,11278,11281,11285,11299,11302,11305,11320,11325,11327,11333,11336,11339,11344,11347,11353,11357,11359,11365,11371,11378,11384,11386,11389,11396,11398,11408,11410,11413,11416,11419,11422,11425,11428,11431,11437,11444,11446,11449,11456,11459,11471,11474,11476,11479,11485,11488,11497,11500,11506,11509,11513,11516,11524,11527,11530,11535,11539,11542,11546,11563,11567,11570,11572,11575,11578,11581,11584,11587,11591,11593,11600,11602,11608,11611,11619,11623,11626,11632,11638,11641,11644,11646,11651,11653,11656,11671,11674,11677,11681,11698,11701,11704,11707,11710,11713,11719,11722,11728,11731,11737,11740,11743,11746,11750,11752,11755,11758,11763,11768,11770,11773,11776,11779,11782,11785,11789,11794,11798,11800,11804,11809,11812,11815,11818,11821,11824,11827,11830,11833,11839,11854,11858,11860,11869,11872,11875,11879,11881,11884,11887,11891,11893,11896,11899,11902,11906,11908,11911,11914,11917,11932,11935,11938,11941,11945,11947,11950,11953,11956,11960,11963,11965,11968,11971,11974,11977,11983,11986,11989,11992,11995,12001,12005,12008,12010,12013,12017,12022,12025,12031,12034,12044,12046,12049,12053,12055,12058,12061,12064,12071,12073,12077,12079,12082,12086,12088,12091,12094,12097,12100,12106,12109,12116,12118,12121,12124,12127,12130,12133,12135,12139,12142,12145,12148,12151,12154,12163,12166,12172,12175,12178,12190,12193,12196,12199,12202,12205,12208,12211,12213,12250,12260,12262,12268,12271,12274,12280,12283,12304,12307,12322,12334,12340,12349,12355,12358,12364,12379,12383,12385,12398,12415,12422,12436,12440,12442,12445,12448,12455,12457,12460,12463,12466,12469,12475,12479,12481,12485,12487,12490,12493,12499,12502,12505,12508,12511,12523,12526,12529,12532,12535,12538,12541,12544,12548,12550,12556,12559,12562,12565,12571,12574,12577,12580,12583,12587,12592,12596,12607,12610,12616,12619,12625,12629,12631,12649,12652,12656,12658,12662,12667,12670,12673,12676,12680,12682,12688,12694,12697,12703,12706,12710,12712,12715,12724,12730,12733,12736,12739,12742,12745,12748,12754,12763,12766,12770,12772,12775,12778,12781,12788,12790,12802,12809,12811,12815,12818,12823,12829,12832,12836,12838,12856,12865,12868,12871,12877,12880,12883,12922,12925,12928,12941,12943,12946,12949,12952,12955,12958,12961,12965,12967,12970,12992,12994,12997,13000,13003,13009,13019,13021,13024,13027,13030,13033,13036,13039,13042,13045,13048,13054,13057,13064,13066,13069,13072,13075,13078,13081,13084,13087,13091,13093,13099,13102,13105,13108,13111,13115,13118,13120,13138,13141,13144,13147,13150,13157,13162,13165,13171,13177,13180,13186,13189,13192,13195,13197,13201,13207,13210,13216,13219,13222,13225,13237,13240,13243,13247,13252,13256,13258,13267,13270,13285,13291,13298,13312,13325,13327,13330,13342,13345,13351,13357,13360,13363,13366,13375,13378,13384,13433,13436,13438,13442,13445,13447,13450,13455,13518,13521,13533,13548,13551,13554,13557,13560,13563,13566,13572,13578,13590,13593,13599,13602,13605,13608,13611,13617,13620,13623,13626,13628,13632,13636,13638,13641,13647,13650,13653,13662,13665,13669,13671,13674,13677,13680,13683,13689,13695,13698,13701,13704,13708,13710,13714,13716,13719,13722,13725,13728,13734,13737,13740,13743,13746,13749,13756,13758,13776,13788,13791,13797,13800,13803,13809,13815,13819,13821,13827,13831,13834,13836,13839,13842,13845,13848,13851,13854,13864,13869,13876,13898,13905,13913,13917,13923,13929,13932,13935,13938,13941,13944,13947,13951,13954,13956,13962,13965,13970,13972,13974,13980,13986,13989,13996,13999,14001,14004,14007,14010,14013,14019,14025,14032,14034,14037,14040,14043,14046,14049,14052,14059,14061,14064,14067,14070,14076,14082,14085,14091,14094,14097,14100,14103,14107,14109,14116,14118,14120,14127,14131,14133,14137,14142,14145,14148,14151,14154,14157,14161,14163,14169,14173,14175,14179,14181,14184,14186,14190,14196,14199,14202,14205,14209,14211,14216,14224,14226,14229,14236,14249,14251,14253,14256,14262,14278,14283,14286,14290,14295,14298,14301,14304,14313,14316,14318,14322,14325,14328,14331,14337,14340,14346,14349,14352,14355,14358,14361,14386,14388,14391,14394,14397,14403,14406,14409,14413,14415,14418,14421,14425,14427,14430,14433,14436,14439,14454,14457,14463,14472,14475,14481,14485,14487,14491,14493,14533,14535,14538,14541,14544,14551,14554,14556,14559,14562,14565,14568,14571,14574,14577,14583,14586,14589,14592,14595,14599,14602,14605,14607,14610,14613,14616,14620,14622,14631,14634,14637,14641,14643,14646,14649,14652,14656,14688,14691,14694,14718,14721,14724,14727,14749,14751,14778,14790,14793,14802,14805,14820,14835,14844,14847,14850,14862,14865,14868,14871,14874,14877,14901,14904,14907,14910,14913,14919,14922,14925,14928,14932,14934,14937,14940,14943,14946,14949,14952,14955,14958,14961,14964,14970,14973,14979,14988,14991,15019,15021,15027,15030,15033,15036,15039,15042,15046,15048,15052,15063,15073,15075,15108,15111,15114,15120,15132,15135,15141,15156,15159,15162,15166,15168,15171,15183,15187,15192,15195,15198,15201,15204,15207,15210,15213,15216,15219,15222,15225,15231,15237,15240,15255,15258,15267,15270,15273,15277,15279,15294,15297,15300,15303,15309,15324,15333,15336,15342,15345,15369,15372,15375,15382,15384,15400,15402,15408,15411,15414,15420,15423,15427,15429,15447,15450,15453,15457,15459,15477,15480,15483,15486,15489,15492,15495,15498,15504,15519,15522,15537,15540,15543,15546,15549,15552,15555,15562,15564,15567,15576,15579,15582,15585,15588,15591,15597,15600,15607,15609,15612,15615,15618,15621,15642,15645,15648,15651,15657,15660,15663,15669,15672,15678,15681,15685,15690,15693,15696,15699,15702,15711,15714,15717,15720,15723,15726,15729,15732,15735,15738,15741,15744,15747,15750,15754,15756,15759,15763,15768,15786,15801,15804,15810,15816,15819,15828,15831,15837,15843,15849,15852,15855,15858,15870,15882,15885,15888,15906,15909,15915,15918,15925,15927,15933,15939,15942,15945,15952,15957,15972,15978,15981,16002,16008,16012,16017,16024,16026,16029,16032,16035,16038,16041,16044,16050,16053,16056,16059,16062,16065,16080,16083,16086,16089,16092,16095,16098,16101,16105,16107,16123,16125,16128,16131,16138,16149,16152,16155,16161,16164,16170,16173,16176,16180,16182,16197,16203,16206,16218,16221,16224,16228,16230,16233,16236,16242,16245,16248,16255,16257,16260,16263,16272,16276,16279,16281,16284,16288,16290,16293,16297,16300,16305,16309,16311,16314,16317,16320,16326,16329,16332,16335,16338,16341,16344,16347,16350,16353,16360,16387,16389,16395,16404,16407,16410,16413,16416,16419,16423,16425,16429,16443,16446,16449,16452,16458,16461,16464,16467,16470,16476,16479,16482,16497,16508,16510,16512,16515,16518,16521,16524,16530,16533,16536,16539,16542,16546,16548,16551,16554,16557,16560,16563,16566,16575,16581,16587,16590,16596,16600,16602,16605,16611,16614,16617,16620,16624,16626,16630,16632,16635,16638,16641,16648,16650,16653,16656,16659,16662,16665,16671,16674,16677,16680,16686,16689,16692,16695,16698,16707,16710,16713,16716,16718,16723,16726,16728,16731,16734,16741,16743,16746,16749,16758,16762,16764,16768,16770,16773,16776,16785,16788,16792,16794,16797,16800,16803,16806,16815,16818,16821,16830,16833,16839,16842,16851,16857,16866,16870,16875,16878,16881,16884,16887,16891,16893,16899,16902,16908,16915,16917,16920,16923,16926,16929,16932,16939,16941,16944,16947,16950,16954,16959,16962,16978,16983,16986,16992,16998,17002,17004,17007,17010,17013,17037,17040,17043,17046,17049,17052,17056,17058,17061,17064,17067,17070,17074,17076,17079,17082,17085,17088,17091,17094,17097,17103,17106,17112,17115,17119,17121,17125,17127,17130,17133,17136,17139,17142,17145,17151,17154,17157,17160,17166,17169,17180,17184,17187,17190,17193,17200,17202,17205,17208,17214,17220,17223,17226,17229,17232,17235,17238,17244,17247,17250,17253,17256,17262,17265,17268,17274,17277,17280,17283,17287,17290,17292,17295,17298,17301,17304,17307,17310,17313,17316,17323,17325,17328,17331,17334,17337,17340,17343,17346,17362,17364,17367,17373,17376,17386,17391,17394,17397,17403,17407,17409,17415,17418,17421,17424,17427,17430,17433,17436,17439,17442,17445,17449,17454,17457,17460,17466,17472,17475,17478,17485,17487,17493,17496,17499,17502,17505,17508,17515,17517,17520,17529,17538,17547,17550,17553,17556,17559,17563,17565,17571,17574,17577,17580,17583,17589,17592,17596,17601,17610,17616,17619,17622,17626,17628,17631,17634,17637,17641,17643,17649,17652,17655,17658,17661,17664,17667,17670,17673,17676,17679,17685,17688,17694,17700,17703,17706,17709,17712,17715,17718,17721,17724,17727,17730,17733,17736,17739,17742,17745,17751,17766,17769,17772,17775,17778,17781,17796,17799,17803,17805,17808,17812,17814,17818,17820,17823,17826,17829,17835,17838,17841,17844,17847,17850,17853,17856,17865,17871,17875,17877,17880,17883,17886,17889,17892,17895,17898,17901,17904,17910,17914,17916,17919,17925,17928,17931,17934,17937,17940,17944,17946,17949,17953,17955,17958,17967,17970,17973,17976,17979,17985,17989,17991,17998,18000,18006,18010,18012,18015,18021,18024,18033,18036,18040,18042,18051,18054,18057,18060,18066,18069,18075,18079,18081,18084,18087,18091,18093,18096,18099,18106,18108,18111,18115,18117,18120,18123,18129,18132,18138,18141,18144,18147,18151,18153,18169,18171,18174,18177,18189,18193,18216,18219,18222,18228,18231,18237,18249,18252,18258,18261,18267,18270,18276,18282,18285,18288,18294,18300,18303,18306,18309,18312,18318,18327,18330,18333,18336,18339,18342,18345,18348,18352,18354,18358,18360,18364,18366,18369,18388,18393,18396,18399,18402,18405,18408,18414,18417,18429,18435,18439,18441,18444,18447,18449,18453,18455,18459,18462,18465,18468,18471,18474,18477,18480,18483,18486,18492,18495,18501,18504,18508,18510,18513,18520,18522,18529,18531,18537,18540,18543,18547,18549,18555,18558,18568,18571,18573,18582,18585,18588,18592,18594,18613,18615,18618,18621,18630,18636,18639,18642,18645,18648,18652,18654,18657,18660,18666,18669,18672,18675,18678,18681,18684,18687,18690,18693,18697,18700,18702,18705,18708,18711,18714,18717,18721,18723,18726,18730,18732,18735,18741,18744,18750,18753,18756,18771,18774,18777,18784,18789,18792,18796,18798,18801,18804,18807,18810,18817,18819,18822,18825,18828,18834,18837,18840,18843,18846,18852,18871,18873,18877,18879,18883,18885,18900,18903,18906,18909,18912,18916,18919,18921,18924,18927,18931,18933,18936,18939,18942,18946,18951,18954,18960,18963,18966,18972,18975,18978,18981,18983,18990,18994,19000,19003,19005,19008,19011,19014,19018,19021,19026,19029,19032,19035,19038,19041,19044,19047,19050,19053,19056,19062,19065,19068,19071,19074,19077,19080,19092,19095,19098,19101,19104,19107,19114,19116,19119,19122,19125,19131,19135,19138,19143,19146,19149,19152,19155,19160,19164,19167,19170,19173,19180,19182,19186,19188,19197,19200,19203,19206,19210,19212,19215,19219,19221,19225,19227,19230,19233,19237,19239,19242,19245,19249,19255,19257,19260,19264,19266,19270,19272,19275,19278,19281,19284,19287,19290,19294,19302,19305,19308,19311,19317,19320,19323,19326,19329,19332,19335,19339,19344,19351,19354,19356,19359,19363,19365,19368,19371,19374,19377,19380,19383,19386,19392,19395,19401,19407,19410,19413,19416,19419,19422,19425,19428,19431,19434,19437,19441,19443,19446,19450,19461,19464,19467,19470,19474,19476,19479,19482,19485,19488,19492,19494,19497,19500,19506,19509,19513,19518,19522,19524,19530,19533,19536,19545,19548,19551,19554,19557,19561,19563,19567,19569,19572,19575,19578,19581,19584,19587,19590,19594,19596,19602,19605,19608,19611,19615,19617,19620,19641,19644,19648,19650,19653,19656,19662,19665,19668,19672,19677,19680,19686,19689,19692,19695,19701,19704,19708,19719,19723,19725,19728,19734,19737,19740,19744,19746,19749,19752,19755,19758,19761,19765,19767,19770,19773,19779,19782,19791,19797,19800,19806,19809,19812,19815,19818,19821,19825,19827,19830,19837,19839,19843,19845,19851,19854,19857,19863,19866,19873,19875,19884,19887,19890,19894,19896,19899,19906,19908,19911,19914,19917,19921,19923,19927,19929,19935,19941,19944,19950,19953,19956,19964,19969,19972,19974,19977,19980,19984,19986,19989,20001,20004,20007,20010,20013,20019,20022,20028,20031,20034,20037,20044,20046,20049,20052,20055,20061,20064,20067,20071,20077,20079,20085,20088,20094,20098,20100,20104,20106,20121,20131,20137,20139,20148,20151,20154,20157,20160,20166,20169,20173,20176,20178,20181,20185,20187,20190,20196,20205,20208,20212,20218,20221,20226,20229,20232,20236,20241,20253,20256,20260,20263,20266,20268,20271,20283,20287,20289,20292,20295,20299,20301,20305,20307,20310,20313,20316,20319,20322,20324,20328,20334,20337,20340,20343,20349,20353,20355,20358,20362,20364,20368,20371,20376,20380,20382,20385,20389,20391,20397,20400,20403,20407,20410,20413,20415,20418,20421,20425,20427,20430,20433,20436,20439,20442,20445,20448,20451,20454,20458,20463,20466,20470,20472,20475,20479,20481,20484,20487,20490,20493,20496,20502,20505,20509,20512,20514,20517,20520,20523,20529,20532,20542,20544,20547,20551,20553,20556,20560,20562,20565,20568,20571,20577,20580,20583,20586,20589,20595,20598,20601,20604,20607,20611,20613,20622,20625,20628,20631,20634,20637,20640,20643,20646,20649,20653,20655,20659,20661,20663,20668,20670,20679,20682,20685,20688,20694,20698,20700,20703,20706,20712,20719,20722,20724,20727,20730,20733,20742,20754,20757,20764,20766,20769,20772,20775,20790,20793,20796,20799,20802,20814,20818,20823,20827,20829,20833,20841,20844,20847,20850,20854,20856,20859,20862,20865,20871,20874,20877,20880,20883,20886,20889,20892,20895,20898,20902,20904,20911,20913,20916,20919,20925,20931,20934,20938,20941,20943,20946,20949,20952,20956,20958,20961,20964,20967,20970,20973,20976,20979,20985,20989,20991,20994,20997,21000,21004,21006,21009,21013,21015,21018,21024,21033,21036,21040,21045,21048,21054,21057,21060,21063,21066,21070,21073,21081,21084,21087,21090,21093,21096,21099,21102,21105,21108,21111,21115,21117,21123,21130,21132,21135,21139,21141,21145,21147,21150,21153,21156,21159,21163,21165,21171,21174,21177,21183,21189,21192,21198,21201,21207,21214,21216,21220,21222,21231,21234,21240,21243,21249,21252,21255,21258,21261,21264,21267,21270,21274,21276,21279,21284,21288,21291,21294,21297,21300,21306,21312,21315,21318,21321,21326,21333,21336,21339,21343,21345,21348,21357,21363,21366,21369,21372,21375,21381,21384,21388,21390,21393,21402,21405,21408,21411,21414,21418,21420,21423,21426,21429,21432,21435,21442,21444,21447,21453,21457,21459,21462,21465,21471,21474,21478,21481,21486,21489,21492,21495,21498,21502,21504,21507,21510,21513,21516,21518,21523,21526,21529,21531,21538,21541,21543,21546,21550,21562,21569,21662,21664,21668,21670,21673,21679,21688,21692,21694,21718,21724,21728,21730,21733,21805,21812,21817,21824,21826,21830,21832,21835,21842,21847,21853,21856,21860,21863,21866,21868,21871,21875,21877,21884,21887,21890,21893,21902,21904,21907,21914,21917,21920,21922,21925,21931,21938,21944,21949,21952,21956,21958,21965,21967,21976,22054,22057,22060,22063,22111,22117,22127,22130,22132,22139,22141,22147,22154,22156,22163,22171,22190,22208,22210,22220,22229,22234,22238,22247,22249,22253,22256,22259,22261,22265,22267,22351,22354,22360,22363,22367,22370,22373,22381,22385,22388,22396,22400,22405,22408,22411,22414,22421,22427,22429,22432,22436,22438,22442,22444,22448,22451,22453,22459,22462,22466,22471,22484,22489,22492,22495,22498,22501,22504,22507,22510,22513,22517,22519,22525,22538,22544,22546,22549,22552,22555,22558,22562,22567,22570,22573,22583,22585,22588,22600,22604,22609,22612,22615,22618,22622,22625,22633,22640,22642,22646,22651,22654,22658,22660,22664,22666,22669,22672,22676,22678,22681,22684,22687,22690,22694,22696,22699,22702,22705,22708,22712,22715,22717,22721,22723,22726,22730,22732,22735,22741,22744,22747,22750,22753,22759,22763,22766,22768,22777,22780,22784,22786,22790,22792,22795,22798,22802,22804,22807,22813,22816,22819,22822,22825,22828,22831,22835,22837,22840,22843,22846,22852,22855,22858,22862,22864,22867,22874,22912,22918,22921,22931,22939,22943,22945,22948,22951,22954,22958,22960,22964,22967,22970,22972,23007,23069,23071,23075,23077,23081,23086,23089,23092,23095,23099,23101,23104,23111,23114,23117,23119,23125,23128,23131,23134,23137,23140,23143,23149,23152,23159,23162,23164,23167,23171,23173,23176,23179,23182,23185,23188,23191,23194,23198,23200,23203,23206,23209,23212,23216,23218,23224,23230,23233,23236,23239,23243,23245,23248,23251,23254,23257,23263,23270,23272,23278,23281,23285,23287,23291,23293,23296,23300,23302,23312,23315,23317,23320,23324,23326,23329,23332,23335,23338,23341,23347,23353,23356,23359,23362,23365,23368,23372,23374,23383,23386,23393,23395,23398,23401,23404,23407,23410,23413,23416,23419,23422,23432,23434,23437,23440,23443,23447,23450,23458,23465,23467,23471,23483,23488,23491,23494,23497,23500,23503,23506,23510,23513,23515,23518,23525,23531,23537,23539,23543,23548,23551,23554,23557,23560,23563,23566,23569,23572,23575,23581,23588,23630,23633,23635,23639,23641,23644,23647,23650,23657,23659,23666,23675,23677,23680,23684,23689,23695,23698,23701,23704,23707,23710,23713,23719,23722,23726,23728,23731,23734,23738,23741,23743,23746,23749,23752,23756,23758,23761,23764,23767,23770,23773,23776,23779,23785,23788,23791,23794,23797,23803,23806,23812,23816,23819,23822,23824,23827,23830,23833,23836,23839,23842,23845,23849,23851,23855,23857,23861,23866,23870,23872,23876,23878,23884,23890,23893,23899,23902,23905,23908,23911,23917,23923,23926,23929,23932,23935,23942,23944,23947,23950,23956,23959,23962,23968,23971,23974,23978,23980,23983,23986,23992,23995,24005,24007,24010,24013,24016,24019,24023,24025,24028,24031,24034,24037,24040,24044,24047,24049,24053,24055,24058,24061,24064,24067,24070,24073,24076,24079,24083,24085,24088,24090,24092,24097,24101,24103,24107,24109,24112,24118,24121,24124,24127,24130,24134,24136,24139,24143,24145,24152,24154,24157,24160,24163,24166,24172,24178,24181,24185,24187,24191,24194,24199,24202,24208,24212,24214,24217,24220,24223,24226,24229,24232,24236,24238,24242,24244,24247,24250,24253,24259,24265,24271,24274,24277,24280,24283,24286,24289,24292,24295,24298,24301,24304,24308,24310,24313,24319,24322,24328,24331,24334,24337,24340,24343,24346,24349,24352,24359,24364,24367,24370,24374,24380,24382,24391,24395,24397,24400,24404,24406,24409,24412,24416,24418,24421,24424,24427,24432,24437,24439,24442,24445,24448,24451,24454,24457,24460,24463,24466,24469,24475,24478,24481,24484,24487,24491,24493,24496,24499,24502,24505,24509,24511,24514,24517,24520,24523,24526,24529,24532,24535,24538,24541,24545,24548,24550,24553,24556,24560,24563,24565,24568,24572,24574,24577,24580,24586,24589,24592,24596,24598,24601,24604,24607,24610,24613,24616,24620,24622,24628,24631,24640,24652,24658,24661,24664,24667,24670,24673,24682,24685,24688,24691,24697,24700,24703,24707,24709,24715,24718,24721,24725,24727,24730,24733,24736,24742,24745,24749,24751,24757,24760,24764,24766,24770,24772,24776,24781,24784,24787,24790,24793,24796,24799,24802,24812,24814,24817,24820,24824,24826,24829,24833,24841,24844,24847,24853,24865,24872,24874,24877,24881,24883,24886,24889,24895,24898,24904,24907,24910,24913,24916,24919,24922,24929,24931,24934,24937,24941,24943,24946,24949,24952,24955,24959,24961,24964,24967,24970,24973,24976,24979,24983,24985,24988,24991,24995,24997,25000,25003,25006,25010,25012,25016,25018,25021,25024,25027,25030,25033,25036,25039,25042,25049,25052,25056,25058,25060,25063,25067,25075,25078,25081,25084,25087,25090,25094,25096,25100,25102,25105,25108,25114,25117,25120,25123,25127,25129,25132,25135,25139,25144,25147,25150,25153,25156,25159,25162,25165,25169,25171,25174,25177,25183,25186,25190,25192,25195,25201,25208,25210,25216,25219,25223,25225,25228,25232,25235,25237,25241,25244,25246,25255,25259,25262,25264,25267,25271,25273,25276,25279,25282,25285,25288,25294,25297,25303,25306,25309,25312,25315,25318,25321,25324,25327,25330,25336,25340,25345,25348,25351,25360,25363,25366,25369,25375,25410,25413,25416,25420,25422,25426,25429,25431,25450,25453,25456,25460,25463,25466,25468,25472,25475,25477,25483,25488,25492,25494,25497,25501,25506,25510,25513,25516,25518,25522,25531,25535,25539,25546,25558,25563,25566,25570,25572,25576,25578,25582,25585,25588,25590,25596,25609,25615,25618,25621,25623,25627,25630,25632,25635,25639,25642,25645,25652,25654,25656,25660,25662,25668,25672,25675,25678,25683,25689,25693,25695,25698,25704,25708,25710,25714,25719,25723,25728,25735,25737,25744,25755,25759,25762,25765,25768,25773,25777,25779,25782,25788,25794,25797,25800,25803,25807,25810,25823,25827,25831,25833,25836,25842,25846,25854,25857,25860,25866,25869,25872,25875,25879,25881,25888,25891,25893,25897,25899,25905,25908,25911,25923,25936,25938,25944,25947,25950,25953,25962,25966,25968,25972,25974,25977,25980,25983,25986,25991,25993,25999,26005,26010,26018,26023,26025,26032,26035,26037,26040,26043,26047,26053,26055,26058,26066,26068,26071,26073,26076,26086,26088,26094,26099,26102,26106,26121,26124,26128,26130,26146,26148,26151,26160,26175,26181,26184,26190,26193,26215,26231,26262,26301,26305,26307,26331,26391,26395,26397,26400,26410,26416,26418,26424,26430,26437,26442,26445,26452,26456,26461,26496,26501,26504,26510,26513,26516,26526,26529,26537,26540,26543,26547,26549,26552,26556,26559,26561,26568,26571,26573,26585,26591,26597,26601,26603,26607,26610,26612,26622,26625,26627,26630,26636,26640,26642,26646,26651,26655,26658,26660,26663,26669,26673,26676,26678,26682,26684,26691,26693,26700,26702,26706,26708,26711,26732,26735,26741,26744,26750,26753,26756,26759,26762,26765,26768,26771,26777,26781,26783,26786,26790,26792,26801,26811,26813,26816,26819,26825,26828,26831,26834,26837,26841,26843,26848,26855,26858,26861,26870,26873,26877,26880,26882,26885,26891,26897,26901,26903,26907,26909,26915,26922,26924,26927,26934,26936,26939,26942,26945,26955,26964,26967,26969,26972,26975,26978,26988,26990,26993,27002,27005,27014,27017,27020,27023,27026,27029,27032,27047,27061,27063,27065,27071,27089,27092,27107,27113,27120,27122,27125,27128,27131,27134,27138,27143,27146,27156,27158,27164,27176,27182,27209,27213,27219,27222,27225,27232,27241,27243,27247,27250,27252,27255,27262,27271,27277,27283,27286,27289,27297,27307,27310,27312,27319,27324,27330,27332,27335,27339,27349,27352,27355,27360,27363,27369,27372,27379,27381,27400,27403,27406,27409,27412,27418,27421,27427,27438,27442,27444,27447,27450,27453,27456,27465,27468,27471,27474,27478,27481,27484,27489,27492,27495,27502,27507,27510,27513,27516,27528,27531,27534,27538,27540,27543,27546,27549,27552,27555,27559,27561,27570,27573,27579,27585,27591,27597,27608,27615,27617,27622,27624,27631,27634,27637,27640,27642,27645,27648,27651,27656,27667,27675,27681,27685,27687,27691,27694,27697,27699,27703,27709,27712,27715,27717,27721,27723,27732,27744,27747,27750,27755,27760,27762,27765,27768,27770,27786,27792,27795,27798,27800,27803,27806,27809,27813,27815,27819,27821,27824,27827,27831,27833,27836,27842,27849,27851,27855,27857,27860,28269,28273,28293,28301,28303,28305,28310,28332,28334,28345,28347,28350,28354,28358,28360,28362,28366,28371,28375,28379,28382,28384,28387,28391,28394,28396,28399,28402,28408,28411,28414,28417,28420,28423,28426,28435,28447,28453,28456,28462,28465,28468,28471,28476,28480,28483,28486,28489,28493,28495,28498,28504,28513,28535,28537,28544,28547,28553,28567,28570,28573,28583,28585,28588,28594,28600,28603,28606,28609,28615,28618,28621,28627,28632,28634,28636,28639,28642,28645,28648,28651,28657,28660,28664,28666,28672,28675,28678,28681,28684,28688,28690,28693,28696,28699,28705,28708,28711,28717,28720,28723,28738,28741,28744,28748,28750,28754,28756,28765,28769,28789,28792,28795,28798,28802,28807,28810,28813,28817,28820,28822,28825,28828,28834,28843,28849,28851,28855,28861,28867,28871,28876,28879,28882,28888,28891,28894,28898,28901,28912,28915,28922,28924,28927,28930,28934,28937,28943,28945,28948,28952,28954,28957,28961,28963,28968,28973,28975,28978,28981,29002,29008,29014,29017,29021,29023,29027,29029,29032,29035,29038,29041,29048,29059,29062,29065,29068,29074,29077,29080,29083,29086,29089,29092,29095,29099,29101,29104,29107,29110,29113,29116,29119,29122,29125,29128,29131,29134,29140,29154,29158,29167,29171,29173,29179,29182,29185,29188,29191,29197,29200,29203,29206,29209,29212,29218,29221,29227,29230,29234,29252,29254,29257,29260,29264,29266,29269,29275,29278,29284,29288,29296,29302,29306,29308,29311,29318,29320,29323,29327,29330,29332,29335,29341,29347,29350,29353,29356,29362,29368,29371,29395,29399,29410,29414,29417,29431,29437,29443,29446,29449,29452,29456,29458,29464,29467,29471,29479,29482,29485,29487,29492,29494,29498,29500,29515,29518,29521,29524,29530,29535,29542,29902
NC_045512v2 0 29903 S16 0 . 6075 29903 255,255,0 167 0,1,1,1,1,1,1,1,1,2,1,1,1,1,1,1,1,1,2,1,1,2,1,1,1,1,1,2,1,1,1,1,1,1,1,1,1,1,2,2,1,2,1,1,1,1,1,1,1,2,1,1,2,1,1,1,1,1,2,1,1,1,1,1,2,1,1,1,2,1,3,1,1,1,1,1,1,1,2,1,1,1,1,1,1,1,1,1,1,1,1,1,1,1,1,2,1,1,1,1,1,1,1,2,1,1,1,1,3,4,1,1,1,1,2,1,1,1,1,1,1,1,1,1,1,1,1,1,1,1,1,1,1,1,1,1,1,1,1,1,1,1,1,1,1,1,1,1,1,1,1,1,1,1,1,1,2,1,1,1,1,1,1,1,2,1,1 0,6075,6127,6243,6536,13206,21152,21413,21446,21511,21517,21537,21540,21542,21579,21661,21678,21705,21712,21717,21721,21753,21761,21764,21822,21870,21874,21888,21892,21901,21919,21939,21950,21970,21973,22143,22145,22165,22183,22192,22196,22222,22228,22358,22365,22399,22458,22465,22480,22482,22512,22518,22527,22542,22598,22704,22711,22720,22737,22765,22769,22773,22779,22806,22850,22854,22861,22897,22946,22966,23004,23018,23042,23054,23056,23161,23184,23202,23221,23241,23292,23299,23306,23314,23316,23340,23355,23394,23464,23466,23496,23523,23530,23547,23562,23622,23625,23667,23669,23692,23700,23709,23712,23724,23763,23777,23790,23793,23808,23886,23897,23907,23934,23941,23989,24030,24033,24138,24151,24234,24327,24417,24507,24534,24549,24603,24618,24690,24702,24720,24748,24779,24851,24885,24888,24890,24894,25080,25128,25131,25168,25170,25275,25326,25338,25353,25359,25362,25415,25418,25445,25487,25533,25545,25569,25592,25628,25640,25658,25661,25688,25691,25736,25742,25749,25871,29902
NC_045512v2 0 29903 S15 0 . 89 29903 153,255,51 76 0,1,1,1,1,1,2,1,1,1,1,1,2,2,1,1,1,1,1,1,1,1,2,2,1,1,1,1,1,2,5,6,1,1,2,1,1,1,1,1,1,1,1,2,4,1,1,1,1,1,1,1,1,1,1,1,1,1,1,1,1,1,1,1,1,1,1,1,1,1,1,1,1,1,1,1 0,89,133,201,3915,3930,21581,21593,21599,21602,21608,21610,21615,21620,21623,21625,21627,21630,21635,21650,21745,21747,21750,21768,21777,21781,21783,21785,21787,21789,21996,22008,22046,22075,22079,22106,22274,22281,22288,22319,22323,22326,22891,23598,27984,28009,28015,28029,28031,28033,28035,28046,28048,28051,28054,28066,28070,28072,28075,28078,28093,28105,28129,28135,28138,28147,28152,28180,28186,28189,28192,28201,28204,28209,29630,29902
NC_045512v2 0 29903 S14 0 . 399 29903 204,204,102 270 0,1,1,1,1,1,1,1,1,1,1,1,1,1,1,1,1,1,1,1,1,1,1,1,1,1,1,1,1,1,1,1,1,1,1,1,1,1,1,1,1,1,1,1,1,1,1,1,1,1,1,1,1,1,1,1,1,1,1,1,1,1,1,1,1,1,1,1,1,1,1,1,1,1,1,1,1,1,1,1,1,1,1,1,1,1,1,1,1,1,1,1,1,1,1,1,1,1,1,1,1,1,1,1,1,1,1,1,1,1,1,1,1,1,1,1,1,1,1,1,1,1,1,1,1,1,1,1,1,1,1,1,1,1,1,1,1,1,1,1,1,1,1,1,1,1,1,1,1,1,1,1,1,1,1,1,1,1,1,1,1,1,1,1,1,1,1,1,1,1,1,1,1,1,1,1,1,1,1,1,1,1,1,1,1,1,1,1,1,1,1,1,1,1,1,1,1,1,1,1,1,1,1,1,1,1,1,1,1,1,1,1,1,1,1,1,1,1,1,1,1,1,1,1,1,1,1,1,1,1,1,1,1,1,1,1,1,1,1,1,1,1,1,1,1,1,1,1,1,1,1,1,1,1,1,1,1,1,1,1,1,1,1,1,1,1,1,1,1,1 0,399,555,686,714,735,810,816,870,961,966,976,1050,1096,1308,1341,1491,1673,1707,1730,1739,1797,1833,1998,2034,2090,2357,2664,2719,2739,3131,3556,3887,4185,4221,4576,4752,4808,4842,5310,5421,5454,5859,5897,6561,6746,6751,6790,6807,6875,6909,7033,7152,7285,7422,7686,7752,7800,7987,8043,8096,8148,8190,8193,9210,9540,9814,9867,10194,10389,10853,10995,11181,11235,11508,11625,11799,11952,12015,12047,12414,12540,12801,13110,13272,13713,13739,13838,14063,14084,14093,14201,14330,14392,14630,14870,15077,15383,15410,15548,15641,15722,15938,15941,16163,16181,16226,16442,16646,16721,16850,16856,16880,16919,17165,17231,17279,17300,17465,17702,17843,17885,17966,18269,18386,18454,18659,18668,18824,19070,19148,19280,19283,19292,19433,19439,19448,19463,19592,19619,19622,19643,19685,19700,19841,19872,19883,19934,20015,20184,20217,20420,20462,20465,20501,20516,20519,20630,20648,20771,20948,21047,21071,21079,21086,21221,21273,21293,21317,21368,21439,21455,21461,21477,21497,21506,21509,21536,21539,21570,21700,21706,21739,21809,22072,22225,22232,22368,22425,22434,22503,22575,22595,22614,22624,22743,22827,22849,22866,22892,22952,22957,22973,23003,23074,23113,23211,23311,23322,23358,23439,23457,23541,23678,23796,23829,23847,23869,24153,24162,24264,24303,24393,24426,24465,24519,24978,25101,25119,25122,25143,25365,25424,25440,25499,25505,25641,25746,25761,25790,26158,26429,26455,26560,26680,26683,26827,26872,26894,27130,27275,27278,27416,27477,27499,27542,27577,27614,27674,28383,28617,28710,28788,28833,28887,28951,29100,29287,29444,29902
NC_045512v2 0 29903 S13 0 . 420 29903 255,102,102 433 0,1,1,1,1,1,1,1,1,2,1,1,2,1,2,1,1,1,1,1,1,2,1,1,1,1,2,1,1,1,1,1,1,1,1,1,1,1,1,1,1,1,1,1,1,1,1,1,1,1,1,2,1,1,1,1,1,1,1,1,1,1,1,2,1,1,1,1,1,1,1,1,1,1,1,1,1,1,1,1,1,1,1,1,1,1,1,1,1,1,1,1,1,1,1,1,1,1,1,1,1,1,1,1,1,1,1,1,1,1,1,1,1,1,1,1,1,1,1,1,1,1,1,1,1,1,1,1,1,1,1,1,1,1,1,1,1,1,1,1,1,1,1,1,1,1,1,2,1,1,1,1,1,1,1,1,1,1,1,1,1,1,1,1,1,1,1,1,1,1,1,1,1,1,1,1,1,1,1,1,1,1,1,1,1,1,1,1,1,1,1,1,1,1,1,1,1,1,1,1,1,1,1,1,1,1,1,1,1,1,1,1,1,1,1,1,1,1,1,1,1,1,1,1,1,1,1,1,1,1,1,1,1,1,1,1,1,1,1,1,1,1,1,1,1,1,1,1,1,1,1,1,1,1,1,1,1,1,2,1,1,1,1,1,1,1,1,1,1,1,1,1,1,1,1,1,1,1,1,1,1,1,1,1,1,1,1,1,1,1,1,1,1,1,1,1,1,1,1,1,1,1,1,1,1,1,1,1,1,1,1,1,1,1,1,1,1,2,1,1,1,1,1,1,1,1,1,1,1,1,1,1,1,1,1,1,1,1,1,1,1,1,1,1,1,1,1,1,1,1,1,1,1,1,1,1,1,1,1,1,1,1,2,1,1,1,1,1,1,1,1,1,1,1,1,1,1,1,1,1,1,1,1,1,1,1,1,1,1,1,1,1,1,1,1,1,1,1,1,1,1,1,1,1,1,1,1,1,1,1,1,1,1,1,1,1,1,1,1,1,1,1,1,1,1,1,1,1,1,1,1,1,1 0,420,573,771,867,885,963,981,1200,1395,1425,1498,1564,1590,1599,1602,1628,1722,1735,1849,1852,1908,1935,1938,2032,2094,2138,2143,2205,2211,2293,2365,2427,2487,2496,2544,2566,2574,2658,2757,2783,2829,2877,2904,2907,2913,2961,2982,3039,3051,3057,3101,3123,3141,3195,3206,3312,3423,3438,3456,3525,3549,3651,3691,3708,3751,3759,3763,3774,3805,3826,3828,3834,3851,3888,3891,3911,3939,3969,4023,4027,4029,4071,4089,4101,4116,4119,4170,4173,4197,4204,4290,4305,4368,4482,4488,4683,4698,4743,4753,4777,4783,4785,4797,4821,4830,4879,4888,4947,4968,4977,4986,4998,5019,5058,5097,5160,5328,5334,5500,5622,5703,5736,5754,5793,5808,5838,5985,6000,6003,6105,6107,6189,6219,6222,6260,6272,6321,6324,6375,6537,6543,6549,6628,6663,6700,6734,6743,6756,6780,6787,6877,6887,6904,6918,6927,6991,7029,7032,7035,7040,7074,7092,7104,7191,7206,7231,7278,7287,7356,7437,7440,7479,7485,7503,7641,7725,7767,7782,7821,7870,7890,7956,7977,8118,8247,8253,8331,8406,8427,8466,8502,8589,8591,8596,8598,8632,8796,8874,8895,8907,8961,9007,9009,9018,9045,9048,9078,9114,9129,9153,9264,9309,9348,9360,9369,9511,9514,9576,9582,9612,9678,9711,9738,9749,9789,9885,9927,9987,9990,9993,10048,10083,10086,10266,10377,10383,10401,10404,10453,10455,10464,10560,10653,10671,10722,10732,10777,10801,11037,11040,11085,11124,11133,11163,11170,11343,11421,11469,11472,11541,11637,11655,11670,11676,11679,11718,11721,11754,11793,11910,11955,11988,12153,12189,12195,12261,12420,12454,12456,12459,12585,12609,12738,12810,12876,12957,12969,12990,13029,13044,13083,13104,13107,13143,13215,13311,13790,13934,13940,14039,14048,14153,14168,14192,14213,14312,14543,15140,15332,15374,15398,15401,15494,15584,15644,15680,15683,15740,15818,15869,15881,16010,16043,16085,16428,16463,16631,16664,16679,16709,16922,16928,16940,16952,16991,17111,17243,17252,17289,17345,17363,17366,17408,17438,17459,17630,17705,17771,17810,17825,17828,17882,17987,18017,18086,18122,18131,18146,18788,18812,18833,18875,18957,19118,19130,19163,19184,19259,19274,19496,19512,19721,19886,20000,20150,20183,20258,20306,20333,20379,20507,20531,20546,20576,20591,20597,20606,20798,20831,20861,20918,21008,21017,21131,21149,21389,21864,22371,22545,22548,22785,23232,23469,23643,23655,23865,24036,24066,24231,24270,24345,24351,24490,24684,24724,24771,25038,25740,25745,25751,25902,27152,27411,27432,28166,28370,28378,28641,28742,28830,29130,29902
NC_045512v2 0 29903 S12 0 . 444 29903 255,51,0 440 0,1,1,1,1,2,1,1,1,1,1,1,1,1,1,1,1,1,1,1,1,1,1,1,1,2,1,1,1,1,1,1,1,1,1,1,1,1,1,1,1,1,1,1,1,1,1,1,1,1,1,1,1,1,1,1,1,1,1,1,1,1,1,1,1,1,1,1,1,1,1,1,1,1,1,1,1,1,1,1,1,1,1,1,1,1,1,1,1,1,1,1,1,1,1,1,1,1,1,1,1,1,1,1,1,1,1,1,1,1,1,1,1,1,1,1,1,1,1,1,1,1,1,1,1,1,2,1,1,1,1,1,1,1,1,1,1,1,1,1,1,1,1,1,1,1,1,1,1,1,1,1,1,1,1,1,1,1,1,1,1,1,1,1,1,1,1,1,1,1,1,1,1,1,1,1,1,1,1,1,1,1,1,1,1,1,1,1,1,1,1,1,1,1,1,1,1,1,1,1,1,1,1,1,1,1,1,1,1,1,1,1,1,1,1,1,1,1,1,1,1,1,1,1,1,1,1,1,1,1,1,1,1,1,1,1,1,1,1,1,1,1,1,1,1,1,1,1,1,1,1,1,1,1,1,1,1,1,1,1,1,1,1,1,1,1,1,1,1,1,1,1,1,1,1,1,1,1,1,1,1,1,1,1,1,1,1,1,1,1,1,1,1,1,1,1,1,1,1,1,1,1,1,1,1,1,1,1,1,1,1,1,1,1,1,1,1,1,1,1,1,1,1,1,1,1,1,1,1,1,1,1,1,1,1,1,1,1,1,1,1,1,1,1,1,1,1,1,1,1,1,1,1,1,1,1,1,1,1,1,1,1,1,1,1,1,1,1,1,1,1,1,1,1,1,1,1,1,1,1,1,1,1,1,1,1,1,1,1,1,1,1,1,1,1,1,1,1,1,1,1,1,1,1,1,1,1,1,1,1,1,1,1,1,1,1,1,1,1,1,1,1,1,1,1,1,1,1,1,1,1,1,1,1,1,1,1,1,1,1 0,444,503,513,657,671,785,795,843,874,912,926,986,1179,1192,1194,1197,1230,1242,1250,1291,1387,1389,1431,1557,1596,1611,1681,1726,1812,1844,1854,1869,1875,1933,1950,1996,2019,2025,2037,2067,2085,2155,2166,2171,2181,2184,2241,2263,2294,2391,2397,2425,2519,2541,2703,2862,3215,3387,3408,3453,3552,3564,3621,3624,3663,3678,3837,3880,3882,3970,3975,4017,4058,4122,4208,4299,4308,4339,4362,4380,4447,4476,4524,4575,4593,4641,4647,4689,4761,4768,4776,4779,4815,4860,4883,4889,4893,4896,4917,5010,5217,5283,5295,5325,5331,5349,5433,5437,5448,5475,5481,5532,5772,5871,5946,6022,6068,6350,6402,6564,6690,6693,6696,6699,6840,7038,7059,7097,7128,7174,7176,7182,7197,7210,7212,7218,7233,7275,7296,7401,7449,7557,7623,7638,7728,7755,7761,7770,7843,7884,7914,7941,8007,8100,8152,8154,8164,8166,8277,8319,8424,8487,8511,8667,8688,8697,8724,8799,8859,8886,8890,8964,8970,9003,9141,9165,9174,9225,9304,9345,9378,9393,9402,9513,9544,9579,9630,9633,9654,9693,9744,9752,9933,10026,10065,10116,10137,10233,10236,10396,10431,10530,10575,10698,10728,10857,10932,10965,10989,11017,11151,11211,11277,11304,11337,11382,11430,11565,11574,11652,11727,11826,11880,11944,11962,11967,11985,12007,12052,12084,12138,12144,12339,12354,12486,12510,12630,12780,12867,13035,13089,13209,13242,13622,13635,13661,13707,13724,13814,13817,13994,14024,14178,14189,14223,14234,14250,14261,14324,14402,14483,14570,14792,14873,14909,14951,14990,15200,15335,15662,15737,15809,15917,15951,15980,16205,16223,16427,16514,16544,16817,16914,17066,17078,17183,17327,17651,17663,17675,17819,17849,18059,18098,18176,18230,18428,18554,18572,18629,18755,18776,18803,18935,18980,18989,18992,19010,19016,19061,19151,19232,19256,19301,19307,19343,19358,19367,19370,19373,19379,19460,19553,19601,19694,19778,19802,19895,19958,20016,20018,20078,20177,20210,20303,20354,20406,20438,20559,20642,20822,20966,21065,21155,21254,21263,21287,21356,21387,21659,21690,21727,21735,22230,22251,22362,22383,22410,22441,22452,22461,22464,22506,22593,22713,22761,22782,22836,22860,22965,22968,22974,23158,23160,23197,23235,23244,23361,23463,23480,23583,23674,23718,23815,23820,23841,23853,23895,23898,23982,23994,24060,24126,24330,24354,24489,24595,24759,24777,24780,24792,24954,25017,25020,25224,25231,25242,25257,25281,25299,25335,25613,25637,25694,25850,26330,26966,27142,27212,27221,27351,27417,27455,27483,27568,27644,27899,28187,28333,28458,28466,28569,28644,28671,28698,28794,29079,29139,29436,29902
NC_045512v2 0 29903 S11 0 . 445 29903 204,0,51 270 0,1,1,1,1,1,1,1,1,1,1,1,1,1,1,1,1,1,1,1,1,1,1,1,1,1,1,1,1,1,1,1,1,1,1,1,1,1,1,1,1,1,1,1,1,1,1,1,1,1,1,1,1,1,1,1,1,1,1,1,1,1,1,1,1,1,1,1,1,1,1,1,1,1,1,1,1,1,1,1,1,1,1,1,1,1,1,1,1,1,1,1,1,1,1,1,1,1,1,1,1,1,1,1,1,1,1,1,1,1,1,1,1,1,1,1,1,1,1,1,1,1,1,1,1,1,1,1,1,1,1,1,1,1,1,1,1,1,2,1,1,1,1,1,1,1,1,2,1,1,2,1,1,1,1,1,1,1,1,1,1,1,1,1,1,1,1,1,1,1,1,2,1,1,1,1,1,1,1,1,1,1,1,1,1,1,1,1,1,1,1,1,1,1,1,1,1,1,1,1,1,1,1,1,1,1,1,1,1,1,1,1,1,1,1,1,2,1,1,1,1,1,1,1,1,1,1,1,1,1,1,1,1,1,1,1,1,1,1,1,1,1,1,1,1,1,1,1,1,1,1,1,1,1,2,1,1,1,1,1,1,1,1,1,1,1,1,1,1,1 0,445,507,825,891,930,1191,1269,1392,1506,1515,1617,1872,1905,1947,2007,2010,2454,2613,2646,2748,2769,3036,3216,3342,3588,3591,3786,3801,4395,4455,4495,4521,4566,4791,4941,5091,5727,6570,6684,6708,6729,6774,7155,7632,7710,7928,8169,8250,8607,8670,8928,9144,9189,9231,10239,11448,11643,11991,12048,12582,12723,12882,13068,13269,13859,15239,15422,15485,15560,15578,15749,16037,16137,16169,16313,16331,16412,16553,16628,16841,17114,17213,17429,17448,17474,17477,17609,17621,17666,17744,17996,18038,18137,18191,18260,18473,18704,18809,18821,19052,19079,19094,19121,19268,19349,19362,19478,19532,19535,19583,19607,19652,19664,19731,19853,19943,20084,20207,20211,20228,20453,20513,20561,20657,20873,21032,21144,21158,21164,21281,21362,21416,21422,21434,21440,21669,21672,21702,21708,21726,21729,21738,21756,21759,21816,21819,21828,21843,21852,21861,21906,21915,21924,21942,22113,22136,22152,22162,22177,22186,22199,22206,22218,22221,22227,22233,22246,22260,22269,22369,22374,22386,22416,22419,22426,22500,22540,22554,22565,22752,22801,22830,22833,22848,22863,22893,22900,22905,22929,22959,23049,23061,23067,23070,23076,23079,23088,23109,23154,23187,23271,23277,23280,23310,23371,23409,23435,23442,23487,23502,23514,23529,23532,23721,23751,23874,23892,23931,23946,23955,23961,23979,24021,24042,24120,24142,24150,24207,24279,24318,24438,24456,24501,24513,24516,24522,24567,24687,24695,24717,24774,24831,24870,24891,24915,24972,25188,25221,25350,25374,25442,25626,25673,25721,25841,26417,26564,26836,26989,27290,27344,27350,27548,28389,28704,29037,29091,29334,29902
NC_045512v2 0 29903 S10 0 . 2040 29903 102,0,0 167 0,1,1,1,1,1,3,1,1,1,1,1,2,1,2,2,1,1,1,1,1,2,1,1,2,1,1,1,1,4,2,1,1,1,1,2,1,1,1,1,1,1,1,1,1,1,2,1,1,1,1,1,1,1,2,1,1,1,1,1,1,1,1,1,1,1,1,1,1,1,2,3,1,1,1,1,1,1,1,1,1,1,1,5,1,1,2,1,1,1,1,1,2,1,1,1,1,1,3,1,1,1,1,1,1,2,1,1,1,3,1,1,1,1,1,1,1,1,1,1,1,1,1,1,1,1,1,1,1,1,1,1,1,1,1,1,1,1,1,1,1,1,1,1,1,1,1,2,1,1,1,1,1,1,1,1,1,1,1,1,1,1,1,1,1,1,1 0,2040,17249,21137,21215,21530,21675,21691,21709,21711,21732,21752,21757,21760,21814,21820,21885,21899,21909,21911,21927,21933,21936,21940,21945,21975,21983,21985,22064,22068,22076,22119,22125,22129,22166,22174,22182,22189,22198,22203,22226,22257,22366,22376,22394,22397,22486,22515,22530,22566,22577,22579,22597,22599,22606,22626,22628,22631,22639,22657,22677,22695,22714,22724,22729,22742,22746,22756,22762,22764,22771,22774,22789,22821,22834,22839,22894,22901,22906,22928,22930,23048,23060,23062,23072,23080,23083,23094,23103,23166,23201,23242,23267,23295,23307,23385,23397,23406,23424,23446,23454,23481,23533,23580,23673,23682,23691,23727,23733,23800,23805,23814,23826,23838,23844,23877,23901,23913,23916,24006,24144,24342,24357,24498,24562,24696,24714,24726,24744,24906,24909,24928,25005,25095,25138,25173,25239,25250,25254,25278,25409,25433,25439,25443,25448,25562,25575,25586,25595,25604,25616,25646,25674,25676,25680,25713,25731,25741,25743,25747,25758,25772,25965,26408,26810,27378,29902
NC_045512v2 0 29903 S9 0 . 11 29903 153,102,0 115 0,1,1,1,1,1,1,1,2,1,1,3,1,2,1,2,1,1,1,1,1,4,2,2,2,1,1,1,2,2,1,1,1,1,1,1,1,1,5,2,1,2,1,3,3,1,3,3,1,2,4,1,1,3,2,2,1,2,1,1,1,2,1,3,4,2,1,1,1,5,5,1,1,1,1,1,1,1,1,2,1,2,1,1,1,2,1,1,1,1,1,3,1,1,1,1,3,3,1,3,1,1,8,1,1,2,2,1,1,1,1,1,1,1,1 0,11,17,27,30,41,96,132,139,229,231,3085,3090,3093,3168,3220,3223,3225,3291,3293,3932,21565,21573,21600,21604,21609,21611,21613,21617,21631,21634,21771,21776,21778,21780,21784,21786,21788,21791,21978,21981,22034,22037,22042,22050,22074,22081,22088,22092,22096,22100,22109,22201,22270,22276,22279,22282,22284,22287,22290,22318,22320,22324,22329,22334,22345,22350,22888,22977,23025,23035,27341,27384,27917,27920,27922,27926,27929,27931,27939,27952,27961,28006,28012,28014,28021,28024,28037,28039,28043,28057,28059,28064,28067,28077,28080,28084,28090,28095,28097,28102,28108,28111,28120,28123,28132,28142,28151,28205,28210,28244,29687,29757,29768,29902
NC_045512v2 0 29903 S8 0 . 348 29903 102,153,51 494 0,1,1,2,1,1,1,1,1,1,1,1,1,1,1,1,1,1,1,1,1,1,1,1,1,1,1,1,1,1,1,2,1,1,2,1,1,1,1,1,1,1,1,1,1,1,1,1,1,1,1,1,1,1,1,1,2,1,1,1,1,1,1,1,1,1,1,1,1,1,1,1,1,2,1,1,1,1,1,1,1,1,2,1,1,1,1,1,1,1,1,1,1,1,1,1,1,1,1,1,1,1,1,1,1,1,1,1,1,1,1,1,1,1,1,1,1,1,1,1,1,1,1,1,1,1,1,1,1,1,1,1,1,1,1,1,1,1,1,1,1,1,1,1,1,1,1,1,1,1,1,1,1,1,1,1,1,1,1,1,1,1,1,1,1,1,1,1,1,1,1,1,1,1,1,1,1,1,1,1,1,1,1,1,1,1,1,1,1,1,1,1,1,1,1,1,1,1,1,1,1,1,1,1,1,1,1,1,1,1,1,1,1,1,1,1,1,1,1,1,1,1,1,1,1,1,1,1,1,1,1,1,1,1,1,1,1,1,1,1,1,1,1,1,1,1,1,1,1,1,1,1,1,1,1,1,1,1,1,1,1,1,1,1,1,1,1,1,1,1,1,1,1,1,1,1,1,1,1,1,1,1,1,1,1,1,1,1,1,1,1,1,1,1,1,1,1,1,1,1,1,1,1,1,1,1,1,1,1,1,1,1,1,1,1,1,1,1,1,1,1,1,1,1,1,1,1,1,1,1,1,1,1,1,1,1,1,1,1,1,2,1,1,1,1,1,1,1,1,1,1,1,1,1,1,1,1,1,1,1,1,1,1,1,1,1,1,1,1,1,1,1,1,1,1,1,1,1,1,1,1,1,1,1,1,1,1,1,1,1,1,1,1,1,1,1,1,1,1,1,1,1,1,1,1,1,1,1,1,2,1,1,1,1,1,1,1,1,1,1,1,1,1,1,1,1,1,1,1,1,1,1,1,1,1,1,1,1,1,1,2,1,1,2,2,1,1,3,1,1,1,1,1,1,1,1,2,1,1,1,1,1,1,1,1,1,1,1,1,1,1,1,1,1,1,1,1,1,1,1,1,1,1,1,1,1,1,1,1,1,1,1,1,1 0,348,379,492,582,669,873,897,927,993,1002,1164,1213,1221,1314,1326,1371,1398,1552,1587,1614,1659,1671,1689,1741,1803,1813,2031,2050,2053,2103,2109,2122,2190,2192,2331,2349,2368,2376,2436,2488,2493,2535,2562,2576,2586,2604,2617,2640,2667,2682,2688,2736,2790,2796,2814,2938,3027,3033,3071,3108,3171,3198,3399,3405,3426,3429,3489,3492,3501,3519,3555,3648,3661,3693,3717,3922,4059,4099,4107,4203,4329,4352,4390,4410,4435,4473,4485,4515,4539,4578,4602,4671,4695,4717,4728,4764,4872,4880,4884,4899,4905,4971,5007,5040,5055,5079,5112,5115,5118,5176,5208,5211,5229,5274,5319,5430,5470,5487,5499,5552,5574,5790,5805,5877,5898,5907,5967,6015,6033,6042,6048,6054,6130,6177,6249,6285,6315,6351,6397,6522,6621,6702,6723,6781,6836,6953,6975,6982,6990,7008,7272,7308,7314,7341,7398,7441,7482,7506,7552,7587,7642,7680,7734,7747,7833,7854,7911,7929,7995,8094,8109,8112,8229,8251,8283,8397,8418,8523,8544,8581,8625,8628,8748,8847,8868,9132,9147,9171,9228,9250,9297,9315,9333,9351,9408,9501,9520,9558,9639,9714,9722,9737,9792,9825,9834,9876,9882,9894,9915,9936,10000,10140,10191,10206,10222,10248,10272,10287,10338,10482,10536,10542,10605,10635,10650,10668,10767,10803,10977,10998,11052,11107,11139,11238,11388,11415,11568,11634,11700,11709,11749,11817,11871,11874,11886,11976,12003,12060,12285,12378,12492,12543,12831,12879,12924,12942,12945,12954,12996,13008,13101,13344,13520,13610,13613,13664,13877,13949,13964,14172,14228,14264,14279,14351,14490,14576,14585,14748,15026,15224,15275,15590,15617,15719,15746,15762,16091,16175,16179,16232,16259,16289,16409,16448,16466,16517,16559,16574,16670,16761,16805,16883,16925,16938,17189,17207,17267,17372,17384,17453,17456,17582,17678,17708,17807,17855,17903,17909,17930,17975,18032,18140,18218,18308,18326,18350,18387,18494,18536,18599,18716,18815,18845,19013,19040,19103,19172,19196,19247,19253,19385,19442,19445,19475,19490,19577,19604,19640,19655,19742,19910,19925,19970,19973,19976,20237,20255,20297,20339,20384,20552,20681,20687,20846,20864,20909,20954,20990,21098,21233,21320,21479,21548,21660,21811,21858,21903,21947,21966,22215,22242,22266,22395,22413,22428,22443,22446,22479,22707,22896,22914,23001,23040,23352,23376,23382,23433,23535,23565,23640,23656,23811,23821,23823,24022,24075,24252,24326,24347,24355,24358,24376,24379,24385,24389,24394,24399,24402,24411,24414,24423,24429,24435,24444,24531,24543,24729,24732,24789,24843,24933,25008,25086,25290,25437,25530,25620,25697,25730,25733,25792,25826,25844,25848,25896,25910,25915,25997,26021,26024,26042,26046,26048,26064,26089,26115,26118,26267,26608,26641,26662,26758,26818,26860,26906,27070,27091,27151,27270,27422,27437,27509,27567,27611,27689,27710,27818,27823,27844,28165,28228,28296,28395,28599,28605,29040,29064,29067,29142,29283,29469,29497,29902
NC_045512v2 0 29903 S7 0 . 110 29903 0,204,51 1638 0,1,2,1,1,2,1,1,1,1,1,1,1,1,1,1,1,1,1,1,2,1,1,1,1,1,3,2,4,1,1,1,1,1,3,1,1,1,1,1,2,1,1,1,2,1,1,1,1,1,1,1,2,1,1,1,1,1,1,1,3,1,1,2,1,1,4,1,1,3,1,1,1,1,1,1,3,1,1,2,1,2,1,1,1,1,1,1,1,2,1,1,1,1,1,1,1,1,1,1,1,1,1,2,2,1,1,1,3,1,3,1,1,1,1,1,1,3,1,2,1,2,1,1,1,1,4,1,1,1,1,1,1,2,1,2,2,1,2,2,1,2,1,1,3,4,1,1,1,1,1,2,1,1,1,1,1,1,3,1,1,2,1,1,1,2,1,2,1,1,1,1,1,1,2,1,2,1,1,1,1,2,1,1,1,1,1,2,2,1,1,1,2,1,1,1,1,1,1,1,1,1,2,1,1,1,1,1,1,1,2,1,2,1,1,1,1,1,1,1,1,1,1,3,1,1,1,1,3,1,6,1,1,1,2,1,1,2,2,1,1,1,1,2,1,4,1,3,2,2,1,1,1,1,2,1,1,2,1,2,1,1,4,1,1,1,2,1,3,1,1,7,1,1,1,1,1,2,1,2,1,1,2,2,1,1,1,1,1,2,2,1,1,1,1,1,1,1,1,1,2,1,1,1,1,2,1,2,1,1,1,2,3,1,1,1,2,1,1,1,2,1,1,2,1,1,1,2,1,1,1,1,2,1,1,1,1,1,2,3,1,1,1,1,1,1,3,1,1,2,1,1,1,1,1,1,1,1,1,2,1,1,2,1,2,1,1,1,1,1,1,1,1,1,1,2,2,3,1,4,3,1,2,2,1,1,2,2,1,1,2,1,1,1,1,1,1,1,1,1,1,1,1,1,1,1,2,1,2,2,1,1,3,1,1,1,1,1,1,1,1,1,1,1,1,2,1,1,1,1,2,1,1,1,2,1,1,2,1,3,2,1,1,1,1,4,1,1,2,1,1,2,3,1,1,1,1,1,4,1,2,1,1,1,1,2,1,1,1,2,3,1,1,1,1,1,1,1,1,1,2,1,1,1,1,1,1,1,1,1,1,1,2,1,2,2,1,1,1,1,1,1,1,1,1,1,2,1,1,1,1,1,1,1,1,1,1,2,1,1,1,1,1,1,1,1,1,1,2,1,1,1,1,2,1,1,2,1,1,1,1,1,1,1,1,1,1,2,3,1,1,2,1,1,1,1,1,1,3,1,1,2,1,2,1,1,2,1,2,1,1,1,1,1,2,1,1,1,1,1,1,1,1,2,1,1,1,1,2,2,1,2,1,2,3,1,1,1,1,1,1,2,1,1,3,1,1,4,1,2,1,1,1,2,1,1,1,1,1,2,1,1,1,1,3,3,1,2,1,1,2,1,1,1,2,1,1,1,2,2,1,1,1,1,1,1,1,1,1,1,1,1,2,2,2,1,1,1,1,1,1,1,1,1,1,1,1,1,1,1,1,1,1,2,1,1,1,1,1,1,1,1,2,1,1,1,1,1,1,1,1,1,1,1,1,2,1,1,1,1,1,1,2,2,1,1,1,1,1,1,1,1,1,2,1,1,2,1,2,1,2,2,1,1,2,2,6,2,1,2,2,1,1,1,3,3,1,1,1,1,2,1,1,1,1,1,2,1,1,1,1,1,1,1,1,1,3,1,1,1,1,1,1,1,1,1,1,2,1,1,1,3,2,1,1,1,2,5,1,3,1,1,1,1,1,1,1,1,1,2,1,1,1,1,1,1,3,1,1,1,2,1,1,1,1,2,2,1,1,1,2,4,1,1,1,1,1,1,1,1,1,1,1,1,1,1,1,1,1,1,1,1,1,1,1,1,1,1,1,1,1,1,1,1,3,1,4,1,1,1,1,1,1,1,2,1,1,2,1,1,1,1,1,1,1,2,1,1,1,1,2,1,1,1,1,1,2,1,1,1,1,1,1,3,1,1,2,2,3,1,2,1,1,1,1,1,2,1,1,1,1,1,1,1,1,1,1,1,2,1,2,1,1,1,1,1,1,1,1,1,1,1,1,1,1,1,1,1,2,1,1,1,1,1,2,1,1,1,1,1,1,2,2,1,1,1,1,2,1,1,4,3,1,1,1,1,1,1,1,1,1,1,1,1,2,1,2,2,3,2,2,1,1,2,1,1,1,1,1,1,1,1,1,1,1,1,1,1,1,1,3,1,1,1,1,1,6,1,1,1,1,2,1,2,1,1,1,1,2,1,1,1,2,1,1,2,1,1,1,1,1,1,1,2,2,1,1,1,1,2,1,2,1,1,1,1,1,1,1,2,1,3,1,1,1,1,2,1,1,1,1,1,1,1,1,2,1,1,1,1,2,2,1,2,1,1,1,1,1,2,1,1,1,1,1,1,3,1,1,1,1,1,1,1,1,1,1,1,1,2,1,1,1,1,1,1,1,1,1,2,1,1,1,1,1,1,1,1,1,1,1,1,2,1,1,1,1,1,1,1,1,1,1,1,1,1,1,1,1,1,1,1,1,1,1,1,1,1,1,1,1,1,1,1,1,1,2,1,1,1,1,2,1,2,1,1,1,1,1,2,1,1,1,1,1,1,1,1,1,1,1,1,1,1,1,1,1,2,1,1,1,1,1,1,1,1,1,2,1,1,1,1,1,1,1,1,1,1,2,1,1,1,2,1,1,1,1,1,2,1,1,1,1,1,1,1,1,1,1,1,1,1,1,1,1,1,1,1,1,1,1,1,1,1,1,1,2,1,1,1,2,1,1,1,1,1,1,1,1,1,1,1,1,1,1,1,1,1,1,1,1,1,1,1,1,1,1,1,1,1,4,1,1,1,1,1,1,1,1,1,1,1,1,1,1,1,1,2,1,2,1,2,1,1,1,1,1,2,1,3,2,2,1,1,1,1,1,1,1,1,1,1,1,1,1,2,1,1,2,2,2,2,1,2,4,1,1,1,1,1,1,1,1,1,1,1,1,1,1,1,1,1,1,1,2,1,1,1,1,1,1,1,1,1,2,1,1,1,1,1,1,1,1,1,1,1,4,1,1,1,2,1,1,1,1,1,1,1,1,1,1,1,1,1,1,1,3,1,1,1,2,2,1,1,1,2,1,1,1,2,1,1,1,1,1,1,1,1,1,1,1,2,1,1,1,2,2,1,1,1,1,1,1,1,1,2,1,1,6,1,1,1,1,1,1,1,1,1,2,1,2,1,1,1,1,1,1,1,2,1,1,1,1,1,1,1,1,1,4,1,1,2,1,1,1,1,1,2,1,1,1,1,1,3,1,1,1,1,1,2,1,2,1,1,1,1,1,1,1,1,1,1,2,1,1,1,1,1,1,1,1,1,1,1,1,3,1,1,1,4,2,1,1,1,2,1,1,1,1,1,1,2,1,2,1,1,3,1,1,1,1,1,1,1,1,1,2,1,1,1,1,1,1,1,1,1,1,1,1,1,1,2,1,1,1,1,1,1,1,1,1,1,1,2,1,1,1,1,4,1,1,1,1,2,1,1,1,1,1,1,1,1,1,1,1,1,1,3,1,1,1,1,1,1,1,1,1,1,1,1,1,2,1,2,1,3,1,1,1,1,1,3,1,1,1,2,2,1,1,1,1,2,1,1,1,1,1,1,1,2,1,2,1,1,1,1,1,1 0,110,119,158,161,176,188,216,279,281,286,325,327,357,360,366,372,384,394,406,429,432,450,453,477,494,497,501,514,519,531,538,540,564,568,576,579,585,588,591,605,610,615,651,676,692,702,723,734,736,739,756,772,786,798,809,849,861,888,895,898,907,921,933,936,990,1014,1026,1029,1039,1044,1065,1074,1080,1095,1105,1110,1123,1125,1141,1146,1158,1161,1167,1173,1176,1188,1204,1206,1210,1218,1222,1224,1234,1244,1249,1264,1273,1275,1287,1292,1311,1313,1316,1323,1332,1338,1342,1348,1359,1368,1377,1380,1414,1422,1428,1432,1437,1441,1443,1449,1451,1455,1458,1464,1468,1475,1500,1509,1522,1530,1539,1554,1562,1572,1575,1579,1584,1588,1591,1598,1608,1620,1627,1629,1635,1641,1647,1650,1662,1666,1668,1731,1740,1744,1746,1755,1758,1765,1776,1782,1790,1810,1814,1824,1836,1851,1856,1865,1868,1879,1888,1894,1897,1923,1926,1929,1939,1941,1943,1946,1955,1963,1965,1968,1974,1980,1986,1989,1992,1999,2001,2004,2013,2017,2021,2028,2035,2045,2047,2049,2055,2064,2077,2087,2101,2104,2112,2115,2123,2125,2146,2150,2160,2162,2167,2172,2174,2178,2196,2198,2209,2218,2221,2227,2231,2234,2238,2245,2250,2256,2264,2266,2269,2271,2274,2277,2283,2289,2292,2295,2299,2302,2304,2310,2317,2322,2324,2332,2338,2341,2345,2351,2355,2361,2364,2366,2370,2373,2387,2392,2395,2400,2410,2412,2416,2418,2428,2430,2435,2440,2442,2466,2479,2481,2483,2490,2499,2504,2506,2513,2515,2517,2520,2523,2529,2536,2538,2543,2550,2553,2557,2560,2568,2570,2579,2619,2622,2625,2632,2634,2637,2651,2656,2668,2670,2673,2677,2680,2683,2687,2698,2704,2727,2742,2745,2754,2763,2777,2806,2808,2820,2847,2854,2868,2870,2895,2901,2922,2928,2931,2937,2940,2946,2953,2955,2968,2978,2994,3004,3010,3012,3020,3100,3103,3117,3136,3142,3157,3159,3165,3176,3187,3202,3204,3330,3339,3343,3379,3388,3392,3403,3411,3417,3419,3433,3444,3450,3454,3459,3468,3471,3477,3483,3487,3505,3517,3522,3537,3539,3568,3574,3576,3580,3600,3609,3627,3633,3642,3666,3682,3711,3720,3723,3733,3738,3741,3752,3756,3762,3768,3778,3780,3783,3789,3792,3796,3806,3816,3819,3825,3827,3829,3833,3835,3868,3885,3905,3950,3960,3963,3978,3984,3990,4008,4014,4020,4024,4026,4031,4033,4047,4050,4054,4066,4070,4072,4074,4082,4084,4092,4102,4113,4125,4137,4139,4150,4152,4156,4164,4171,4217,4228,4234,4236,4257,4260,4263,4265,4275,4278,4281,4296,4298,4311,4315,4327,4335,4338,4340,4343,4357,4377,4404,4416,4420,4440,4448,4451,4459,4461,4464,4467,4470,4497,4503,4507,4509,4523,4525,4530,4532,4549,4552,4563,4571,4574,4583,4594,4596,4635,4639,4656,4658,4663,4676,4684,4692,4716,4731,4734,4740,4749,4758,4782,4794,4799,4822,4831,4837,4839,4852,4854,4865,4869,4873,4881,4887,4891,4902,4911,4915,4918,4920,4929,4932,4937,4942,4948,4951,4956,4959,4961,4983,4994,5067,5085,5095,5098,5106,5120,5124,5132,5142,5149,5154,5175,5177,5182,5223,5226,5237,5241,5248,5262,5290,5292,5297,5300,5308,5322,5326,5338,5346,5370,5403,5406,5412,5416,5424,5427,5439,5457,5463,5467,5469,5472,5490,5494,5505,5508,5524,5529,5535,5538,5544,5548,5568,5580,5583,5586,5595,5598,5606,5614,5619,5626,5635,5640,5670,5701,5707,5710,5712,5718,5730,5738,5757,5769,5774,5785,5797,5799,5803,5818,5830,5847,5850,5853,5876,5878,5886,5895,5901,5904,5914,5916,5922,5926,5930,5937,5949,5958,5970,5977,5982,5984,5994,5997,6014,6023,6036,6051,6055,6061,6069,6094,6099,6102,6104,6108,6111,6114,6121,6129,6131,6135,6147,6153,6159,6182,6190,6193,6196,6201,6210,6220,6244,6250,6252,6255,6258,6264,6282,6292,6327,6342,6345,6349,6352,6357,6366,6384,6391,6395,6403,6441,6444,6447,6450,6457,6459,6483,6486,6489,6502,6505,6510,6516,6520,6526,6532,6534,6541,6567,6571,6576,6582,6600,6603,6607,6611,6643,6651,6670,6674,6678,6703,6706,6710,6713,6716,6724,6726,6730,6737,6741,6748,6750,6758,6761,6778,6786,6793,6795,6813,6843,6846,6858,6861,6864,6869,6884,6891,6897,6900,6905,6916,6930,6943,6945,6947,6957,6961,6963,6969,6976,7000,7024,7041,7055,7060,7069,7075,7077,7080,7083,7099,7106,7111,7120,7122,7138,7140,7146,7156,7162,7171,7185,7188,7194,7203,7205,7209,7211,7215,7221,7227,7235,7239,7260,7263,7269,7271,7282,7290,7293,7299,7302,7309,7317,7329,7338,7344,7365,7368,7373,7375,7389,7393,7410,7428,7431,7452,7458,7462,7465,7467,7491,7500,7509,7513,7515,7518,7522,7524,7530,7551,7554,7556,7560,7563,7566,7578,7588,7596,7602,7656,7675,7677,7689,7707,7749,7762,7764,7773,7806,7812,7815,7830,7872,7899,7902,7905,7917,7920,7932,7935,7971,7986,7989,7992,7998,8014,8023,8025,8049,8052,8062,8072,8079,8091,8113,8115,8121,8124,8131,8136,8145,8160,8184,8194,8196,8202,8205,8211,8217,8233,8235,8244,8259,8282,8316,8320,8334,8348,8353,8355,8388,8392,8394,8409,8415,8417,8436,8439,8442,8451,8472,8476,8488,8490,8493,8499,8517,8524,8529,8532,8538,8556,8564,8567,8574,8577,8579,8584,8592,8599,8603,8605,8612,8616,8619,8624,8629,8631,8634,8636,8640,8643,8647,8656,8662,8666,8669,8671,8675,8685,8694,8701,8703,8705,8726,8733,8737,8762,8794,8801,8812,8820,8823,8833,8848,8856,8877,8881,8883,8887,8889,8923,8925,8943,8952,8973,8979,8981,8985,8991,8994,9033,9040,9051,9076,9084,9091,9094,9100,9111,9120,9150,9205,9255,9279,9291,9301,9327,9334,9340,9342,9346,9354,9363,9366,9376,9387,9390,9399,9403,9421,9423,9426,9432,9435,9442,9461,9465,9469,9471,9483,9488,9495,9502,9508,9510,9516,9519,9522,9528,9535,9546,9554,9559,9564,9567,9570,9573,9585,9606,9610,9627,9636,9640,9649,9651,9653,9660,9663,9667,9669,9688,9690,9699,9702,9712,9720,9724,9747,9754,9756,9759,9762,9771,9775,9777,9817,9819,9852,9861,9864,9870,9873,9879,9886,9888,9900,9925,9943,9945,9960,9963,10041,10098,10122,10128,10131,10141,10143,10147,10149,10156,10161,10179,10182,10189,10212,10224,10247,10252,10279,10290,10309,10316,10332,10350,10359,10368,10380,10386,10434,10454,10458,10470,10509,10518,10521,10524,10533,10552,10554,10566,10569,10578,10593,10602,10623,10629,10657,10659,10675,10692,10755,10779,10788,10824,10852,10854,10863,10866,10872,10887,10893,10896,10899,10905,10909,10911,10923,10956,10972,10975,10978,10980,10983,10985,10988,10990,10992,11004,11011,11014,11022,11025,11031,11041,11044,11046,11061,11067,11073,11082,11088,11094,11097,11103,11110,11112,11121,11127,11135,11143,11146,11154,11172,11175,11202,11205,11263,11265,11268,11273,11283,11294,11296,11301,11322,11329,11334,11340,11355,11358,11375,11383,11385,11397,11409,11427,11473,11475,11478,11484,11487,11496,11499,11505,11511,11515,11526,11529,11534,11538,11545,11561,11566,11571,11577,11586,11589,11601,11607,11630,11635,11640,11706,12655,12693,16538,16673,18800,19220,19829,20286,20352,20378,20387,20396,20426,20450,20468,20483,20486,20592,20594,20658,20660,20697,20705,20720,20741,20753,20755,20760,20768,20774,20849,20933,20975,20984,20996,20999,21069,21074,21114,21116,21129,21200,21206,21219,21282,21299,21303,21314,21324,21335,21338,21344,21365,21425,21450,21472,21483,21524,21681,21684,21736,21859,21883,21910,21928,21937,22062,22123,22151,22160,22178,22237,22239,22243,22437,22439,22456,22467,22474,22488,22522,22534,22671,22719,23124,23205,23247,23346,23430,23568,23658,23694,23730,23739,23818,23832,23860,23862,23883,23938,23943,23999,24078,24095,24189,24222,24300,24325,24396,24528,24564,24570,24576,24585,24588,24609,24660,24756,24768,24798,24801,24823,24849,24861,24871,24873,24879,24892,24945,24957,24960,24982,24993,25011,25015,25023,25026,25029,25062,25071,25089,25158,25200,25300,25305,25314,25425,25427,25435,25441,25446,25452,25454,25461,25471,25473,25480,25500,25581,25589,25610,25612,25619,25649,25655,25659,25682,25700,25702,25707,25712,25715,25724,25752,25760,25763,25771,25791,25830,25859,25874,25880,25884,25887,25922,25927,25959,25964,25971,25976,25990,25994,25998,26004,26006,26016,26020,26033,26036,26039,26050,26070,26074,26090,26093,26096,26103,26105,26117,26129,26144,26147,26159,26174,26189,26227,26394,26396,26405,26409,26423,26441,26448,26481,26514,26518,26554,26566,26609,26611,26618,26639,26645,26650,26668,26672,26674,26689,26704,26707,26740,26747,26749,26780,26839,26842,26845,26869,26884,26895,26899,26920,26923,26935,26938,26944,26954,26962,26965,26968,26971,26974,26984,26992,27022,27064,27084,27111,27119,27121,27155,27162,27181,27230,27245,27248,27251,27266,27268,27273,27291,27296,27301,27303,27309,27311,27313,27315,27317,27322,27336,27353,27362,27365,27371,27380,27414,27423,27431,27443,27452,27482,27498,27500,27539,27560,27578,27594,27603,27621,27623,27650,27677,27698,27711,27716,27737,27740,27743,27763,27766,27769,27835,27856,27859,27863,27868,27872,27878,27882,27904,27908,27910,27956,27963,27969,27971,27974,27989,27994,28148,28156,28162,28168,28171,28175,28219,28308,28364,28380,28392,28434,28446,28461,28482,28506,28546,28552,28630,28663,28726,28740,28846,28850,28869,28886,28897,28906,28909,28914,28926,28929,28932,28935,29127,29398,29413,29430,29441,29463,29466,29470,29486,29491,29493,29499,29540,29566,29580,29596,29634,29636,29648,29650,29902
NC_045512v2 0 29903 S6 0 . 334 29903 0,102,0 1491 0,1,1,1,1,1,1,1,1,1,1,2,1,1,1,1,1,1,1,1,1,1,1,2,1,1,1,1,1,1,1,1,1,1,1,1,1,1,1,1,1,1,1,1,1,1,1,1,1,1,1,1,1,1,1,1,1,1,1,1,1,1,1,1,1,1,1,1,1,1,1,1,1,1,1,1,1,1,1,1,1,1,1,1,1,1,1,1,1,1,1,1,4,1,1,1,1,1,1,1,1,1,1,1,4,1,2,1,2,1,1,1,1,1,1,1,1,1,1,1,1,1,1,1,1,1,1,1,1,1,1,1,1,1,1,1,1,2,1,2,1,1,1,1,2,1,1,1,3,1,6,1,1,1,1,1,1,1,1,1,1,1,1,1,1,1,1,1,1,1,1,1,1,1,1,1,1,1,1,1,1,1,1,1,1,1,1,1,1,1,1,1,1,1,1,1,1,1,1,1,1,1,1,1,1,1,1,1,1,1,1,1,1,1,1,2,1,1,1,1,1,3,1,1,1,1,1,1,1,1,1,1,1,1,1,1,1,1,1,1,1,1,1,1,1,1,1,1,1,1,1,1,1,1,1,1,1,1,1,1,1,1,1,1,1,1,1,1,1,1,1,1,1,1,1,1,1,1,1,1,1,1,1,1,1,1,1,1,1,1,1,1,1,1,1,1,1,1,1,1,1,1,1,1,1,1,1,1,1,1,1,1,1,1,1,1,1,1,1,1,1,2,1,1,1,1,1,1,1,1,1,1,1,1,2,1,1,1,1,1,1,1,1,1,1,2,1,1,1,1,1,1,1,1,1,1,1,1,1,1,1,1,1,1,1,1,1,1,1,1,1,1,1,1,1,1,1,1,1,1,1,1,1,1,1,1,1,1,1,1,1,1,1,1,1,1,1,1,1,1,1,1,1,1,1,1,1,1,1,1,1,1,1,1,1,1,1,1,1,1,1,1,1,1,2,1,1,1,1,1,1,1,1,1,1,1,1,1,1,1,1,1,1,1,1,1,1,1,1,1,1,1,1,2,1,1,1,1,1,1,1,1,1,1,1,1,1,1,1,1,1,2,1,1,1,1,2,1,3,1,1,1,1,2,1,1,1,1,1,1,1,1,1,1,1,1,1,1,1,1,1,1,1,1,1,2,1,1,3,1,1,1,1,4,1,1,1,1,1,1,1,1,1,2,1,1,1,1,1,1,1,1,1,1,1,1,1,1,1,1,1,2,1,1,1,1,1,1,1,1,1,1,1,3,1,1,1,1,1,1,1,1,1,1,1,1,1,1,1,1,1,1,1,1,1,1,1,3,1,1,1,1,1,1,1,1,1,1,1,1,1,1,1,1,1,1,1,1,1,1,2,1,1,1,1,1,1,4,1,2,1,1,1,1,1,1,1,1,1,1,1,1,1,1,1,1,2,1,3,1,2,3,1,1,1,1,1,1,1,1,1,1,1,1,1,1,1,1,1,1,2,1,1,1,2,1,1,1,1,1,1,1,1,1,1,1,1,1,1,1,1,1,1,1,1,1,1,1,1,1,1,1,1,2,1,1,1,2,1,1,1,1,1,1,1,1,1,1,1,1,1,1,1,1,1,1,4,1,1,1,1,1,1,1,1,1,1,2,1,1,1,1,1,1,1,1,1,1,1,1,1,1,1,1,1,1,1,1,1,1,1,1,1,1,1,1,2,1,1,2,1,1,2,1,1,1,1,1,1,1,1,1,1,1,1,1,1,1,1,1,1,1,1,1,1,1,2,1,1,1,1,1,1,1,1,1,2,1,1,1,1,1,1,1,1,1,1,1,1,1,1,1,1,1,1,1,1,1,1,1,1,1,1,1,1,1,1,1,1,1,1,1,1,1,1,1,1,1,1,1,1,1,1,1,1,1,1,1,1,1,1,1,1,2,1,1,1,1,1,1,1,1,1,1,1,1,1,1,2,1,1,2,1,1,1,2,1,1,1,1,1,1,1,1,1,1,1,1,1,1,1,1,1,4,1,2,1,1,1,1,1,1,1,1,2,1,1,1,1,1,4,1,1,1,1,1,1,1,1,1,1,2,1,1,1,1,1,1,1,1,1,1,1,1,1,1,1,1,1,1,1,1,1,1,1,1,1,1,1,1,1,1,1,1,1,1,1,1,1,1,1,2,1,1,1,1,1,1,1,1,1,1,1,1,2,1,1,1,1,1,1,1,1,1,1,1,1,1,1,1,1,1,1,2,1,1,1,1,1,1,2,2,1,1,1,1,1,1,1,1,1,2,1,1,1,3,1,1,2,1,1,1,1,1,1,1,1,1,1,1,1,1,1,1,1,1,1,1,1,4,1,1,1,1,1,1,1,1,1,3,2,3,1,3,1,1,1,1,1,1,2,1,1,1,1,1,1,1,1,1,3,1,1,1,2,1,1,1,1,1,1,2,1,1,3,1,1,1,1,1,1,1,1,1,1,1,1,1,1,1,1,1,1,1,1,1,1,1,1,1,1,1,1,1,1,1,1,1,1,1,1,1,1,1,1,1,1,1,1,1,1,1,1,1,1,4,1,1,2,1,1,1,2,1,1,3,1,2,1,1,1,1,1,1,1,1,1,1,1,1,1,1,2,1,1,1,2,1,1,1,1,1,1,2,1,1,1,1,1,1,1,1,1,1,1,1,1,1,1,1,1,1,4,1,1,1,1,1,2,1,1,1,1,1,1,1,1,4,1,1,1,1,2,1,2,1,1,1,1,1,1,2,2,1,1,1,1,1,1,1,1,1,1,1,2,1,1,1,1,1,1,1,1,1,1,3,1,1,1,1,2,1,1,1,1,2,1,1,1,1,1,1,1,1,2,2,1,1,1,1,1,1,1,1,1,5,1,1,1,4,2,1,1,1,1,1,1,1,1,1,1,1,1,1,1,1,1,1,1,1,1,1,1,1,2,1,2,4,3,1,1,2,1,1,1,1,1,1,1,1,1,1,1,1,1,1,1,1,1,1,1,1,1,1,1,1,1,1,1,1,1,1,1,1,1,1,1,1,1,1,1,1,1,1,1,1,1,1,1,1,1,1,1,1,1,1,1,1,1,1,1,1,1,1,1,1,1,1,1,1,1,1,1,2,1,1,1,1,1,1,1,1,1,1,1,1,1,1,1,1,1,1,1,1,1,1,1,1,1,1,1,1,1,1,1,1,1,1,1,1,1,1,1,1,1,1,1,1,1,1,1,1,1,1,2,1,1,1,1,1,1,1,1,1,1,1,1,1,1,1,1,1,1,1,1,1,1,1,1,1,1,1,1,1,2,1,1,1,1,1,3,1,1,1,1,1,1,1,1,1,1,1,1,1,1,4,1,1,1,2,1,2,1,1,1,1,1,2,1,1,1 0,334,336,345,377,486,510,543,612,624,690,724,760,804,879,882,894,909,924,942,948,996,1038,1092,1101,1103,1113,1149,1152,1185,1215,1305,1347,1362,1386,1390,1419,1434,1450,1470,1479,1497,1513,1548,1593,1626,1632,1683,1713,1728,1737,1752,1756,1788,1800,1809,1830,1860,1863,1873,1896,1911,1917,1932,1953,1959,2036,2061,2070,2082,2086,2226,2340,2429,2463,2469,2628,2709,2715,2730,2733,2784,2840,2844,2880,2889,2929,2985,3003,3013,3045,3054,3060,3065,3069,3075,3164,3166,3175,3186,3212,3217,3295,3298,3303,3318,3320,3327,3344,3350,3378,3380,3393,3447,3451,3486,3498,3538,3543,3557,3579,3582,3601,3603,3618,3630,3635,3684,3687,3690,3694,3735,3739,3765,3787,3810,3840,3847,3850,3853,3856,3860,3862,3881,3889,3896,3904,3908,3916,3938,3940,3951,4011,4041,4056,4080,4083,4135,4138,4143,4148,4161,4206,4233,4248,4254,4287,4320,4422,4441,4446,4479,4542,4560,4569,4582,4612,4617,4623,4632,4653,4665,4677,4680,4704,4719,4746,4770,4828,4944,4953,5011,5025,5150,5193,5304,5313,5343,5355,5364,5373,5382,5407,5409,5462,5466,5496,5511,5541,5550,5599,5627,5647,5664,5688,5728,5796,5811,5814,5856,5943,5955,5973,6024,6030,6039,6090,6093,6096,6132,6141,6165,6195,6228,6231,6261,6267,6309,6336,6353,6361,6363,6387,6392,6508,6511,6514,6540,6573,6606,6627,6645,6652,6689,6705,6745,6815,6849,6852,6882,6895,6940,6952,6967,6999,7005,7020,7050,7071,7158,7161,7170,7230,7392,7470,7478,7527,7621,7674,7731,7785,7842,7926,7962,7980,7983,8016,8031,8046,8055,8073,8076,8095,8106,8139,8178,8208,8262,8265,8268,8322,8325,8343,8352,8367,8370,8400,8486,8535,8583,8618,8663,8727,8770,8826,8832,8838,8850,8871,8880,8894,8916,8937,8949,8997,9054,9069,9072,9106,9108,9219,9222,9336,9396,9429,9438,9441,9453,9645,9672,9692,9697,9741,9786,9795,9801,9807,9840,9855,9858,9924,9942,9951,9957,9966,9978,10011,10029,10032,10038,10095,10101,10125,10188,10242,10254,10257,10281,10311,10323,10335,10365,10395,10440,10446,10449,10551,10596,10617,10632,10641,10680,10701,10713,10717,10734,10836,11001,11007,11016,11019,11023,11076,11080,11100,11169,11182,11199,11226,11346,11364,11407,11454,11592,11682,11736,11739,11745,11748,11751,11757,11762,11766,11769,11775,11781,11784,11803,11808,11811,11829,11832,11853,11856,11877,11890,11892,11901,11916,11931,11940,11943,11946,11961,11964,11973,11994,12006,12009,12021,12045,12054,12057,12069,12076,12078,12081,12085,12087,12090,12096,12099,12105,12114,12117,12129,12134,12150,12168,12204,12210,12234,12249,12279,12303,12312,12382,12384,12399,12421,12423,12438,12441,12447,12453,12474,12483,12489,12496,12501,12504,12507,12513,12524,12528,12534,12547,12549,12561,12564,12570,12608,12624,12633,12648,12660,12669,12679,12696,12702,12705,12729,12732,12747,12753,12768,12771,12774,12785,12807,12814,12816,12822,12825,12835,12837,12870,12930,12948,12963,12993,13020,13023,13062,13065,13090,13113,13119,13125,13140,13149,13176,13179,13188,13191,13194,13200,13221,13236,13239,13251,13254,13257,13266,13299,13314,13326,13361,13386,13435,13437,13443,13446,13452,13456,13532,13547,13550,13556,13559,13565,13577,13580,13598,13601,13619,13625,13627,13637,13640,13668,13670,13691,13694,13703,13706,13712,13731,13742,13745,13755,13760,13796,13818,13820,13830,13833,13835,13847,13916,13922,13943,13946,13952,13967,13979,13997,14003,14006,14018,14030,14036,14045,14069,14075,14081,14106,14112,14117,14123,14126,14136,14141,14147,14160,14162,14171,14174,14177,14183,14193,14198,14204,14208,14210,14214,14219,14222,14231,14252,14276,14280,14288,14327,14334,14354,14357,14360,14363,14384,14390,14396,14429,14444,14456,14462,14480,14484,14486,14495,14531,14534,14537,14550,14552,14555,14573,14582,14594,14598,14603,14621,14642,14645,14696,14717,14777,14804,14819,14846,14852,14918,14924,14930,14933,15032,15035,15158,15170,15221,15230,15236,15257,15271,15299,15308,15344,15367,15371,15379,15419,15428,15434,15452,15479,15488,15518,15539,15542,15551,15561,15563,15566,15581,15587,15606,15653,15659,15666,15701,15710,15713,15725,15734,15736,15743,15745,15752,15767,15776,15789,15815,15827,15884,15905,15908,15926,15950,15956,15959,15971,15983,16011,16022,16031,16103,16110,16122,16124,16127,16130,16154,16160,16220,16241,16244,16253,16256,16275,16277,16280,16283,16295,16298,16308,16310,16316,16319,16325,16328,16340,16361,16376,16391,16418,16424,16451,16454,16496,16499,16520,16529,16535,16562,16580,16589,16598,16601,16604,16619,16691,16706,16724,16739,16745,16763,16766,16790,16820,16865,16869,16877,16892,16907,16976,17006,17051,17117,17120,17135,17171,17192,17303,17306,17309,17330,17333,17336,17339,17348,17375,17402,17406,17414,17417,17426,17513,17528,17549,17561,17600,17618,17627,17633,17636,17720,17732,17741,17765,17801,17813,17817,17822,17840,17852,17876,17894,17913,17915,17924,17933,17943,17945,17951,17954,17988,18005,18009,18011,18018,18020,18029,18041,18053,18065,18068,18078,18080,18089,18092,18128,18149,18167,18192,18194,18278,18281,18284,18287,18311,18317,18335,18341,18347,18351,18357,18359,18368,18392,18401,18404,18407,18416,18419,18434,18437,18448,18452,18458,18461,18464,18467,18482,18485,18506,18509,18530,18546,18548,18560,18564,18569,18584,18591,18593,18612,18614,18620,18635,18638,18641,18650,18653,18656,18665,18671,18673,18680,18683,18692,18696,18698,18720,18729,18731,18734,18740,18743,18752,18773,18797,18814,18816,18827,18860,18872,18878,18881,18887,18905,18915,18918,18926,18932,18938,18959,18965,18971,18974,18977,18993,19001,19004,19007,19028,19037,19043,19046,19067,19073,19097,19106,19134,19136,19158,19181,19185,19187,19199,19202,19205,19209,19211,19214,19217,19224,19226,19238,19263,19265,19271,19289,19322,19347,19364,19391,19406,19427,19487,19502,19515,19520,19523,19529,19544,19547,19560,19562,19566,19595,19610,19613,19616,19639,19649,19674,19684,19688,19706,19724,19743,19745,19757,19764,19766,19817,19824,19826,19850,19856,19892,19907,19913,19916,19922,19926,19928,19940,19952,19960,19968,19971,19985,20003,20006,20009,20043,20045,20048,20058,20073,20081,20087,20090,20103,20105,20130,20132,20155,20165,20171,20175,20186,20195,20214,20216,20220,20222,20225,20231,20238,20251,20259,20261,20264,20267,20285,20346,20348,20351,20357,20360,20363,20370,20392,20399,20405,20409,20417,20435,20444,20508,20510,20522,20540,20543,20555,20570,20579,20582,20627,20633,20639,20699,20721,20723,20759,20826,20828,20876,20910,20912,20927,20936,20939,21044,21053,21083,21092,21101,21122,21143,21146,21176,21248,21305,21371,21386,21449,21473,21500,21527,21656,21663,21685,21696,21710,21720,21722,21737,21755,21763,21765,21841,21891,21895,21900,21912,21948,21951,21955,21957,21961,21972,21984,21986,22128,22131,22134,22140,22167,22170,22179,22200,22205,22209,22213,22231,22245,22252,22372,22380,22387,22389,22392,22431,22449,22470,22476,22481,22485,22521,22531,22564,22569,22578,22590,22603,22605,22621,22623,22629,22635,22641,22656,22662,22665,22668,22674,22686,22722,22731,22740,22767,22791,22794,22800,22809,22857,22873,22895,22898,22903,22909,22925,22932,22936,22941,22944,22963,22969,22975,23010,23013,23015,23041,23053,23055,23058,23082,23085,23091,23116,23130,23146,23151,23155,23157,23170,23172,23196,23199,23208,23217,23223,23227,23234,23240,23259,23269,23275,23284,23286,23289,23313,23377,23380,23400,23415,23418,23448,23451,23455,23475,23478,23498,23509,23511,23534,23538,23553,23556,23571,23574,23586,23589,23597,23612,23624,23626,23637,23706,23716,23737,23740,23742,23748,23755,23757,23787,23799,23817,23868,23871,23910,23925,23940,23988,24048,24063,24084,24094,24129,24141,24175,24184,24192,24195,24204,24211,24216,24240,24243,24285,24297,24369,24378,24381,24405,24510,24573,24579,24600,24651,24741,24750,24765,24769,24813,24816,24828,24852,24903,24918,24927,24951,24958,24994,24996,25032,25057,25059,25068,25092,25134,25149,25155,25176,25185,25191,25207,25215,25218,25230,25245,25251,25258,25266,25269,25284,25317,25412,25419,25430,25434,25451,25467,25470,25474,25577,25580,25583,25601,25607,25625,25644,25647,25679,25692,25709,25727,25739,25754,25769,25787,25793,25853,25868,25883,25921,25925,25935,25937,25946,25967,25973,25979,25982,26003,26009,26078,26108,26123,26150,26167,26520,26530,26623,26692,26713,26752,26764,26767,26800,26824,26833,26890,26902,26941,27016,27031,27127,27133,27246,27293,27302,27327,27329,27407,27428,27476,27602,27605,27607,27612,27629,27680,27686,27690,27707,27724,27738,27759,27968,28000,28177,28203,28217,28302,28304,28320,28346,28349,28377,28381,28479,28494,28507,28581,28587,28590,28620,28656,28827,28920,28944,28972,28974,29034,29049,29071,29082,29085,29094,29097,29196,29199,29202,29205,29208,29211,29226,29259,29263,29268,29271,29277,29305,29307,29316,29319,29325,29340,29394,29407,29412,29415,29508,29517,29529,29902
NC_045512v2 0 29903 S5 0 . 770 29903 51,102,102 301 0,1,1,1,1,1,1,1,1,1,1,1,1,1,1,1,1,1,1,2,1,1,1,1,1,1,1,1,1,1,1,1,1,1,1,1,1,1,1,1,1,1,1,1,1,1,1,1,1,1,1,1,1,1,1,1,1,1,1,1,1,1,1,1,1,1,1,1,1,1,1,1,1,1,1,1,1,1,1,1,1,1,1,1,1,1,1,1,1,1,1,1,1,1,1,1,1,1,1,1,1,1,1,1,1,1,1,1,1,1,1,1,1,1,1,1,1,1,1,1,1,1,1,1,1,1,1,1,1,1,1,1,1,1,1,1,1,2,1,1,1,1,1,1,2,1,1,1,1,1,1,1,1,1,1,1,1,1,1,1,1,1,1,1,1,1,1,1,1,2,1,1,1,1,1,1,1,1,3,1,1,1,1,1,1,1,1,1,1,1,1,1,1,1,1,1,1,3,2,1,1,1,2,1,1,1,1,1,1,1,1,1,1,1,1,2,1,1,1,2,1,1,1,2,1,1,1,1,1,1,1,1,1,1,2,1,1,1,1,1,1,1,1,1,1,1,1,1,1,1,1,1,1,1,1,1,1,1,1,1,1,1,1,1,1,1,1,1,1,1,1,2,1,1,1,1,1,1,1,1,1,1,1,1,1,1,1,1,1,1,1,1,1,1,1,1,1,1,1,1,1 0,770,808,1059,1310,1312,1644,2022,2052,2262,2313,2358,2379,2386,2661,2712,2811,3111,3126,3299,3311,3561,3744,4068,4194,4330,4437,4506,4551,4950,5358,5493,5565,5868,6084,6144,6246,6448,6633,6715,6747,6754,6765,7266,7374,7434,7476,8172,8175,8604,8608,8622,9237,9285,9689,10452,10512,10545,10833,11049,11058,11583,12615,12666,12789,12817,12951,12960,13077,13700,13844,13868,13931,14090,14150,14297,15029,15545,15596,15620,15914,16016,16106,16286,16610,16832,16916,17042,17087,17234,17342,17393,17423,17435,17471,17498,18083,18236,18251,18470,18512,18749,18911,18929,19466,19739,19754,19871,20147,20288,20298,20318,20367,20390,20408,20669,20696,20702,20729,20816,20891,20897,20930,20978,20987,21162,21242,21296,21302,21347,21401,21410,21464,21476,21482,21577,21580,21657,21693,21714,21741,21744,21801,21804,21807,21810,21825,21837,21840,21849,21894,21918,21921,21930,21963,21987,22053,22078,22122,22126,22146,22150,22158,22164,22168,22173,22176,22185,22188,22194,22197,22207,22212,22224,22236,22248,22254,22263,22377,22404,22435,22450,22497,22509,22533,22563,22581,22596,22611,22617,22680,22803,22845,22872,22902,22908,22927,22933,22937,22950,23012,23014,23016,23019,23043,23052,23068,23073,23097,23127,23133,23142,23148,23156,23190,23214,23226,23260,23262,23265,23274,23298,23301,23304,23308,23323,23328,23331,23379,23421,23427,23472,23517,23596,23620,23634,23646,23664,23745,23760,23766,23778,23835,23848,23859,23863,23904,23985,23991,24009,24018,24024,24027,24045,24105,24111,24117,24132,24159,24165,24177,24225,24336,24387,24441,24477,24552,24705,24723,24795,24930,24935,24966,25047,25161,25206,25233,25622,25664,25670,25781,25799,25811,26015,26519,26527,26539,26546,26548,26565,26572,26602,26621,26644,26755,26893,26921,27004,27575,28692,29902
NC_045512v2 0 29903 S4 0 . 318 29903 0,51,102 637 0,1,1,1,2,1,1,1,1,1,1,1,1,1,2,1,1,1,1,1,1,1,2,1,1,1,1,1,1,1,1,1,1,1,1,1,1,1,1,1,1,1,1,1,1,1,1,1,1,1,1,1,1,1,1,1,1,1,1,1,1,1,1,1,1,1,1,1,1,1,1,1,1,1,1,1,1,1,1,1,1,1,1,1,1,1,1,1,1,1,1,2,1,1,1,1,1,1,1,1,1,2,1,1,1,1,1,1,1,1,1,1,1,1,1,1,1,1,1,1,1,1,2,1,1,1,1,1,1,1,1,1,1,1,1,1,1,1,1,1,1,1,1,1,1,1,1,1,1,1,1,1,1,1,1,1,1,1,1,1,1,1,1,1,1,1,1,1,1,1,1,1,1,1,1,1,1,1,1,1,1,1,1,1,1,1,1,1,1,1,1,1,1,1,1,1,1,1,2,1,1,1,1,1,1,1,1,1,1,1,1,1,1,1,1,1,1,1,1,1,1,1,1,1,1,1,1,1,1,1,1,1,1,1,1,1,1,1,1,1,1,1,1,1,1,1,1,1,1,1,1,1,1,1,1,1,1,1,1,1,1,1,1,1,1,1,1,1,1,1,1,1,1,1,1,1,1,1,1,1,1,1,1,1,1,1,1,1,1,1,1,1,1,1,1,1,1,1,1,2,1,1,1,1,1,1,1,1,1,1,1,1,1,1,1,1,1,1,1,1,1,1,1,1,1,1,1,1,1,1,1,1,1,1,1,1,1,1,1,1,1,1,1,1,1,1,1,1,1,1,1,1,1,1,1,1,1,1,1,1,1,1,1,1,1,1,1,1,1,1,1,1,1,1,1,1,1,1,1,1,1,1,1,1,1,1,1,1,1,1,1,1,1,1,1,1,1,1,1,1,1,1,1,1,1,1,1,1,1,1,1,1,1,1,1,1,1,1,1,1,1,1,1,1,1,1,1,1,1,1,1,1,1,1,1,1,1,1,1,1,1,1,1,1,1,1,1,1,1,1,1,1,1,1,1,1,1,2,1,1,1,1,2,1,1,1,1,1,1,1,1,1,1,1,1,1,1,1,1,1,1,1,1,1,1,1,1,1,1,1,1,1,1,1,1,1,1,1,1,1,1,1,1,1,1,1,1,1,1,1,1,1,1,1,1,1,1,1,1,1,1,1,2,1,1,1,1,1,1,1,1,1,1,1,1,1,1,1,1,1,1,1,1,1,1,1,1,1,1,1,1,1,1,1,1,1,3,1,1,1,1,1,1,1,1,1,1,1,1,1,1,1,1,1,1,1,1,1,1,1,1,1,1,1,1,1,1,1,1,1,1,1,1,1,1,1,1,3,1,2,2,1,1,1,1,1,1,1,1,1,1,1,1,1,1,1,1,1,3,1,1,1,1,1,1,1,1,1,1,1,1,1,1,1,1,2,1 0,318,343,354,363,375,382,387,447,449,460,489,534,541,712,744,765,940,951,999,1008,1178,1219,1233,1254,1266,1309,1365,1391,1527,1551,1695,1698,1702,1779,1785,1806,1815,1842,1902,1944,1976,1979,2097,2121,2124,2127,2142,2161,2179,2275,2280,2352,2377,2382,2385,2409,2439,2461,2472,2484,2569,2583,2607,2676,2746,2826,2835,2898,2952,3105,3147,3154,3162,3214,3357,3360,3427,3495,3592,3594,3607,3675,3709,3753,3766,3803,3920,3936,3948,3991,4005,4021,4038,4098,4104,4110,4120,4209,4231,4307,4322,4356,4359,4365,4494,4533,4581,4600,4707,4710,4722,4737,4767,4792,4803,4812,4848,4980,4992,5043,5064,5082,5157,5163,5166,5181,5214,5280,5391,5400,5451,5484,5502,5512,5523,5584,5694,5709,5733,5787,5829,5910,5919,6072,6186,6270,6276,6393,6609,6676,6712,6717,6798,6810,6817,6825,6885,6910,6932,6984,7002,7021,7095,7147,7257,7350,7407,7488,7542,7581,7617,7665,7671,7716,7794,7803,7818,7836,7863,7887,7908,7944,8019,8028,8103,8127,8142,8157,8214,8232,8271,8391,8437,8481,8508,8520,8578,8610,8646,8700,8706,8772,8808,8811,8844,9006,9015,9099,9207,9217,9234,9258,9294,9300,9306,9318,9468,9498,9555,9666,9705,9708,9726,9930,9996,10089,10107,10164,10284,10425,10476,10527,10662,10704,10740,10761,10773,10912,10935,10968,11148,11166,11335,11442,11610,11742,11797,11820,11823,11838,11859,11868,11883,11959,12024,12030,12051,12132,12141,12165,12270,12546,12593,12628,12840,12864,12921,12991,13038,13047,13053,13074,13086,13117,13146,13156,13161,13297,13329,13353,13377,13562,13604,13682,13692,13718,13802,13955,13973,14108,14387,14414,14424,14432,14474,14564,14609,14633,14654,14690,14936,14948,14978,15041,15045,15113,15165,15254,15449,15599,15605,15647,15668,15857,15932,15977,16023,16025,16058,16061,16094,16202,16208,16227,16262,16349,16362,16406,16415,16445,16460,16478,16509,16634,16655,16751,16769,16961,17000,17009,17015,17039,17045,17063,17093,17201,17219,17255,17261,17492,17501,17504,17507,17519,17537,17546,17729,17768,17804,17969,17984,18095,18110,18215,18227,18275,18302,18329,18332,18362,18440,18446,18476,18503,18563,18674,18713,18722,18953,19031,19034,19115,19124,19154,19157,19293,19304,19409,19481,19586,19623,19647,19679,19727,19772,19808,19811,19835,19838,19862,19920,19988,20012,20030,20051,20063,20066,20093,20099,20120,20156,20204,20252,20294,20375,20381,20388,20441,20447,20480,20550,20585,20666,20693,20756,20858,20870,20882,20894,20929,20963,21039,21062,21078,21110,21197,21213,21239,21260,21266,21290,21308,21342,21380,21407,21480,21549,21551,21655,21687,21813,21834,21846,21876,21954,21964,22065,22073,22121,22219,22402,22417,22455,22469,22494,22529,22532,22551,22632,22650,22663,22692,22701,22734,22755,22797,22818,22842,22899,22907,22913,22923,22956,22962,22971,23057,23112,23175,23181,23220,23250,23253,23309,23370,23381,23428,23449,23470,23482,23490,23505,23508,23542,23595,23616,23676,23922,23928,23945,23967,23970,23973,23997,24004,24015,24029,24039,24054,24057,24069,24074,24081,24089,24096,24099,24135,24180,24186,24201,24312,24356,24390,24450,24488,24492,24672,24819,24860,24900,24948,25009,25093,25209,25227,25234,25236,25238,25240,25243,25253,25260,25268,25270,25272,25287,25291,25296,25308,25325,25462,25465,25515,25521,25594,25611,25671,25699,25809,25892,25926,26022,26067,26072,26114,26304,26450,26596,26624,26654,26677,26779,26908,27001,27019,27348,27486,27655,27666,27683,27746,27911,27936,27954,27978,27995,28149,28213,28218,28221,28226,28240,28242,28246,28268,28401,28452,28460,28464,28475,28485,28491,28509,28534,28647,28683,28707,28743,28803,28809,28845,28859,28942,28962,29026,29028,29098,29118,29133,29143,29166,29172,29184,29190,29304,29695,29902
NC_045512v2 0 29903 S3 0 . 421 29903 0,0,51 233 0,1,1,1,1,1,1,1,1,1,1,1,1,1,1,1,3,1,1,1,1,1,1,1,1,1,1,1,1,1,1,1,1,1,1,1,1,3,1,1,1,1,1,1,2,1,1,1,1,1,2,1,1,1,1,1,1,1,1,1,1,1,1,1,1,1,1,1,1,1,1,1,1,1,1,1,1,1,1,1,1,1,1,1,1,1,1,1,1,1,1,1,1,1,1,1,1,1,1,1,1,1,1,1,1,1,1,1,1,1,1,1,1,1,1,1,1,1,1,1,1,1,1,1,1,1,1,1,1,1,1,1,1,1,1,1,1,1,1,1,1,1,1,1,1,1,1,1,1,1,1,1,1,1,1,1,1,1,1,1,1,1,1,1,1,1,1,1,1,1,1,1,1,1,1,1,1,1,1,1,1,1,1,1,1,1,1,1,1,1,1,1,1,1,1,1,1,1,1,1,1,1,1,1,1,1,1,1,1,1,1,1,1,1,1,1,1,1,1,1,1,1,1,1,1,1,1,1,1,1,1,1,1 0,421,483,554,663,852,1032,1062,1077,1083,1098,1186,1716,1761,1848,2088,2091,2130,2149,2163,2217,2220,2232,2244,2298,2303,2346,2356,2394,2508,2526,2601,2641,2649,2652,2679,2685,2724,2805,2874,2970,3015,3021,3114,3129,3144,3192,3416,3504,3636,3645,3672,3706,3754,3767,3804,3867,3954,3972,4077,4134,4162,4176,4188,4212,4232,4245,4251,4326,4374,4389,4392,4527,4536,4545,4585,4611,4638,4773,4788,4857,5076,5088,5145,5178,5199,5316,5706,5778,5841,5892,5952,5988,6009,6060,6066,6085,6087,6123,6217,6235,6253,6273,6284,6398,6433,6495,6507,6644,6654,6733,6735,6740,6753,6792,6804,6816,6819,6822,6828,6902,6921,6924,6948,6966,7014,7023,7026,7054,7068,7216,7236,7242,7281,7323,7599,7653,7662,7698,7732,7758,7896,7923,8122,8238,8445,8557,8586,8766,8841,9075,9192,9216,9447,9474,9552,9783,9816,9822,10080,10209,10221,10296,10371,10422,10638,10677,10776,10809,10818,10830,10855,10929,11145,11160,11214,11328,11352,11395,11440,11523,11712,12016,12558,12654,12777,13901,15695,16172,16403,17555,18557,19424,19730,19748,19751,19781,20021,20174,20270,20528,20600,20801,20843,21005,21080,21113,21488,22824,23115,23367,23679,23769,23850,24213,24237,24504,25608,25634,26782,27154,27294,27441,27473,27964,28153,28299,28357,28650,28806,28900,29112,29902
NC_045512v2 0 29903 S2 0 . 441 29903 0,0,153 184 0,1,2,1,1,1,1,1,1,1,1,1,1,1,1,2,1,1,1,1,2,1,2,1,1,1,1,1,1,1,1,1,1,1,1,1,1,1,1,1,1,1,1,1,1,1,1,1,1,1,1,1,1,1,1,1,1,1,1,1,1,1,1,1,1,1,1,1,1,1,1,1,1,1,1,1,1,1,1,1,1,1,1,1,1,1,1,1,1,1,1,1,1,1,1,1,1,1,1,1,1,1,1,1,1,1,1,1,1,1,1,1,1,1,1,1,1,1,1,1,1,1,1,1,1,1,1,1,1,1,1,1,1,1,1,1,1,1,1,1,1,1,1,1,1,1,1,1,1,1,1,1,1,1,1,1,1,1,1,1,1,1,1,1,1,1,1,1,1,1,1,1,1,1,1,1,1,1,1,1,1,1,2,1 0,441,525,822,1920,1971,2145,2865,2958,3066,3078,3120,3156,3170,3174,3313,3402,3654,3660,3846,3858,3861,3864,3897,3910,3912,3919,4215,4284,4614,4809,4863,5046,5265,5277,7164,7167,7419,9024,9156,9357,9411,9804,9837,9921,10008,10044,10113,10230,10278,10710,10719,10869,10953,10962,11703,11802,12171,12321,12348,12435,12468,12591,12594,12651,12964,13092,13284,13646,13649,13673,13715,13850,13953,13971,13988,14009,14042,14058,14156,14180,14453,14471,14687,14720,15167,15293,15296,15341,15464,15536,15608,15671,15692,15788,15800,15836,16028,16055,16079,16082,16109,16139,16148,16184,16247,16304,16532,16616,16640,16676,16715,16722,16742,16982,17069,17123,17222,17322,17486,17588,17672,17699,17717,17738,17777,17795,17798,17888,17891,17999,18152,18266,18344,18356,18363,18374,18521,18611,18647,18689,18701,18725,18770,18818,18839,18956,18962,19055,19064,19091,19145,19244,19269,19337,19350,19355,19412,19415,19436,19472,19511,19673,19691,19718,19799,19905,20291,20492,20495,20564,20567,20840,20951,22942,24339,24375,25802,26542,27503,27982,28374,28510,29902
NC_045512v2 0 29903 S1 0 . 291 29903 0,0,255 551 0,1,1,1,1,1,1,1,1,1,1,1,1,1,1,1,1,1,1,1,1,1,1,1,1,1,1,1,1,1,1,1,1,1,1,1,2,1,1,1,1,1,1,1,1,1,1,1,1,1,1,1,1,1,1,1,1,1,1,1,1,1,1,1,1,2,1,1,1,1,1,1,1,1,1,1,1,1,1,1,1,1,1,1,1,1,2,1,1,1,1,1,1,1,1,1,1,1,1,1,1,1,1,1,1,1,1,1,1,1,1,1,1,1,1,1,1,1,1,1,1,1,1,1,1,1,1,1,2,1,1,1,1,1,1,1,1,1,1,1,1,1,1,1,1,1,1,1,1,1,1,1,1,1,1,1,1,1,1,1,1,1,1,1,1,1,1,1,1,1,1,1,1,1,1,1,1,1,1,1,1,1,1,1,1,1,1,1,1,1,1,1,1,1,1,1,1,1,1,1,1,1,1,1,1,1,1,1,1,1,1,1,1,1,1,1,1,1,1,1,1,1,1,1,1,1,1,1,1,1,1,1,1,1,1,1,1,1,1,1,1,1,1,1,1,1,1,1,1,1,1,1,1,1,1,1,1,1,1,1,1,1,1,1,1,1,1,1,1,1,1,1,1,1,1,1,1,1,1,1,1,1,1,1,1,1,1,1,1,1,1,1,1,1,1,1,1,1,1,1,1,1,1,1,1,1,1,1,1,1,1,1,1,1,1,1,1,1,1,1,1,1,1,1,1,1,1,1,1,1,1,1,1,1,1,1,1,1,1,1,1,1,1,1,1,1,1,1,1,1,1,1,1,1,1,1,1,1,1,1,1,1,1,1,1,1,1,1,1,1,1,1,1,1,1,1,1,1,1,1,1,1,1,1,1,1,1,1,1,1,1,1,1,1,1,1,1,1,1,1,1,1,1,1,1,1,1,1,1,1,1,1,1,1,1,1,1,1,1,1,1,1,1,1,1,1,1,1,1,1,1,1,1,1,1,1,1,1,1,2,1,1,1,1,1,1,1,1,1,1,1,1,1,1,1,1,1,1,1,1,1,1,1,1,1,1,1,1,1,1,1,1,1,1,1,1,1,1,1,1,1,1,1,1,1,1,1,1,1,1,1,1,1,1,1,1,1,1,1,1,1,1,1,1,1,1,1,3,1,1,1,1,1,1,1,1,2,1,1,1,1,1,1,1,1,2,1,1,1,1,1,1,1,1,1,2,1,1,1,1,1,1,1,1,1,1,1,1,1,1,1 0,291,522,621,633,642,708,806,834,969,980,1212,1293,1315,1401,1404,1485,1494,1524,1536,1561,1667,1677,1714,1719,1817,1821,1948,1970,2113,2133,2136,2229,2239,2242,2334,2405,2449,2556,2610,2644,2647,2721,2787,2817,2841,2853,2856,2892,2979,2988,2991,3030,3183,3210,3349,3363,3391,3452,3457,3480,3510,3516,3531,3567,3597,3705,3732,3747,3879,3894,3921,3924,3957,3966,3981,3996,4065,4149,4180,4182,4213,4219,4224,4363,4371,4386,4413,4500,4512,4518,4548,4605,4633,4650,4668,4674,4686,4713,4762,4778,4827,4890,5031,5052,5133,5202,5220,5235,5244,5289,5305,5307,5320,5352,5367,5376,5388,5514,5517,5520,5526,5562,5628,5634,5653,5667,5715,5721,5724,5742,5751,5766,5806,5817,5826,5880,5890,5961,5972,6396,6568,6591,6597,6618,6636,6642,6666,6709,6719,6834,6995,7010,7012,7022,7031,7089,7107,7118,7125,7134,7248,7310,7383,7473,7545,7569,7626,7635,7668,7726,7737,7743,7776,7809,7824,7839,7848,7968,8037,8085,8163,8187,8223,8241,8256,8361,8382,8398,8412,8425,8430,8454,8463,8547,8568,8763,8829,8893,9030,9060,9066,9081,9177,9213,9252,9267,9339,9385,9583,9603,9624,9642,9780,9798,9841,9859,9897,9918,9939,9969,10005,10017,10077,10132,10134,10167,10218,10260,10329,10506,10611,10614,10620,10644,10746,10917,10926,10938,11125,11136,11178,11184,11253,11274,11284,11514,11650,11673,11697,11730,11772,11934,11970,12012,12093,12120,12123,12162,12169,12198,12306,12328,12357,12381,12531,12597,12606,12618,12627,12709,12741,12834,12903,12966,13002,13026,13080,13114,13164,13170,13359,13487,13535,13589,13667,13757,13902,13904,13950,13998,14000,14033,14099,14102,14111,14129,14185,14225,14235,14237,14285,14317,14339,14411,14435,14561,14588,14600,14604,14648,14807,14837,14861,14867,14903,14960,14963,15008,15018,15020,15053,15107,15110,15182,15323,15347,15456,15527,15614,15650,15677,15755,15758,15785,15803,15830,15890,15944,16001,16034,16049,16052,16064,16088,16097,16100,16178,16196,16229,16235,16274,16292,16346,16394,16481,16565,16595,16697,16712,16725,16727,16733,16784,16796,16799,16886,16949,16964,16977,16997,17012,17048,17060,17105,17315,17321,17441,17564,17573,17642,17659,17687,17816,17927,17957,18050,18074,18116,18158,18170,18299,18305,18395,18427,18479,18518,18539,18581,18795,19017,19049,19054,19085,19142,19166,19248,19262,19571,19589,19593,19612,19736,19796,19814,19865,19901,19979,20033,20069,20180,20189,20249,20300,20312,20315,20336,20412,20471,20541,20621,20678,20684,20789,20915,20945,20957,20960,21038,21075,21128,21191,21332,21428,21494,21515,21545,21666,21762,21886,22059,22393,22653,22683,22728,22920,23100,23178,23238,23334,23373,23937,23949,24091,24108,24183,24210,24324,24373,24384,24408,24436,24474,24480,24597,24657,24747,24810,24822,24825,24876,24901,24921,24963,24969,25002,25104,25107,25137,25194,25421,25444,25509,25571,25591,25631,25638,25706,25748,25778,25820,25832,25835,25890,25898,25901,25913,25918,25943,26001,26049,26051,26054,26057,26065,26092,26109,26303,26584,26600,26629,26657,27025,27028,27137,27259,27284,27425,27449,27467,27512,27533,27695,27830,27847,27853,27955,28167,28295,28343,28455,28722,28816,28818,28821,28956,28997,29007,29352,29520,29902
