# Supplementary material for: Single-nucleotide conservation state annotation of the SARS-CoV-2 genome
Source: Commun Biol. 2021 Jun 3;4:698. doi: 10.1038/s42003-021-02231-w (PMC8175581; doi:10.1038/s42003-021-02231-w)
Supplement: Supplementary file 4 — Supplementary Data 1 [file 42003_2021_2231_MOESM4_ESM.zip › SupplementaryData/wuhCor1.vertebrateCoVConsHMM.bed]

track name="Vertebrate CoV ConsHMM conservation states" description="30 ConsHMM conservation states learned from vertebrate CoV alignment (V1-V30)" visibility=2 itemRgb="On"
NC_045512v2 0 29903 V30 0 . 24 29903 255,0,204 29 0,17,3,11,15,6,14,9,1,4,9,5,1,21,47,3,44,8,7,4,6,3,8,3,9,395,2,3,1 0,24,895,3090,3169,3197,3236,3274,3868,4065,6740,21646,21705,21765,21997,22074,22290,22895,22907,22983,23000,23013,27270,27318,27737,27861,28267,28328,29902
NC_045512v2 0 29903 V29 0 . 0 29903 153,0,255 14 0,24,23,3,12,25,24,25,40,8,12,1,15,1 0,0,2257,2512,2587,3211,3250,3283,3312,3869,23600,25395,29888,29902
NC_045512v2 0 29903 V28 0 . 2169 29903 51,102,255 23 0,88,232,72,91,5,4,3,2,2,117,5,34,3,5,55,3,6,2,3,184,6,1 0,2169,2280,2515,2599,3206,3308,4060,6284,6371,6427,6707,6934,21706,21754,23256,23370,23445,23474,25352,25396,29461,29902
NC_045512v2 0 29903 V27 0 . 10078 29903 102,204,204 1584 0,2,2,2,2,1,2,2,1,1,2,2,1,3,1,1,2,2,2,1,2,1,1,1,2,1,1,1,2,2,2,2,1,2,1,1,1,2,2,1,2,1,1,2,1,2,1,2,1,2,2,2,1,1,2,2,1,2,2,1,2,1,1,2,2,1,2,1,2,2,1,1,2,2,3,1,1,2,1,2,1,1,2,1,1,2,1,2,2,1,1,1,1,1,3,1,1,1,2,2,1,1,2,1,2,2,2,1,1,1,2,2,1,2,2,2,1,1,2,1,2,2,1,1,2,2,1,2,1,1,2,2,2,4,1,1,1,2,1,1,2,1,2,2,1,1,1,1,2,1,1,2,1,2,1,2,2,2,1,2,2,1,1,1,2,1,2,1,2,1,1,2,2,1,2,1,1,1,1,2,2,2,1,1,1,1,2,1,1,3,2,2,2,2,1,2,2,1,1,1,2,2,2,2,2,1,2,2,1,2,2,1,1,1,1,2,2,3,2,2,1,8,1,2,1,2,2,1,1,2,2,2,1,2,2,1,1,2,1,1,2,2,1,1,2,1,1,1,2,1,2,1,1,2,2,2,2,1,1,1,1,1,2,1,2,2,1,2,1,1,2,1,1,1,2,1,2,1,1,2,4,2,1,2,2,1,1,1,1,2,1,1,1,1,2,1,2,1,1,2,2,2,2,2,1,2,1,2,2,2,2,2,1,2,1,2,2,2,1,1,5,1,1,1,1,2,1,1,1,5,1,2,2,1,1,2,2,2,2,1,3,2,2,2,2,1,2,3,2,1,1,2,2,2,2,2,2,1,2,1,1,2,2,2,1,1,5,1,1,1,2,2,1,1,1,1,2,1,2,2,2,1,1,1,1,1,1,1,1,2,2,1,1,2,1,2,2,1,2,1,1,1,1,2,2,2,2,1,5,1,1,2,2,1,1,1,1,2,2,1,1,2,2,1,2,2,1,2,1,1,2,2,2,2,1,2,2,1,1,1,1,2,1,1,2,2,2,2,2,1,2,2,1,2,2,1,2,2,2,2,1,2,2,2,2,2,1,2,2,2,1,1,2,2,1,1,1,1,2,2,1,2,1,1,2,2,1,2,2,1,2,1,2,2,2,2,1,2,1,2,1,2,2,1,2,2,2,1,2,5,1,1,2,2,2,1,2,2,1,1,1,2,2,2,1,1,2,2,2,2,2,3,1,3,1,1,1,1,1,4,5,2,2,2,5,1,1,1,2,1,1,1,2,1,1,1,2,2,2,2,1,1,1,2,1,1,2,2,2,2,1,2,2,1,2,1,2,2,2,2,2,2,2,1,1,2,2,1,2,2,1,2,2,2,2,1,1,2,1,1,1,1,1,2,1,2,2,1,1,1,1,1,1,1,1,1,2,1,5,1,2,2,1,2,1,2,1,2,2,1,2,1,2,1,1,2,2,2,2,2,1,3,1,2,2,3,2,2,1,2,2,5,2,2,2,2,2,2,1,1,1,1,2,2,2,2,1,2,1,2,1,5,2,2,1,2,1,2,1,2,2,1,1,1,2,2,2,2,2,2,1,1,1,1,1,1,2,2,1,1,1,1,1,1,1,1,1,2,2,2,1,2,1,1,2,2,2,2,1,2,2,1,2,1,1,2,2,2,1,1,2,1,1,2,2,2,1,2,2,2,2,2,1,1,1,2,1,2,2,1,1,2,1,1,1,1,2,1,2,2,1,2,1,1,2,1,5,1,2,2,1,2,2,1,2,1,1,2,2,2,1,1,2,2,2,2,2,2,2,2,2,2,1,2,1,2,1,1,1,5,2,2,2,1,1,2,1,2,2,1,1,1,1,1,2,1,2,1,2,2,1,1,1,2,1,2,1,2,2,1,2,1,1,1,1,1,2,2,1,2,1,2,2,1,1,1,1,1,2,1,1,2,2,2,2,1,2,2,2,2,1,1,2,1,2,1,1,1,1,2,2,2,2,1,2,1,1,4,2,2,1,2,1,2,1,2,2,2,2,1,2,2,1,1,2,1,2,2,1,5,1,2,2,2,2,1,2,1,2,2,1,3,2,2,5,1,1,2,1,1,1,2,2,2,1,2,2,2,2,1,2,1,2,1,1,1,2,1,2,1,1,2,2,3,1,2,1,1,1,1,2,1,2,2,2,2,2,2,2,1,2,2,1,2,2,1,1,2,1,2,2,2,2,1,1,2,2,3,1,1,2,2,2,2,2,2,2,2,1,1,2,2,2,2,2,1,2,2,2,2,1,2,2,2,1,2,1,2,1,2,1,2,1,1,2,2,2,2,1,2,1,2,1,2,2,1,1,1,1,1,1,1,1,1,2,2,2,1,1,2,1,2,2,1,1,1,2,2,2,2,3,1,2,1,2,1,2,1,2,1,2,2,2,1,2,1,2,1,2,2,1,2,1,1,1,1,2,1,2,2,2,2,2,2,2,1,1,1,3,1,1,1,2,1,2,1,1,1,2,1,2,3,1,1,2,1,1,2,2,2,1,2,2,2,2,1,1,2,2,2,2,1,2,2,2,1,2,1,5,1,2,1,2,2,1,2,2,1,2,2,2,2,2,5,2,1,2,1,1,1,1,1,1,3,1,1,2,1,1,1,1,2,1,1,1,1,1,1,1,2,1,2,2,2,2,1,1,1,1,1,2,1,2,1,1,2,5,2,2,2,2,2,1,2,2,1,1,3,2,2,4,1,2,1,2,2,2,2,2,1,2,2,1,1,2,1,1,1,1,1,2,1,2,2,2,2,1,1,2,2,2,2,1,1,2,2,2,2,1,1,1,1,1,1,3,1,1,2,1,2,2,1,1,1,2,1,1,1,1,1,1,1,1,1,1,1,1,3,2,2,2,1,2,1,2,1,1,2,1,2,1,1,1,1,4,1,1,1,1,1,2,1,2,1,1,1,1,1,2,1,2,2,1,1,2,5,2,2,1,1,2,1,2,1,1,1,2,2,1,1,1,3,1,2,2,2,1,2,1,1,1,1,1,2,2,2,1,1,2,1,1,2,2,1,1,1,1,1,2,2,1,1,2,1,3,1,3,1,1,1,2,1,2,2,1,2,3,5,1,1,2,1,1,1,2,2,1,2,2,1,2,2,2,1,1,1,2,1,1,1,1,2,2,2,3,2,1,2,1,2,2,1,2,2,2,2,2,1,1,1,2,1,1,1,1,1,2,2,1,1,2,1,1,1,2,1,1,1,1,1,1,1,1,1,2,2,1,1,2,1,2,2,1,1,2,1,2,1,1,2,2,1,2,1,1,2,2,1,2,1,1,2,1,1,1,1,1,2,1,2,2,2,1,3,1,2,1,2,2,1,1,2,2,1,1,2,1,1,2,2,2,1,2,2,2,2,1,2,1,2,1,2,1,1,1,2,1,1,1,2,1,2,2,1,1,2,2,2,2,1,1,1,2,1,2,2,1,1,1,1,1,1,2,2,2,1,1,2,1,1,1,1,2,1,2,1,1,2,1,2,1,1,1,1,1,2,1,1,2,2,1,2,2,2,2,1,2,2,2,2,2,1,1,2,1,2,2,1,2,1,2,1,2,1 0,10078,10090,10093,10099,10103,10105,10111,10117,10133,10135,10138,10142,10144,10148,10154,10159,10165,10168,10172,10174,10178,10181,10256,10282,10313,10319,10321,10324,10336,10345,10348,10355,10360,10370,10387,10397,10399,10405,10409,10411,10429,10442,10459,10465,10471,10475,10480,10484,10486,10489,10498,10501,10523,10528,10534,10538,10540,10543,10547,10549,10553,10558,10567,10573,10583,10588,10595,10597,10600,10606,10608,10612,10627,10660,10664,10667,10669,10676,10678,10681,11644,11647,11651,11656,11665,11684,11689,11695,11701,11708,11720,11723,11728,11731,11738,11747,11753,11755,11770,11777,11795,11800,11804,11806,11809,11821,11828,11831,11837,11839,11845,11849,11854,11860,12196,12203,12212,12217,12221,12223,12226,12232,12235,12238,12244,12251,12262,12266,12275,12277,12280,12286,12298,12310,12314,12323,12334,12338,12350,12943,12947,12949,12952,12956,12967,12974,12980,12982,12989,12992,12994,13001,13009,13019,13021,13024,13027,13036,13039,13051,13061,13064,13067,13078,13082,13087,13091,13102,13109,13115,13123,13132,13136,13144,13148,13151,13153,13157,13171,13177,13183,13187,13190,13202,13207,13216,13220,13225,13227,13231,13234,13237,13243,13247,13249,13252,13256,13261,13265,13270,13273,13285,13291,13303,13309,13312,13315,13319,13339,13342,13346,13351,13358,13364,13372,13381,13390,13405,13411,13414,13461,13470,13476,13482,13484,13488,13491,13495,13500,13512,13524,13537,13539,13542,13546,13549,13554,13567,13573,13587,13593,13603,13606,13638,13644,13647,13651,13656,13681,13698,13702,13726,13728,13737,13740,13743,13749,13777,13780,13786,13795,13797,13801,13803,13806,13810,13815,13819,13824,13827,13831,13834,13837,13839,13864,13872,13876,13905,13908,13923,13929,13936,13938,13941,13951,13959,13962,13972,13974,13996,13999,14001,14014,14037,14044,14046,14050,14053,14055,14061,14064,14067,14070,14074,14079,14083,14088,14091,14094,14097,14100,14103,14121,14127,14148,14151,14154,14157,14161,14163,14170,14173,14179,14191,14199,14212,14221,14235,14256,14262,14265,14268,14274,14284,14286,14295,14298,14301,14305,14307,14319,14322,14325,14328,14338,14340,14348,14355,14359,14362,14364,14367,14370,14373,14376,14379,14386,14388,14394,14403,14409,14415,14418,14425,14443,14445,14458,14461,14467,14472,14478,14481,14484,14488,14491,14493,14497,14499,14505,14511,14515,14524,14536,14542,14544,14551,14554,14562,14568,14571,14575,14586,14607,14614,14616,14622,14632,14634,14638,14641,14646,14653,14661,14667,14673,14676,14680,14682,14689,14692,14694,14697,14701,14722,14725,14751,14754,14757,14760,14763,14769,14775,14779,14781,14784,14788,14793,14796,14802,14805,14811,14814,14823,14827,14832,14835,14851,14860,14863,14865,14874,14878,14881,14886,14889,14892,14895,14898,14902,14907,14916,14920,14922,14928,14935,14937,14943,14946,14952,14956,14958,14961,14967,14970,14973,14977,14982,14985,14988,14995,15000,15006,15009,15013,15019,15021,15024,15030,15033,15037,15039,15043,15046,15048,15051,15055,15057,15060,15064,15066,15070,15072,15075,15078,15081,15087,15090,15097,15099,15103,15105,15108,15111,15114,15117,15120,15124,15132,15135,15145,15150,15153,15156,15159,15166,15168,15174,15184,15187,15196,15201,15204,15207,15211,15213,15216,15219,15222,15225,15228,15231,15235,15240,15244,15253,15265,15268,15280,15283,15288,15294,15297,15300,15303,15310,15313,15316,15318,15321,15325,15331,15333,15349,15352,15354,15360,15363,15372,15375,15388,15391,15393,15396,15400,15403,15408,15411,15420,15423,15427,15432,15438,15444,15459,15463,15465,15468,15471,15474,15477,15486,15489,15492,15495,15498,15501,15504,15507,15510,15516,15519,15522,15525,15531,15534,15544,15546,15550,15559,15562,15598,15607,15609,15619,15621,15633,15637,15652,15661,15664,15672,15675,15685,15690,15694,15696,15703,15705,15712,15717,15720,15723,15726,15729,15732,15739,15750,15759,15766,15768,15775,15783,15796,15798,15801,15804,15807,15810,15813,15816,15819,15829,15831,15834,15837,15843,15849,15853,15861,15864,15867,15873,15876,15879,15882,15885,15888,15892,15909,15921,15925,15927,15930,15933,15936,15946,15948,15952,15957,15961,15966,15972,15975,15979,15984,15988,15990,16006,16008,16011,16014,16018,16024,16026,16029,16032,16035,16038,16041,16045,16051,16054,16060,16068,16075,16077,16080,16093,16096,16098,16102,16111,16117,16123,16135,16138,16140,16197,16200,16210,16212,16225,16231,16233,16242,16248,16251,16255,16257,16263,16266,16269,16276,16279,16281,16284,16290,16294,16297,16302,16306,16309,16311,16320,16326,16330,16332,16335,16344,16350,16353,16360,16363,16369,16377,16381,16383,16398,16404,16411,16413,16420,16423,16425,16429,16434,16446,16449,16458,16461,16464,16477,16483,16494,16501,16503,16510,16512,16530,16543,16551,16554,16561,16563,16573,16575,16593,16602,16605,16624,16630,16632,16635,16638,16641,16644,16653,16659,16662,16671,16680,16683,16689,16696,16701,16708,16723,16729,16734,16746,16755,16758,16762,16764,16770,16777,16779,16782,16786,16788,16791,16795,16797,16800,16804,16809,16819,16821,16824,16827,16834,16836,16845,16855,16866,16875,16881,16887,16891,16899,16909,16912,16915,16917,16921,16923,16929,16939,16944,16947,16962,16971,17019,17032,17040,17044,17052,17070,17074,17076,17079,17082,17085,17088,17091,17094,17097,17112,17115,17119,17121,17127,17130,17139,17143,17146,17151,17155,17157,17166,17169,17172,17176,17178,17182,17185,17187,17193,17196,17202,17223,17230,17232,17236,17238,17253,17256,17259,17262,17271,17280,17286,17296,17298,17302,17304,17310,17314,17316,17323,17325,17328,17340,17343,17347,17349,17353,17355,17358,17362,17367,17373,17376,17379,17386,17395,17397,17404,17407,17415,17418,17424,17427,17431,17433,17436,17439,17445,17449,17451,17455,17457,17461,17467,17470,17478,17485,17490,17497,17499,17502,17508,17520,17536,17538,17542,17545,17548,17553,17556,17563,17565,17568,17574,17577,17580,17586,17589,17599,17601,17604,17608,17610,17613,17617,17629,17646,17649,17652,17682,17700,17709,17713,17719,17730,17742,17751,17757,17760,17766,17769,17775,17778,17781,17790,17799,17814,17818,17823,17826,17829,17832,17835,17838,17842,17844,17847,17853,17856,17860,17862,17865,17868,17871,17880,17884,17886,17890,17895,17899,17904,17908,17914,17916,17919,17922,17925,17929,17931,17935,17937,17941,17946,17949,17953,17956,17959,17963,17977,17979,17983,17989,17992,17994,18069,18189,18199,18202,18204,18211,18213,18216,18235,18249,18253,18255,18261,18267,18285,18294,18298,18300,18304,18306,18309,18312,18315,18321,18324,18342,18345,18348,18352,18354,18358,18360,18364,18366,18369,18375,18378,18385,18388,18393,18400,18405,18451,18459,18462,18465,18468,18471,18474,18480,18484,18496,18504,18513,18520,18523,18526,18534,18537,18540,18544,18552,18571,18573,18586,18588,18594,18598,18607,18609,18613,18616,18627,18630,18636,18640,18642,18657,18666,18678,18687,18708,18714,18723,18738,18741,18745,18747,18750,18753,18763,18765,18769,18777,18783,18789,18796,18804,18807,18811,18819,18828,18837,18840,18843,18846,18855,18858,18864,18873,18877,18879,18883,18886,18889,18895,18907,18910,18912,18919,18924,18927,18933,18940,18943,18952,18954,18964,18967,18973,18976,18988,19000,19027,19029,19033,19035,19038,19041,19044,19047,19051,19080,19086,19089,19092,19174,19176,19180,19186,19188,19191,19197,19200,19203,19212,19215,19228,19230,19233,19237,19239,19241,19245,19275,19282,19294,19296,19300,19302,19305,19308,19311,19314,19317,19320,19341,19351,19354,19365,19369,19372,19374,19377,19429,19455,19459,19461,19467,19470,19476,19483,19486,19488,19497,19500,19509,19518,19522,19530,19533,19551,19554,19561,19563,19579,19582,19587,19590,19596,19606,19615,19617,19624,19626,19629,19633,19635,19638,19641,19645,19648,19650,19656,19668,19677,19680,19684,19696,19705,19711,19744,19746,19752,19758,19767,19777,19779,19783,19785,19791,19795,19797,19801,19818,19831,19834,19843,19873,19875,19882,19912,19921,19923,19986,19989,19996,20019,20035,20037,20041,20047,20062,20064,20199,20202,20205,20209,20212,20226,20244,20253,20256,20260,20266,20280,20284,20292,20299,20302,20314,20316,20319,20323,20326,20328,20330,20353,20355,20358,20364,20371,20373,20416,20443,20451,20458,20460,20484,20490,20493,20497,20503,20505,20509,20515,20517,20520,20523,20527,20533,20536,20538,20565,20568,20578,20584,20586,20604,20607,20611,20613,20620,20623,20632,20637,20640,20643,20646,20653,20655,20670,20688,20698,20700,20703,20722,20725,20737,20742,20745,20766,20772,20784,20788,20793,20796,20802,20806,20808,20812,20814,20818,20820,20823,20833,20838,20841,20847,20850,20856,20860,20862,20866,20868,20871,20874,20886,20892,20895,20898,20907,20911,20921,20923,20925,20931,20935,20938,20941,20944,20946,20952,20956,20964,20973,20998,21000,21010,21030,21037,21085,21124,21127,21133,21135,21139,21142,21145,21147,21150,21157,21163,21165,21169,21171,21174,21183,21196,21198,21205,21216,21222,21229,21234,21240,21246,21249,21253,21256,21258,21264,21267,21270,21274,21280,21285,21288,21292,21295,21313,21316,21318,21328,21330,21333,21339,21343,21348,21352,21354,24014,24016,24019,24023,24026,24028,24034,24038,24049,24055,24062,24065,24070,24079,24103,24107,24112,24118,24130,24139,24143,24145,24152,24178,24251,24253,24266,24275,24278,24280,24287,24289,24293,24304,24308,24316,24319,24323,24329,24331,24340,24343,24349,24353,24400,24404,24406,24412,24415,24418,24425,24427,24437,24446,24458,24466,24469,24475,24478,24491,24496,24499,24512,24515,24521,24530,24535,24539,24541,24545,24548,24550,24553,24556,24560,24563,24572,24578,24580,24583,24587,24596,24634,24643,24647,24652,24655,24658,24667,24677,24685,24688,24691,24697,24703,24707,24710,24712,24716,24727,24730,24734,24736,24740,24745,24749,24751,29902
NC_045512v2 0 29903 V26 0 . 10069 29903 51,255,0 536 0,1,2,1,1,1,1,1,1,1,1,2,1,1,2,2,1,1,2,1,4,1,2,1,1,1,1,2,3,1,1,1,1,1,1,2,1,2,2,1,1,1,1,1,1,1,1,1,1,1,1,1,2,1,2,1,1,1,1,1,2,1,1,1,1,1,1,2,1,2,1,2,1,1,1,2,1,1,2,2,1,1,2,1,1,1,1,1,1,1,1,1,2,1,1,2,1,1,1,2,1,2,2,1,1,1,1,1,2,1,1,2,1,1,1,1,1,1,1,1,2,2,2,2,3,1,1,3,1,1,1,2,1,1,1,1,2,1,1,1,2,1,1,2,2,2,1,2,1,1,2,1,1,1,1,1,1,2,1,1,1,1,2,1,1,2,1,1,1,1,1,2,1,1,1,1,2,1,1,1,1,1,1,1,1,1,1,1,3,1,1,2,1,1,1,1,1,1,1,1,2,1,2,1,1,1,1,1,1,1,1,1,1,1,1,2,1,1,1,1,1,2,1,1,2,1,1,1,1,2,1,1,1,1,1,1,1,2,1,1,1,1,1,1,2,1,1,2,1,1,1,1,2,1,1,2,1,1,2,2,1,1,2,1,2,2,1,1,1,4,1,2,1,1,1,2,1,1,1,1,1,1,1,1,1,2,2,1,1,1,1,1,2,1,1,1,1,1,1,1,1,1,3,1,2,1,1,1,1,2,1,2,2,1,1,2,1,1,1,1,1,1,1,1,2,2,1,1,1,1,1,1,1,2,2,2,1,2,1,2,1,1,1,2,1,3,1,1,1,2,2,1,1,1,1,1,2,1,1,1,1,1,1,2,3,2,1,1,2,1,1,1,1,1,1,1,1,1,2,1,1,2,2,2,1,1,1,1,1,1,1,1,2,1,2,2,2,2,1,1,2,1,1,1,1,2,1,2,1,1,1,1,1,1,1,1,1,1,2,1,1,1,1,1,1,2,2,1,2,1,2,1,1,1,1,1,1,1,1,1,2,2,1,2,1,1,1,1,1,2,1,2,1,1,1,2,1,2,1,1,1,3,1,1,1,1,1,1,2,1,1,1,1,1,3,1,1,2,1,1,1,1,1,1,1,1,1,2,1,1,1,1,1,1,1,1,1,1,1,1,1,1,1,2,2,1,2,1,2,2,1,1,1,1,1,1,1,1,2,1,3,1,1,2,4,1,1,2,1,1,1,1,2,3,1,1 0,10069,10120,10123,10126,10150,10277,10286,10289,10293,10373,10388,10394,10396,10417,10423,10443,10445,10456,10462,10466,10530,10561,10618,10672,10684,10691,10693,11691,11714,11719,11722,11741,11774,11783,11791,11805,11824,11842,11852,11858,12237,12254,12274,12276,12293,12311,12325,12328,12332,12347,12349,12351,12577,12635,12958,12968,12970,13003,13007,13012,13016,13037,13046,13054,13070,13074,13096,13108,13141,13150,13169,13174,13201,13219,13267,13289,13295,13306,13321,13349,13363,13378,13403,13474,13487,13503,13509,13545,13548,13551,13561,13563,13566,13575,13578,13581,13630,13642,13653,13660,13713,13734,13742,13809,13811,13841,13851,13854,13878,13894,13896,13906,13912,13914,13917,13935,13960,13963,13990,13992,14007,14016,14019,14025,14049,14059,14076,14082,14085,14093,14130,14134,14241,14248,14272,14331,14366,14401,14404,14421,14431,14437,14439,14451,14454,14463,14475,14513,14533,14547,14559,14561,14566,14578,14580,14587,14625,14631,14637,14664,14691,14699,14719,14724,14733,14743,14749,14752,14761,14764,14766,14780,14795,14798,14800,14841,14866,14877,14880,14914,14945,14980,15004,15012,15015,15025,15054,15084,15177,15183,15192,15261,15264,15267,15282,15312,15337,15346,15365,15417,15429,15450,15515,15528,15535,15552,15571,15577,15660,15663,15670,15681,15691,15693,15699,15702,15704,15730,15735,15738,15747,15774,15787,15799,15817,15858,15875,15898,15939,15960,15982,15987,16000,16003,16017,16053,16065,16108,16114,16125,16168,16179,16182,16185,16239,16267,16317,16329,16339,16357,16364,16374,16380,16393,16395,16405,16410,16416,16431,16438,16440,16443,16476,16485,16515,16518,16548,16572,16576,16582,16590,16596,16600,16656,16719,16742,16752,16761,16765,16768,16773,16776,16833,16837,16848,16860,16908,16910,16918,16920,16954,16965,17014,17025,17031,17035,17038,17043,17053,17077,17087,17103,17125,17148,17161,17175,17208,17235,17240,17247,17250,17274,17392,17454,17487,17494,17498,17530,17535,17544,17595,17650,17656,17664,17667,17687,17698,17703,17722,17724,17734,17761,17763,17787,17796,17812,17877,17889,17910,17918,17928,17955,17961,17982,18066,18118,18124,18132,18138,18141,18151,18201,18210,18212,18241,18273,18277,18280,18289,18316,18331,18334,18372,18380,18390,18457,18487,18489,18493,18501,18505,18538,18543,18545,18547,18553,18559,18603,18615,18717,18732,18771,18774,18826,18862,18871,18894,18896,18901,18925,18934,18941,18985,18993,18996,19081,19182,19240,19249,19287,19299,19318,19327,19329,19331,19339,19344,19357,19359,19363,19368,19371,19393,19402,19426,19458,19474,19479,19482,19485,19495,19519,19524,19549,19564,19572,19578,19580,19594,19621,19644,19647,19651,19657,19662,19678,19681,19699,19707,19734,19755,19762,19773,19789,19794,19807,19825,19827,19839,19851,19869,19879,19881,19924,20004,20011,20013,20268,20271,20301,20307,20313,20325,20337,20346,20362,20368,20418,20433,20439,20464,20472,20502,20524,20539,20548,20556,20575,20589,20592,20616,20641,20667,20674,20679,20707,20709,20716,20724,20764,20767,20782,20790,20799,20809,20811,20821,20829,20854,20875,20881,20883,20889,20919,20959,20967,20979,20994,21001,21018,21027,21034,21039,21084,21126,21136,21156,21159,21162,21184,21200,21202,21207,21225,21243,21255,21276,21279,21312,21315,21327,21336,21345,24362,29902
NC_045512v2 0 29903 V25 0 . 7788 29903 51,255,153 55 0,6,3,3,31,13,24,73,34,6,2,30,11,7,83,50,169,65,3,5,30,5,50,22,95,14,30,19,18,7,1,10,2,56,151,58,21,5,5,97,103,65,32,69,63,11,7,2,2,2,28,19,4,120,1 0,7788,7825,7830,7836,7879,7895,7933,8025,8071,8097,8100,8144,8176,8192,8276,8327,8499,8566,8570,8595,8650,8660,8714,8740,8839,8856,8903,8926,8950,8975,8979,8993,8998,9057,9209,9270,9298,9308,9315,9422,9545,9612,9650,9724,9789,9801,9809,9813,9816,9820,9853,23716,23722,29902
NC_045512v2 0 29903 V24 0 . 26571 29903 0,255,255 6 0,39,256,21,18,1 0,26571,26618,28513,28543,29902
NC_045512v2 0 29903 V23 0 . 3516 29903 0,153,204 142 0,7,1,2,2,2,2,1,3,2,2,3,1,1,2,2,7,9,9,2,4,2,1,7,4,1,5,2,2,28,12,2,3,4,3,17,14,1,4,2,22,5,2,3,2,3,3,11,4,4,1,5,1,2,2,7,9,3,4,6,3,8,2,1,3,5,6,1,4,3,3,3,4,6,6,1,5,5,4,3,3,3,5,9,3,3,3,5,1,1,11,4,5,1,18,3,6,3,2,1,3,3,2,3,1,3,94,28,20,1,2,1,3,2,3,4,17,1,2,1,1,1,7,4,3,7,5,9,2,2,3,11,3,2,9,1,5,1,2,33,37,1 0,3516,3602,7531,7929,8922,8961,8968,8995,9874,9878,9986,10077,10182,10190,10241,10717,10740,10774,10785,10805,10812,10867,10976,11024,11061,11063,11070,11220,11234,11266,11302,11308,11339,11347,11353,11390,11407,11413,11445,11449,11515,11563,11588,11868,11875,11884,11891,12028,12057,12115,12503,12534,12575,12649,12662,12717,12740,12748,12772,12865,13416,13431,13435,13504,13623,13668,13977,14589,15918,16616,16725,17622,17637,17996,18012,18016,18039,18050,18168,18415,18420,18439,19052,19158,19167,19390,19414,19861,19909,19947,19973,19980,20079,20113,20150,20163,20176,20185,20383,20397,20430,20466,20477,20482,20664,23844,23941,23974,24000,24002,24010,24159,24182,24223,24247,24364,24623,24650,24660,24768,24771,24857,24867,24900,24915,24971,24981,25002,25018,25033,25051,25067,25091,25120,25178,25235,25296,28567,29731,29849,29902
NC_045512v2 0 29903 V22 0 . 2980 29903 0,51,204 23 0,106,20,31,2,92,184,15,88,8,4,2,2,3,6,2,25,2,2,1,2,8,1 0,2980,3373,3394,3426,5245,5340,5527,5548,5637,8183,12852,21560,23969,23994,25064,26546,26616,28707,28921,28937,28967,29902
NC_045512v2 0 29903 V21 0 . 92 29903 102,51,153 65 0,72,77,177,73,23,18,11,30,11,7,82,94,13,172,9,47,42,24,48,5,3,6,6,3,30,85,12,25,163,27,49,31,81,73,42,10,19,72,23,124,64,15,1,1,38,121,51,15,11,23,32,29,15,81,4,5,4,15,13,3,34,8,3,1 0,92,169,1547,1727,4090,4117,4151,4164,4208,4222,4232,4317,4415,4430,4681,4787,4841,4886,4913,5147,5524,5542,6087,6241,6254,6286,6373,6388,6544,6712,6758,6816,6853,22795,23120,23332,23351,23373,23451,23476,23612,23678,25351,25355,25615,25660,25787,25840,25864,26031,26057,26092,26130,26151,26394,26410,26439,26448,26480,26527,28333,28388,29715,29902
NC_045512v2 0 29903 V20 0 . 324 29903 153,102,204 630 0,1,1,1,1,1,1,3,1,1,1,1,1,2,1,1,1,1,1,1,2,1,1,1,1,1,2,1,2,1,1,1,1,1,1,1,1,1,1,1,1,1,1,1,1,1,1,1,1,1,1,1,1,1,3,1,1,1,1,3,1,1,1,1,1,1,1,1,1,1,1,1,1,1,1,1,1,1,1,1,1,2,1,1,1,1,1,1,1,1,4,4,1,1,1,1,1,1,1,1,2,1,1,1,1,4,1,1,2,1,1,2,1,1,1,1,1,1,2,1,3,1,3,1,2,1,1,1,1,1,4,1,1,4,1,1,1,2,2,1,1,1,1,1,1,2,1,5,2,4,1,1,1,1,1,1,1,2,2,1,1,1,1,2,1,1,1,2,1,2,1,2,1,1,2,1,1,1,1,1,1,1,1,1,2,1,2,1,1,3,1,1,2,1,1,2,1,1,1,1,2,1,1,2,1,2,1,1,1,1,1,1,4,1,1,1,1,1,1,2,1,1,1,3,1,1,1,1,2,1,5,1,2,2,2,1,1,1,2,1,3,1,1,1,4,1,1,2,4,3,1,1,1,8,1,2,1,1,1,2,1,1,1,1,1,1,2,1,1,1,1,1,3,1,1,1,1,1,1,3,2,4,1,1,6,1,1,1,1,2,1,1,2,1,1,1,1,1,1,1,1,1,1,2,3,1,1,2,3,1,1,2,2,1,2,1,1,1,2,1,1,1,1,1,1,1,1,1,1,1,1,1,2,4,1,1,1,1,1,1,1,2,2,2,1,1,1,2,1,4,3,1,2,2,2,1,1,2,1,1,1,1,1,1,1,1,1,1,1,1,1,1,3,1,1,1,1,2,1,4,1,2,3,1,4,1,1,1,1,1,1,1,1,3,1,1,1,1,2,2,1,7,4,1,1,4,1,1,3,2,2,2,1,1,1,1,1,1,1,1,1,2,2,1,1,1,1,1,4,1,1,1,1,1,1,2,1,1,1,1,1,1,1,1,1,1,1,2,1,1,1,1,1,1,2,1,2,1,1,1,1,1,2,2,1,1,2,4,1,4,2,4,1,1,1,1,1,1,1,1,1,1,3,4,1,1,1,4,1,1,2,2,2,4,1,2,1,1,2,2,1,1,1,1,1,1,1,1,1,1,1,1,1,1,1,1,2,1,1,1,3,1,1,1,2,1,1,5,1,1,2,1,1,1,1,1,1,2,1,1,2,2,1,1,1,1,1,1,1,1,1,1,1,2,1,4,5,1,1,1,1,1,1,2,1,1,1,1,1,1,1,1,2,1,1,1,1,2,1,1,1,1,1,1,1,1,1,1,1,1,2,1,6,1,1,2,1,1,1,1,1,1,1,2,1,2,1,1,1,1,1,1,1,2,1,1,1,1,1,1,1,1,1,1,1,1,1,1,1,1 0,324,327,336,357,360,372,377,381,384,402,405,421,429,432,441,444,450,477,486,492,501,504,507,510,516,525,531,540,543,547,555,564,570,576,582,585,588,591,600,605,610,612,614,624,651,657,663,666,669,672,690,692,702,723,734,739,756,760,771,780,786,795,798,801,804,861,867,874,876,879,882,885,891,894,900,907,909,921,928,930,933,942,948,963,975,981,993,996,1002,1014,1038,1044,1059,1062,1065,1074,1080,1086,1089,1092,1095,1101,1103,1105,1110,1123,1125,1141,1146,1149,1158,1161,1167,1173,1176,1179,1185,1191,1287,1291,1305,1311,1320,1323,1326,1329,1332,1338,1342,1347,1359,1362,1368,1377,1380,1386,1389,1395,1398,1414,1419,1422,1425,1428,1431,1434,1437,1443,1449,1455,1458,1464,1468,1726,1803,1806,1809,1812,1815,1818,1824,1830,1836,1839,1842,1849,1851,1854,1856,1863,1868,1873,1875,1878,1888,1894,1896,1899,1911,1917,1923,1926,1930,1932,1935,1938,1941,1943,1946,1950,1953,1955,1959,1965,1967,1971,1974,1980,1987,1989,1992,1996,1998,2001,2004,2007,2013,2017,2019,2021,2031,2034,2041,2045,2047,2049,2055,2061,2064,2067,2077,2082,2085,2094,2101,2103,2106,2109,2112,2122,2136,2138,2142,2145,2151,2160,2163,2166,2694,2697,3111,3117,3120,3136,3142,3156,3159,3163,3186,3192,3204,3825,3938,3947,3950,3960,3963,3966,3969,3975,3978,3984,3991,4008,4011,4014,4017,4020,4024,4027,4029,4033,4038,4041,4047,4050,4054,4058,4070,4079,4082,4089,4116,4138,4148,4150,4195,4197,4203,4206,4221,4315,4413,4837,4839,4884,6387,6750,6756,6815,6849,6852,21629,21634,21640,21654,21656,21659,21663,21675,21681,21684,21690,21696,21700,21703,21710,21719,21723,21726,21729,21735,21737,21741,21750,21760,21788,21790,21792,21796,21807,21810,21813,21819,21822,21829,21841,21843,21846,21852,21858,21861,21864,21870,21883,21885,21888,21891,21894,21899,21903,21909,21912,21918,21924,21927,21945,21951,21955,21957,21961,21963,21970,21975,21978,21981,21984,21986,21994,21996,22046,22050,22065,22068,22071,22078,22080,22083,22087,22092,22095,22099,22103,22107,22119,22123,22126,22128,22131,22134,22137,22146,22150,22155,22158,22160,22162,22164,22167,22170,22174,22182,22192,22195,22198,22207,22209,22213,22223,22230,22287,22545,22548,22551,22566,22569,22578,22587,22590,22593,22598,22602,22608,22617,22621,22623,22626,22635,22641,22656,22662,22665,22668,22671,22674,22677,22680,22683,22686,22689,22695,22704,22707,22710,22713,22716,22719,22722,22731,22740,22746,22755,22758,22764,22767,22769,22779,22782,22791,22794,22873,22878,22881,22888,22890,22893,22914,22920,22923,22932,22935,22941,22944,22950,22957,22959,22962,22965,22968,22970,22973,22975,22979,22990,22992,22994,23006,23012,23017,23030,23034,23037,23040,23049,23052,23055,23058,23062,23067,23073,23082,23085,23091,23113,23116,23118,25581,25583,25586,25589,25592,25595,25601,25607,25610,25612,25655,25659,25880,25883,25887,25896,25902,25915,25921,25925,25928,25937,25946,25959,25964,25973,25979,25982,25990,25998,26003,26006,26009,26016,26020,26024,26129,26150,27212,27221,27230,27246,27248,27251,27260,27266,27268,27284,27290,27301,27327,27338,27341,27344,27351,27353,27365,27371,27407,27411,27417,27420,27424,27426,27428,27431,27437,27449,27452,27476,27482,27498,27500,27509,27512,27515,27521,27527,27533,27539,27545,27548,27560,27567,27575,27602,27612,27621,27629,27644,27650,27668,27677,27686,27690,27698,27701,27707,27710,27716,27720,27724,27728,27751,27759,27763,27766,27769,27785,27823,27829,27844,27850,27854,27856,28290,28296,28299,28302,28308,29454,29457,29902
NC_045512v2 0 29903 V19 0 . 164 29903 204,153,255 681 0,5,78,2,8,20,2,11,4,1,2,17,2,15,7,1,8,2,5,26,8,5,7,2,2,2,5,8,4,8,1,3,7,8,5,5,5,2,2,2,8,4,4,1,1,9,26,5,5,2,2,2,17,1,9,20,8,4,16,3,10,6,5,8,2,2,2,11,11,5,6,1,2,2,2,5,2,2,6,1,11,6,1,2,7,5,14,11,5,11,2,5,11,20,2,14,2,2,8,5,5,2,2,1,5,1,1,4,9,1,15,3,2,8,1,5,5,2,2,5,5,2,7,3,11,5,6,2,1,2,2,5,3,4,8,2,5,5,2,5,2,4,1,15,4,2,2,2,2,1,2,1,4,2,2,5,3,1,2,3,2,2,1,1,2,5,5,5,1,2,6,1,1,1,5,4,3,1,2,8,5,1,2,11,5,5,2,3,1,1,2,1,1,2,1,2,1,2,5,1,2,2,5,6,1,1,3,1,1,2,1,5,3,1,1,9,2,3,3,1,1,5,5,2,1,9,4,2,6,6,1,2,2,1,9,9,1,2,1,4,8,2,2,1,4,2,1,10,5,2,15,2,13,2,2,2,2,3,4,1,1,1,7,1,2,8,2,2,2,4,2,5,6,16,2,2,1,2,3,2,1,3,2,2,5,2,3,3,1,2,1,6,1,3,3,3,4,1,2,1,1,5,1,1,2,3,1,2,1,2,3,1,1,1,1,3,2,14,1,1,5,1,8,2,2,2,1,1,3,3,5,3,1,1,1,11,5,1,4,5,2,2,1,1,8,2,2,2,5,1,3,8,3,1,4,2,1,1,3,10,2,1,2,2,6,11,1,2,5,5,1,1,4,12,1,2,1,2,1,1,5,1,4,4,2,17,4,3,1,3,1,6,4,2,2,2,1,7,1,2,3,12,2,2,2,1,1,1,3,1,2,2,1,3,8,3,2,1,2,2,2,8,3,2,2,1,1,1,1,1,3,1,6,2,2,5,1,3,7,5,3,1,1,3,2,2,14,2,8,8,2,2,4,2,4,8,3,1,2,8,2,14,5,2,2,2,2,1,2,2,2,2,5,8,2,2,2,2,2,1,8,8,5,8,2,5,1,1,8,2,8,2,5,4,1,5,1,2,4,2,2,5,1,2,2,5,6,1,2,2,2,1,2,1,1,3,1,1,5,2,1,12,2,1,1,5,2,1,2,3,3,4,8,2,5,21,2,1,1,2,1,1,2,2,2,2,5,5,2,1,1,2,3,6,2,9,5,2,1,8,5,12,4,3,2,4,8,12,3,8,5,2,7,7,4,1,2,6,2,2,6,3,3,8,5,5,17,8,8,15,1,2,8,5,1,6,5,7,12,6,10,2,2,6,1,11,4,35,3,5,2,3,1,1,2,4,11,2,23,5,14,1,8,2,2,5,5,5,5,5,2,11,6,6,26,4,8,7,13,5,17,8,8,3,7,2,4,2,4,3,3,3,8,5,7,3,2,1,15,37,5,14,5,3,1,4,11,21,5,2,2,5,19,2,5,2,3,14,3,6,1 0,164,246,325,328,337,358,361,373,380,382,385,403,406,422,431,433,442,445,451,478,487,494,502,505,508,511,517,527,532,542,544,548,556,565,571,577,583,586,589,592,601,606,611,613,615,625,652,658,664,667,670,673,691,693,703,726,735,740,757,761,774,781,787,796,799,802,805,850,862,868,875,877,880,883,886,892,898,901,908,910,922,929,931,935,943,949,964,976,982,994,997,1003,1018,1042,1045,1060,1063,1066,1075,1081,1087,1090,1094,1096,1102,1104,1106,1114,1124,1126,1143,1147,1150,1160,1162,1168,1174,1177,1180,1186,1193,1280,1288,1294,1306,1314,1321,1325,1327,1330,1333,1339,1343,1351,1360,1363,1372,1378,1381,1387,1391,1397,1399,1415,1420,1423,1426,1429,1433,1435,1442,1445,1453,1456,1459,1465,1469,1724,1800,1804,1807,1811,1814,1816,1819,1825,1831,1838,1840,1843,1850,1853,1855,1858,1864,1870,1874,1876,1880,1889,1895,1897,1900,1912,1918,1924,1927,1931,1934,1936,1940,1942,1944,1949,1951,1954,1957,1960,1966,1969,1972,1975,1981,1988,1991,1993,1997,2000,2002,2006,2008,2014,2018,2020,2022,2032,2038,2042,2046,2048,2050,2056,2062,2066,2068,2078,2083,2088,2095,2102,2104,2107,2111,2113,2127,2137,2140,2144,2147,2152,2161,2164,2168,2690,2695,2700,3101,3112,3118,3121,3140,3143,3157,3161,3167,3184,3189,3193,3203,3205,3824,3931,3946,3948,3952,3961,3964,3967,3971,3976,3979,3985,3992,4009,4012,4016,4018,4021,4025,4028,4030,4036,4039,4042,4048,4051,4055,4059,4063,4069,4073,4081,4086,4113,4135,4144,4149,4162,4194,4196,4198,4205,4207,4219,4229,4314,4411,4414,4428,4834,4838,4840,4883,4885,4910,6385,6413,6739,6749,6751,6757,6807,6847,6850,13457,19931,21628,21631,21637,21641,21651,21655,21658,21662,21664,21676,21683,21686,21691,21698,21701,21704,21709,21711,21721,21724,21727,21730,21736,21738,21742,21751,21759,21761,21786,21789,21791,21793,21797,21808,21812,21817,21820,21823,21830,21842,21844,21847,21853,21860,21863,21866,21871,21884,21886,21890,21892,21898,21902,21904,21911,21914,21920,21925,21928,21947,21952,21956,21958,21962,21964,21971,21976,21979,21982,21985,21987,21995,22044,22047,22053,22066,22069,22072,22077,22079,22082,22084,22091,22093,22097,22102,22104,22111,22120,22124,22127,22129,22132,22135,22138,22147,22153,22156,22159,22161,22163,22166,22169,22171,22181,22186,22193,22196,22202,22208,22210,22216,22225,22232,22286,22289,22542,22546,22549,22552,22567,22570,22579,22588,22591,22594,22600,22604,22609,22618,22622,22624,22627,22639,22642,22657,22663,22666,22669,22672,22676,22678,22681,22684,22687,22690,22696,22705,22708,22711,22714,22717,22721,22723,22732,22741,22747,22756,22759,22766,22768,22771,22780,22783,22792,22868,22874,22880,22883,22889,22891,22903,22918,22921,22927,22934,22939,22942,22945,22951,22958,22960,22963,22966,22969,22971,22974,22978,22987,22991,22993,22995,23010,23016,23018,23032,23036,23039,23044,23050,23054,23056,23059,23064,23069,23074,23083,23086,23092,23114,23117,23119,23676,25580,25582,25584,25587,25590,25593,25596,25602,25608,25611,25614,25653,25656,25781,25838,25855,25875,25881,25886,25888,25897,25903,25917,25922,25926,25933,25938,25947,25961,25965,25974,25980,25983,25991,25999,26005,26007,26010,26018,26022,26025,26054,26089,26121,26145,26443,27195,27213,27222,27231,27247,27249,27252,27261,27267,27278,27285,27294,27306,27321,27328,27339,27342,27345,27352,27354,27367,27372,27408,27412,27418,27421,27425,27427,27429,27433,27438,27450,27453,27477,27484,27499,27501,27510,27513,27516,27522,27528,27534,27540,27546,27549,27561,27569,27576,27608,27613,27622,27631,27645,27651,27669,27678,27687,27691,27699,27703,27708,27712,27717,27721,27725,27729,27746,27752,27760,27764,27768,27770,27786,27824,27830,27845,27851,27855,27857,28256,28269,28291,28297,28300,28303,28309,28331,29449,29455,29458,29467,29667,29718,29902
NC_045512v2 0 29903 V18 0 . 816 29903 153,255,255 9 0,34,17,137,3,7,8,51,1 0,816,3914,6968,7123,7158,21620,22235,29902
NC_045512v2 0 29903 V17 0 . 3352 29903 255,255,204 20 0,21,1,1,234,18,32,156,10,26,21,9,1,2,2,1,1,1,12,1 0,3352,3393,5636,5645,7105,7126,7165,7348,23230,23311,23342,26938,27041,27047,27085,28706,28966,29362,29902
NC_045512v2 0 29903 V16 0 . 3086 29903 255,255,0 39 0,4,1,2,82,8,42,37,2,27,32,3,3,3,3,4,1,1,2,5,2,6,58,65,7,5,1,8,6,2,1,9,7,5,3,13,3,1,1 0,3086,3425,3428,3731,3816,3826,3877,5243,7321,7358,7892,8496,8655,8976,8989,9872,10868,11371,11408,18025,19967,21562,23165,23694,24242,24924,24936,24951,25000,25066,25313,26539,26611,28569,29771,29834,29886,29902
NC_045512v2 0 29903 V15 0 . 41 29903 153,255,51 36 0,51,85,77,279,3,79,97,186,91,3,208,148,10,208,3,1,2,6,39,162,12,24,17,34,9,11,60,21,8,49,186,45,6,1,1 0,41,1195,1470,2701,3813,4602,4690,4961,5152,5337,5879,6093,6244,22334,23162,23693,23972,25345,25356,26232,26398,26415,26463,26493,26530,27067,27135,28367,29233,29400,29481,29670,29724,29887,29902
NC_045512v2 0 29903 V14 0 . 7390 29903 204,204,102 59 0,60,18,3,2,14,7,2,11,5,4,2,2,2,2,1,1,3,3,3,1,3,3,2,6,1,3,1,3,3,10,23,1,64,102,4,18,7,49,27,4,6,6,2,12,18,20,1,2,2,9,15,121,26,1,7,50,12,1 0,7390,7807,7868,7931,8575,8640,8658,8888,8963,8969,10237,10797,10869,11074,11370,12912,13328,16190,18171,18230,19131,19958,20351,20391,23843,23938,24001,24226,24775,24990,25322,26610,26874,26939,27043,27049,27078,27086,28396,28496,28561,28680,28704,28797,28857,28946,29001,29012,29024,29115,29218,29241,29374,29730,29764,29784,29837,29902
NC_045512v2 0 29903 V13 0 . 3568 29903 255,102,102 115 0,5,6,6,4,1,1,3,13,2,3,1,8,10,19,12,20,1,14,21,5,1,1,2,1,6,15,3,4,4,4,3,2,4,2,6,4,2,3,1,3,7,5,2,10,20,2,6,5,2,5,3,2,2,1,2,6,3,7,1,1,5,1,4,2,1,2,6,1,1,1,3,1,3,6,1,3,2,1,5,2,2,1,3,1,1,1,15,2,1,3,1,1,5,73,13,9,2,4,2,1,1,1,18,88,48,46,15,7,26,10,10,89,94,1 0,3568,3596,3624,3646,7530,7695,7785,7794,7828,7833,7867,7871,7919,8006,8059,8077,8099,8130,8155,8187,8275,8326,8564,8569,8589,8625,8647,8710,8736,8835,8853,8886,8899,8924,8944,8957,8973,9054,9208,9267,9291,9303,9313,9412,9525,9610,9644,9719,9818,9848,10044,10197,10239,10715,10783,10799,10988,10996,11023,11296,11531,12851,13453,13459,13608,13611,13617,14593,16615,16724,18013,18044,18663,19134,19166,19387,20187,20350,20400,20480,21058,21101,21509,21539,21547,21559,23701,23720,23842,24864,25093,25234,25291,28423,28500,28534,28577,28587,28592,28623,28674,28676,28686,28709,28809,28875,28922,28939,28975,29002,29014,29026,29124,29902
NC_045512v2 0 29903 V12 0 . 3430 29903 255,51,0 124 0,4,8,11,3,24,19,23,8,4,1,1,16,17,29,5,2,2,7,1,1,4,21,1,8,4,2,4,4,2,14,6,4,12,1,2,3,3,4,3,6,3,9,5,4,4,2,3,2,5,4,1,6,2,1,3,1,3,1,7,7,5,2,4,8,3,1,2,1,6,1,1,1,15,2,3,79,29,12,2,11,7,14,5,14,13,15,2,21,26,28,2,8,8,7,4,1,1,3,1,1,19,51,16,5,8,1,1,1,1,1,4,1,1,3,11,3,13,3,4,3,1,3,1 0,3430,3492,3501,3513,3523,3549,3573,3603,3612,3618,3621,3630,3650,3669,3699,3705,3708,3711,3720,3723,3727,7450,7473,7476,7485,7491,7494,7500,7506,7509,7524,7533,7773,9873,9876,9880,10809,11335,11350,11373,11387,11505,11544,11887,11902,11907,12177,12651,12743,12752,13628,13661,13674,14233,18021,18027,18423,19419,19940,20072,20080,20102,20136,20155,20172,20375,20408,21551,24004,24564,24624,24661,24753,24769,24772,24778,24871,24903,24922,24925,24944,24957,24976,25004,25020,25036,25062,25070,25094,25129,25158,25161,25170,25179,25188,25194,25200,25205,25209,25213,25215,25240,25297,28572,28579,28591,28597,28599,28602,28605,28608,28614,28617,28624,28628,28640,28644,28658,28662,28671,28675,28677,29902
NC_045512v2 0 29903 V11 0 . 3434 29903 204,0,51 403 0,1,2,2,1,2,2,1,1,5,2,2,1,2,2,1,1,1,2,1,2,2,2,2,1,1,1,1,2,2,3,2,2,1,2,1,2,2,1,1,2,1,2,2,1,2,1,2,5,2,2,2,2,1,1,2,1,2,2,1,2,2,2,2,2,1,1,1,2,1,1,1,2,1,2,1,1,2,1,2,1,2,1,2,1,2,1,2,1,2,1,2,2,1,1,2,2,1,1,2,1,2,2,2,1,1,2,2,1,2,1,1,1,1,2,2,1,1,4,2,2,1,1,1,1,1,1,1,2,2,1,2,1,5,1,2,2,2,2,2,1,1,2,1,1,1,1,2,2,2,1,1,1,1,1,2,1,1,1,2,1,2,1,2,2,1,1,1,1,1,3,2,2,3,1,2,2,1,2,1,1,1,1,1,1,1,1,1,2,1,1,2,1,1,2,1,2,1,1,1,1,2,3,1,1,2,1,1,1,1,1,2,1,2,1,2,1,1,2,1,1,1,1,1,2,1,1,5,1,3,1,1,1,1,2,1,1,2,1,1,1,2,2,5,1,2,1,1,1,1,2,1,1,1,1,1,2,1,1,1,2,2,1,2,1,2,1,2,2,1,2,1,1,1,2,1,2,1,1,2,1,1,1,1,1,1,2,1,1,1,1,3,1,2,2,2,1,1,2,1,1,1,1,1,1,1,1,1,2,1,2,1,2,1,2,1,2,2,2,1,2,1,1,1,1,5,1,1,1,1,1,1,1,2,5,2,1,2,2,1,2,2,2,1,1,1,1,1,2,1,2,1,1,2,1,1,1,2,1,1,1,2,1,1,1,1,2,1,1,1,1,1,1,1,1,2,1,1,1,1,2,2,5,4,1,3,1,3,1,2,2,2,2,2,2,2,1,1,1,1,1,5,1 0,3434,3436,3439,3443,3445,3448,3455,3458,3463,3469,3472,3476,3478,3484,3488,3500,3512,3547,3611,3616,3619,3622,3667,3698,3704,3707,3710,3718,3721,3724,7471,7474,7484,7489,7493,7498,7504,7508,7523,7537,7541,7543,7549,7564,7567,7571,7576,7579,7585,7594,7597,7606,7610,7612,7618,7625,7627,7630,7645,7651,7654,7657,7672,7678,7697,7706,7712,7714,7717,7724,7736,7744,7772,9787,9800,9808,9811,9815,9883,9895,9898,9901,9904,9907,9910,9913,9919,9935,9940,9944,9949,9961,9965,9967,9970,9973,9977,9985,10003,10010,10012,10018,10021,10040,10049,10051,10057,10061,10066,10070,10184,10205,10211,10249,10378,10685,10688,10705,10822,10825,10829,10835,10844,10856,10859,10877,10880,10885,10894,10898,10900,10913,10918,10924,10927,10936,10939,10948,10957,10961,10967,10969,11008,11062,11083,11150,11152,11155,11158,11167,11171,11179,11183,11186,11188,11600,11603,11606,11611,11621,11623,11626,11641,11863,11867,11873,11879,11906,11920,11926,11935,11947,11950,11954,11956,11971,11983,11989,11996,12005,12008,12017,12020,12038,12040,12065,12086,12088,12106,12133,12142,12158,12161,12163,12175,12304,12308,12353,12359,12362,12364,12370,12374,12383,12385,12388,12398,12401,12407,12410,12418,12425,12427,12434,12436,12440,12449,12451,12464,12469,12473,12479,12482,12490,12502,12509,12535,12548,12550,12557,12566,12572,12578,12601,12605,12634,12637,12641,12647,12680,12682,12685,12688,12695,12700,12710,12778,12803,12806,12811,12815,12818,12836,12838,12857,12886,12890,12893,12896,12898,12907,12925,12928,12938,13154,13331,13438,13447,13758,13842,13852,13893,13895,14703,14718,14730,16069,16146,16152,16155,16159,16194,16705,16948,16950,16980,17004,17008,17643,17746,18047,18058,18060,18063,18096,18100,18103,18105,18112,18135,18147,18157,18163,18219,18223,18226,18568,18891,19099,19101,19116,19140,19264,19266,19270,19431,19434,19437,19441,19686,19693,19932,19936,20104,20106,20154,20189,20617,20680,20830,21025,21040,21045,21048,21054,21063,21066,21093,21096,21102,21105,21111,21115,21373,21382,21388,21391,21393,21397,21405,21414,21423,21426,21433,21436,21442,21444,21454,21457,21459,21462,21466,21469,21478,21481,21489,21492,21496,21499,21502,21505,21508,21535,21541,21543,21555,25157,25160,25169,25186,25192,25195,25201,25208,25210,25214,28594,28598,28600,28603,28606,28612,28615,28618,28621,28627,28639,28643,28657,28661,28666,29902
NC_045512v2 0 29903 V10 0 . 3435 29903 102,0,0 586 0,1,2,2,2,1,1,2,1,4,1,1,1,2,2,2,2,1,2,2,1,1,3,1,1,1,1,1,2,1,1,1,1,1,3,2,3,2,1,1,2,1,1,1,1,5,1,4,1,3,1,2,1,2,2,1,4,1,1,1,1,2,1,1,1,2,1,1,1,1,1,1,1,1,1,1,1,1,1,1,1,3,1,2,1,2,1,1,4,1,1,2,3,1,6,1,1,6,1,1,3,1,1,1,3,1,1,6,3,1,1,5,2,1,1,1,1,3,1,1,1,2,1,1,1,1,1,1,2,1,1,3,1,1,3,1,1,2,2,3,3,1,1,2,5,3,1,1,1,4,2,1,1,1,1,1,3,1,2,1,2,2,1,3,1,1,2,3,1,2,2,1,1,3,1,1,1,1,1,4,1,1,1,3,1,1,1,1,1,1,1,1,1,1,1,1,2,1,1,1,1,1,2,1,1,1,1,1,1,1,2,1,1,1,1,1,1,1,2,3,2,1,2,1,3,1,2,1,1,1,2,1,1,1,2,1,1,1,3,2,1,1,1,1,1,1,1,1,1,1,2,2,1,1,1,1,1,1,1,2,2,2,1,3,2,1,1,2,2,1,2,1,1,5,1,2,4,1,1,2,1,2,2,3,1,1,2,1,1,1,1,1,1,1,1,1,1,1,2,2,1,1,1,1,1,1,1,1,1,1,2,1,2,1,1,1,1,1,1,2,1,2,1,1,1,1,1,1,1,1,1,5,3,2,3,2,2,3,1,2,1,2,1,1,2,1,1,3,2,1,1,1,1,2,2,1,3,1,5,2,2,1,1,2,1,2,1,1,1,1,1,2,3,1,1,1,2,1,4,4,2,1,2,1,2,5,1,1,2,5,1,4,2,3,1,1,1,2,2,1,1,1,4,1,2,1,3,1,3,2,1,1,1,1,1,2,1,1,1,4,2,1,1,1,2,2,1,1,1,1,3,1,1,1,1,8,1,1,7,2,1,1,1,1,1,1,1,1,1,1,1,1,1,1,1,1,1,1,1,1,2,1,1,1,2,2,2,1,2,1,2,1,2,1,1,2,1,4,2,3,1,3,1,1,1,1,1,1,1,1,3,1,3,1,1,2,3,1,1,1,1,1,1,1,2,2,1,3,1,1,3,1,1,2,1,3,1,2,1,2,1,1,1,1,1,1,1,1,1,1,1,1,2,2,1,2,1,1,2,3,1,2,1,1,1,2,3,1,4,1,3,1,1,1,1,2,1,2,3,1,1,2,1,1,1,2,1,2,1,2,1,2,1,2,2,1,2,1,1,3,3,1,1,1,4,1 0,3435,3441,3450,3474,3477,3491,7539,7542,7545,7551,7555,7558,7561,7565,7569,7574,7578,7587,7600,7609,7617,7620,7624,7626,7629,7634,7636,7640,7644,7646,7648,7656,7660,7662,7666,7669,7681,7686,7688,7693,7696,7709,7726,7728,7737,7751,7757,7762,9889,9894,9896,9900,9902,9908,9912,9915,9930,9936,9943,9951,9954,9957,9963,9968,9982,9990,9992,10002,10005,10007,10014,10017,10020,10032,10036,10039,10043,10048,10056,10059,10071,10185,10188,10199,10202,10209,10212,10214,10221,10226,10228,10231,10236,10243,10252,10255,10263,10299,10328,10332,10640,10683,10686,10695,10702,10712,10734,10752,10763,10791,10814,10820,10824,10830,10834,10839,10849,10853,10864,10871,10873,10876,10878,10884,10891,10902,10905,10907,10912,10925,10930,10935,10941,10943,10950,10954,10959,10962,10972,10984,10991,11014,11031,11041,11047,11053,11055,11058,11089,11096,11105,11109,11111,11115,11117,11120,11126,11128,11131,11135,11140,11144,11146,11154,11157,11168,11180,11190,11192,11195,11204,11207,11215,11219,11225,11228,11264,11279,11283,11289,11294,11428,11431,11435,11471,11474,11490,11495,11497,11504,11514,11542,11549,11553,11557,11559,11570,11572,11576,11578,11580,11582,11586,11591,11594,11598,11609,11618,11620,11627,11630,11632,11637,11862,11866,11871,11878,11910,11917,11921,11925,11930,11933,11937,11942,11944,11963,11967,11969,11975,11981,11984,11987,11992,11999,12002,12011,12014,12022,12025,12034,12036,12041,12044,12047,12050,12053,12063,12068,12070,12073,12076,12080,12082,12085,12090,12093,12095,12097,12100,12107,12111,12117,12121,12124,12126,12130,12135,12139,12144,12149,12151,12153,12165,12167,12171,12176,12180,12182,12186,12191,12194,12205,12306,12356,12360,12369,12377,12379,12387,12393,12403,12406,12413,12422,12426,12429,12432,12445,12448,12450,12458,12461,12463,12467,12470,12472,12475,12478,12480,12484,12487,12495,12497,12500,12508,12511,12516,12519,12522,12529,12532,12544,12556,12563,12565,12567,12571,12573,12579,12581,12588,12592,12596,12606,12613,12616,12625,12628,12632,12644,12654,12656,12658,12661,12669,12672,12676,12679,12684,12687,12697,12702,12711,12715,12728,12737,12756,12763,12766,12770,12779,12781,12784,12793,12799,12802,12804,12810,12821,12823,12832,12839,12841,12844,12846,12850,12861,12870,12876,12883,12888,12892,12894,12900,12909,12911,12916,12920,12926,12930,12935,12940,13415,13446,13449,13609,13613,13667,13752,13762,13889,13920,13978,14214,14216,14220,14226,14250,14408,14594,14702,14705,14716,14991,15369,16059,16070,16148,16188,16193,16195,16619,16621,16976,16982,16985,16999,17002,17005,17016,17636,17805,18002,18004,18028,18030,18032,18054,18057,18062,18075,18086,18102,18107,18109,18111,18115,18136,18156,18158,18160,18162,18167,18227,18411,18419,18427,18432,18435,18438,18566,18570,18681,18684,19061,19064,19069,19103,19106,19109,19113,19120,19126,19128,19142,19145,19152,19155,19161,19163,19269,19384,19386,19410,19433,19440,19443,19447,19450,19685,19689,19891,19896,19928,19933,19937,19939,19977,20071,20097,20105,20112,20144,20147,20153,20169,20175,20190,20388,20405,20407,20421,20429,20446,20465,20550,20560,20618,20660,20681,20684,20686,20755,20770,21022,21024,21041,21044,21047,21060,21064,21073,21081,21090,21095,21097,21099,21108,21114,21119,21358,21360,21362,21366,21374,21378,21383,21390,21401,21407,21415,21420,21429,21431,21434,21440,21446,21452,21456,21460,21465,21467,21472,21476,21483,21486,21491,21503,21506,21513,21517,21523,21527,21530,21532,21536,21538,21548,21552,21558,24011,24084,24236,29902
NC_045512v2 0 29903 V9 0 . 3438 29903 153,102,0 199 0,1,2,4,4,2,1,1,1,1,3,1,4,8,2,2,1,1,6,1,1,7,2,5,5,1,9,1,1,2,1,1,2,2,2,1,10,3,8,10,4,5,1,2,3,3,4,4,1,2,2,4,2,1,1,1,1,4,5,5,8,3,5,3,2,2,2,2,7,4,3,5,1,1,1,2,1,2,7,1,3,2,5,2,1,1,3,2,4,1,5,4,24,4,8,3,11,2,1,9,2,2,15,4,1,6,11,6,1,3,2,1,5,2,3,1,1,5,2,3,2,1,1,1,1,1,1,1,1,1,6,6,2,1,2,6,2,2,1,2,1,1,2,2,1,1,6,3,1,1,1,1,1,1,1,1,1,1,1,1,3,1,1,4,1,1,1,3,5,1,5,2,1,6,3,5,4,1,2,1,1,1,1,3,5,1,1,5,2,1,1,1,1,1,2,2,2,1,1 0,3438,3456,3459,3480,3489,7560,7633,7635,7680,7683,7687,7689,7698,7707,7710,7713,7716,7718,7725,7727,7729,7742,7746,7752,7761,7763,9989,10047,10186,10227,10230,10261,10434,10713,10716,10724,10749,10755,10764,10787,10792,10819,10827,10831,10836,10840,10845,10852,10854,10857,10860,10865,10872,10975,10983,10987,10992,11003,11009,11015,11028,11036,11050,11056,11059,11068,11072,11076,11084,11093,11100,11106,11114,11116,11118,11132,11205,11208,11218,11222,11226,11229,11262,11265,11278,11280,11287,11290,11295,11297,11304,11311,11343,11379,11404,11417,11429,11434,11436,11447,11472,11475,11491,11496,11498,11520,11536,11543,11550,11554,11562,11565,11592,11595,11870,11909,11912,12032,12054,12061,12099,12116,12120,12123,12125,12521,12533,12612,12615,12619,12704,12713,12716,12726,12731,12738,12761,12765,12768,12771,12854,12868,12881,12913,13327,13440,13450,13616,13883,14203,14219,14253,14595,16073,17748,18024,18029,18031,18045,18174,18231,18418,18428,18434,19112,19115,19117,19121,19130,19886,19926,19930,19961,20099,20131,20140,20149,20348,20561,20728,21357,21361,21363,21368,21377,21512,21518,21525,21531,21534,21537,21540,21542,21545,21556,24240,28620,29902
NC_045512v2 0 29903 V8 0 . 3444 29903 102,153,51 485 0,1,1,3,1,1,2,3,2,1,1,2,1,5,1,1,4,1,1,1,1,3,2,1,2,1,1,1,1,1,4,2,1,1,1,1,4,2,3,1,1,1,1,3,1,1,1,1,2,2,1,1,1,4,3,1,2,1,9,1,1,2,2,1,3,1,4,1,3,1,1,1,3,4,2,1,1,1,2,4,2,1,1,1,2,4,2,2,1,2,1,3,1,1,1,1,1,2,1,1,2,3,2,3,1,1,3,1,1,1,2,2,1,2,3,1,1,2,3,2,1,1,1,1,4,1,7,2,1,1,1,7,1,1,1,1,3,1,1,1,2,1,1,2,2,2,1,5,1,1,1,1,1,4,3,1,1,1,1,1,2,1,1,1,2,1,1,1,1,2,2,2,1,1,2,4,1,1,1,1,2,1,2,2,2,2,2,2,1,1,2,1,1,1,2,2,2,2,1,2,1,1,1,3,1,2,1,1,1,2,1,2,3,3,1,1,2,2,2,1,1,2,1,1,2,1,2,4,1,1,1,1,2,1,1,3,1,2,1,3,1,3,2,1,1,2,2,2,1,1,2,2,1,2,4,1,5,2,1,2,1,1,1,2,1,1,1,3,1,2,1,1,4,2,6,1,4,3,1,3,5,1,3,1,1,2,1,2,2,2,4,2,2,1,2,2,1,1,1,1,1,1,2,1,1,1,2,1,2,1,1,8,4,2,1,3,2,2,2,1,7,1,1,1,2,2,2,3,2,2,2,1,1,2,1,2,2,1,1,1,1,1,1,1,5,3,1,5,2,1,2,1,10,1,1,1,1,2,2,1,2,1,1,3,1,1,1,2,1,2,2,1,1,2,1,1,2,1,1,1,10,2,1,1,1,2,1,4,1,1,1,1,1,3,1,3,2,2,6,1,1,1,1,1,1,3,1,2,1,2,1,2,3,1,1,2,1,1,1,1,1,1,1,3,2,2,1,1,1,2,1,1,1,4,1,1,1,2,1,1,2,5,6,2,1,1,1,1,1,3,1,1,1,1,1,2,3,1,4,1,4,2,1,1,1,3,1,3,1,1,1,1,2,1,2,1,2,1,3,2,2,1,2,1,1 0,3444,3447,3452,3468,3471,3486,7552,7556,7559,7563,7572,7584,7589,7596,7599,7602,7608,7611,7623,7632,7637,7642,7647,7649,7653,7659,7661,7665,7668,7674,9885,9888,9892,9906,9914,9921,9933,9937,9942,9945,9948,9956,9958,9964,9966,9969,9972,9975,9978,9981,9984,9991,9993,9999,10006,10008,10011,10023,10033,10035,10037,10041,10050,10053,10060,10062,10068,10074,10204,10206,10210,10218,10222,10253,10377,10630,10687,10689,10698,10703,10711,10875,10879,10881,10887,10892,10896,10899,10903,10906,10909,10914,10917,10923,10926,10929,10933,10938,10942,10946,10951,10955,10964,10968,10971,11033,11046,11054,11088,11098,11107,11110,11112,11123,11127,11130,11133,11137,11142,11145,11149,11151,11160,11163,11170,11172,11184,11187,11191,11194,11197,11556,11558,11561,11571,11573,11577,11579,11581,11584,11587,11599,11601,11604,11607,11610,11613,11619,11622,11625,11629,11631,11633,11638,11643,11865,11874,11880,11883,11923,11929,11932,11934,11940,11943,11946,11949,11955,11958,11961,11964,11968,11970,11973,11977,11982,11985,11988,11991,11994,11997,12000,12003,12006,12009,12012,12018,12021,12024,12026,12035,12037,12039,12042,12045,12048,12051,12064,12066,12069,12072,12075,12077,12081,12083,12087,12094,12096,12102,12105,12109,12112,12127,12132,12134,12137,12140,12147,12150,12152,12159,12162,12166,12169,12181,12184,12187,12193,12204,12307,12309,12354,12357,12363,12366,12373,12375,12378,12380,12384,12389,12395,12399,12402,12404,12408,12411,12414,12417,12420,12423,12435,12438,12441,12447,12453,12459,12462,12465,12468,12471,12474,12476,12483,12486,12489,12492,12496,12498,12501,12510,12512,12517,12523,12531,12540,12545,12549,12553,12558,12564,12568,12574,12580,12586,12591,12594,12599,12603,12608,12626,12630,12633,12639,12642,12646,12648,12653,12655,12657,12660,12670,12675,12678,12681,12693,12696,12698,12780,12783,12785,12795,12800,12805,12807,12813,12816,12819,12822,12825,12835,12837,12840,12842,12848,12855,12858,12874,12879,12884,12891,12897,12905,12910,12914,12918,12927,12934,12937,12939,13156,13332,13615,13753,13759,13763,13884,13921,13946,14204,14252,14706,14717,14729,14732,14993,15370,16071,16124,16144,16147,16154,16156,16160,16196,16620,16706,16949,16978,16983,17003,17015,17017,17510,17747,17806,18046,18056,18059,18076,18098,18101,18104,18110,18113,18116,18119,18134,18137,18146,18159,18161,18164,18218,18220,18224,18228,18560,18567,18569,18680,18683,18686,18890,19096,19100,19104,19108,19110,19127,19143,19149,19154,19162,19262,19265,19268,19271,19385,19436,19439,19442,19444,19448,19453,19688,19692,20111,20682,20685,20687,20727,20756,21009,21023,21026,21042,21053,21056,21061,21068,21075,21088,21092,21098,21104,21107,21113,21116,21220,21380,21387,21389,21392,21395,21398,21404,21408,21413,21416,21421,21425,21428,21435,21437,21443,21449,21455,21458,21464,21468,21470,21473,21479,21482,21484,21488,21493,21497,21500,21507,21515,21529,29902
NC_045512v2 0 29903 V7 0 . 10084 29903 0,204,51 886 0,2,2,1,1,1,1,1,1,1,1,1,1,1,1,1,1,2,1,1,1,1,3,1,2,1,1,1,2,1,1,1,1,1,1,1,1,1,1,1,1,1,1,1,1,1,1,1,1,1,1,1,1,3,1,1,1,1,2,1,1,1,1,1,1,2,1,1,1,1,1,1,1,1,1,1,1,1,1,2,1,1,1,2,1,2,1,1,2,3,1,2,1,1,1,1,1,1,1,2,1,1,1,1,1,1,1,2,1,2,1,1,2,1,1,1,1,1,1,1,1,1,1,1,1,1,2,1,1,2,2,3,1,1,1,1,1,1,1,2,1,1,1,1,2,1,1,1,1,1,3,1,1,1,1,1,1,1,1,1,1,1,1,2,1,2,1,2,1,2,2,1,1,1,1,1,1,1,2,1,1,1,1,1,1,1,1,1,1,1,1,1,1,1,2,2,1,1,1,1,3,1,1,1,1,1,1,1,1,1,1,2,1,1,3,1,2,1,1,1,2,1,2,1,1,1,1,1,1,1,1,1,1,2,1,1,1,1,1,1,1,1,1,1,1,1,1,1,1,1,1,2,1,1,1,1,1,2,1,1,1,2,1,1,1,1,1,1,1,1,1,1,1,1,1,1,1,1,1,1,1,1,1,1,2,1,1,1,1,1,3,1,2,1,1,1,1,1,1,2,2,2,1,1,1,1,1,1,1,1,1,1,1,2,1,1,1,2,1,1,1,1,1,1,1,2,1,1,1,1,2,1,1,1,1,1,1,1,1,2,1,1,1,1,1,1,1,3,1,1,1,1,2,1,1,1,1,1,1,1,1,1,1,1,2,1,1,2,1,1,1,1,1,1,1,1,1,1,1,1,1,1,1,1,1,1,1,1,4,1,1,1,3,1,1,1,1,2,1,1,1,1,1,1,1,1,1,2,5,1,1,1,1,1,2,1,1,1,1,1,1,1,1,1,1,1,2,1,1,2,1,1,1,2,1,1,1,1,2,2,1,3,1,2,1,1,1,1,1,1,1,1,2,2,2,1,1,1,1,1,1,2,1,1,3,1,1,1,2,1,1,1,1,1,1,1,1,1,1,1,1,1,1,1,1,1,1,1,1,1,1,1,2,1,2,1,1,1,3,1,1,1,1,1,1,1,1,1,1,1,3,1,1,1,1,3,1,1,1,1,1,1,1,1,1,1,2,1,1,1,1,1,1,3,1,1,1,2,1,1,2,1,1,1,1,1,1,1,1,1,1,1,1,1,1,1,2,2,1,1,1,1,1,1,1,1,1,1,1,1,1,1,1,1,2,2,1,1,1,1,1,1,1,1,1,1,1,1,1,1,1,1,1,1,1,1,2,1,1,1,1,1,1,1,1,1,1,1,1,1,1,1,1,1,1,1,1,1,1,1,1,1,1,3,1,1,1,3,1,2,1,1,1,1,1,3,1,1,1,1,1,1,1,1,1,1,1,1,1,2,1,2,1,4,1,1,1,1,1,1,1,1,2,1,1,1,1,3,1,1,2,1,1,1,1,1,2,1,1,1,1,1,1,2,1,2,1,1,2,2,2,1,1,1,1,1,1,1,1,1,1,1,1,1,1,1,1,3,1,1,1,1,1,1,1,1,1,1,1,1,1,1,1,1,1,1,1,1,1,1,1,1,1,1,1,1,2,1,1,1,1,1,1,1,1,1,1,1,1,1,1,3,1,1,1,1,1,1,2,1,1,1,4,1,1,3,1,1,2,1,1,1,2,3,1,1,1,1,1,1,3,1,1,2,1,1,1,1,1,1,1,1,1,1,1,2,1,1,1,1,2,1,1,1,1,1,1,2,1,1,1,2,1,1,1,3,1,1,1,1,1,1,2,1,1,1,1,1,1,1,3,2,1,1,1,1,1,1,1,1,2,1,1,1,1,1,1,2,1,1,1,1,1,1,1,1,2,1,1,1,1,3,1,1,1,1,2,2,1,1,1,1,1,2,1,1,1,1,1,1,2,2,1,1,1,1 0,10084,10101,10115,10122,10132,10140,10147,10162,10177,10180,10193,10270,10280,10284,10288,10295,10297,10301,10308,10357,10362,10374,10385,10402,10410,10425,10437,10450,10461,10463,10479,10488,10491,10497,10500,10504,10511,10515,10533,10537,10539,10560,10569,10577,10579,10582,10586,10590,10599,10629,10643,10648,10655,10659,10663,10682,11646,11653,11663,11685,11687,11697,11699,11707,11710,11725,11754,11763,11773,11785,11789,11798,11802,11820,11834,11847,11856,12202,12208,12213,12215,12219,12259,12264,12268,12279,12288,12302,12317,12339,12345,12348,12945,12954,12957,12959,12965,12988,13005,13023,13026,13029,13053,13055,13058,13063,13084,13092,13099,13126,13143,13146,13152,13161,13173,13194,13214,13223,13230,13245,13262,13272,13278,13293,13297,13300,13311,13344,13352,13374,13400,13413,13428,13433,13471,13492,13522,13526,13530,13544,13553,13558,13568,13570,13598,13601,13605,13631,13645,13648,13677,13682,13690,13693,13708,13716,13718,13722,13736,13746,13767,13778,13788,13793,13825,13844,13846,13853,13857,13866,13869,13879,13899,13915,13918,13928,13940,13968,13982,13994,14002,14013,14032,14039,14041,14043,14048,14057,14073,14090,14099,14104,14107,14112,14118,14123,14128,14135,14153,14180,14201,14207,14254,14263,14276,14288,14290,14300,14304,14306,14310,14313,14330,14334,14342,14346,14369,14381,14385,14392,14414,14433,14441,14444,14460,14471,14486,14495,14507,14514,14517,14523,14525,14532,14540,14545,14596,14609,14651,14656,14665,14681,14721,14726,14728,14762,14765,14773,14777,14783,14786,14790,14803,14807,14813,14816,14820,14826,14828,14850,14861,14869,14871,14894,14900,14904,14906,14915,14925,14932,14934,14955,14957,14960,14964,14984,14987,15001,15014,15022,15036,15042,15059,15068,15077,15083,15094,15102,15141,15147,15155,15171,15195,15197,15210,15224,15227,15249,15262,15270,15273,15287,15293,15299,15308,15317,15322,15324,15326,15340,15343,15374,15377,15394,15406,15410,15413,15434,15446,15452,15467,15491,15493,15496,15505,15517,15521,15524,15543,15548,15560,15569,15572,15576,15584,15589,15595,15604,15623,15629,15636,15651,15662,15667,15676,15683,15714,15725,15741,15749,15761,15785,15812,15818,15847,15855,15872,15901,15904,15906,15913,15917,15935,15942,15974,15995,16020,16028,16034,16044,16048,16050,16055,16061,16087,16092,16094,16106,16115,16128,16130,16167,16169,16181,16187,16202,16223,16235,16262,16283,16296,16299,16316,16334,16338,16352,16366,16386,16388,16397,16400,16426,16436,16448,16451,16463,16479,16489,16500,16519,16532,16553,16556,16566,16569,16571,16586,16592,16614,16623,16626,16634,16648,16664,16670,16677,16682,16688,16692,16712,16721,16728,16743,16772,16775,16781,16784,16789,16815,16830,16852,16856,16858,16879,16901,16911,16936,16951,16956,16964,16973,16989,16992,16995,17013,17054,17061,17066,17093,17106,17108,17111,17131,17133,17142,17154,17160,17163,17174,17180,17203,17215,17217,17221,17242,17248,17252,17258,17264,17282,17287,17295,17306,17312,17357,17363,17378,17399,17416,17423,17448,17463,17468,17472,17475,17489,17504,17531,17567,17576,17621,17644,17651,17655,17659,17663,17672,17674,17681,17691,17721,17745,17758,17768,17771,17777,17783,17789,17792,17795,17809,17824,17831,17837,17841,17892,17921,17924,17981,18065,18091,18133,18143,18184,18187,18240,18243,18246,18248,18264,18283,18308,18310,18323,18341,18350,18365,18371,18392,18399,18410,18412,18414,18445,18450,18476,18482,18495,18497,18502,18511,18522,18572,18585,18587,18597,18602,18606,18619,18632,18639,18648,18659,18671,18709,18725,18727,18735,18737,18740,18756,18760,18767,18782,18795,18801,18818,18830,18842,18854,18857,18861,18875,18885,18898,18905,18909,18917,18956,18962,18965,18972,18995,19024,19032,19034,19043,19046,19050,19071,19078,19084,19091,19094,19173,19175,19190,19202,19209,19223,19225,19229,19257,19280,19293,19298,19322,19326,19333,19340,19349,19356,19375,19378,19394,19403,19413,19423,19430,19457,19472,19484,19490,19499,19502,19508,19520,19525,19527,19540,19588,19591,19602,19607,19609,19611,19628,19636,19643,19646,19654,19663,19667,19669,19679,19694,19701,19713,19719,19724,19730,19733,19749,19754,19761,19764,19769,19775,19782,19784,19788,19796,19841,19848,19863,19885,19908,19910,19913,19919,19925,19985,19988,20000,20006,20022,20034,20036,20044,20050,20182,20191,20195,20207,20216,20224,20231,20250,20270,20274,20283,20287,20294,20310,20329,20334,20360,20370,20381,20406,20410,20413,20415,20417,20424,20436,20440,20453,20461,20483,20486,20501,20507,20532,20547,20562,20577,20583,20585,20594,20622,20624,20629,20631,20635,20659,20663,20675,20705,20726,20730,20734,20744,20776,20795,20798,20804,20816,20849,20865,20873,20877,20882,20884,20900,20905,20912,20915,20933,20954,20958,20961,20975,20980,20985,20989,20993,20997,20999,21006,21014,21032,21086,21141,21144,21154,21161,21168,21178,21193,21195,21219,21245,21251,21261,21266,21284,21289,21294,21306,21310,21317,21323,21329,21342,21356,24012,24015,24025,24032,24036,24095,24099,24111,24114,24122,24136,24155,24162,24164,24166,24172,24181,24185,24188,24191,24196,24200,24202,24213,24220,24230,24235,24255,24257,24285,24288,24302,24307,24313,24318,24322,24326,24330,24335,24342,24355,24361,24386,24391,24401,24405,24409,24411,24431,24433,24445,24455,24468,24471,24480,24489,24497,24509,24511,24513,24523,24529,24532,24537,24575,24582,24589,24600,24622,24632,24636,24654,24657,24670,24681,24695,24705,24735,29902
NC_045512v2 0 29903 V6 0 . 10097 29903 0,102,0 547 0,1,1,1,1,2,1,1,1,1,2,4,2,1,1,1,1,1,1,1,1,1,3,3,1,2,1,1,1,2,1,1,2,2,2,1,1,1,1,1,2,1,1,1,3,2,1,1,1,2,1,1,1,1,1,1,1,2,1,1,1,1,1,1,1,1,1,3,1,1,1,1,1,2,1,1,2,1,3,1,1,1,1,1,1,1,3,1,1,1,1,1,1,1,1,1,1,1,1,1,1,1,1,1,1,1,1,1,1,1,1,3,1,1,2,1,2,3,1,2,1,1,1,1,1,3,2,1,2,1,1,3,1,1,1,1,1,1,2,1,1,1,1,1,1,1,1,1,1,1,2,1,1,1,1,1,1,1,1,1,1,2,1,1,1,1,1,1,1,1,1,1,1,1,1,3,1,1,1,2,2,1,1,1,1,1,1,1,1,1,1,1,2,1,1,1,1,1,1,3,2,2,1,1,1,1,1,1,1,1,2,1,1,2,1,1,1,2,2,1,1,1,1,2,1,1,1,1,1,1,2,1,2,1,2,1,1,1,1,1,1,1,1,1,1,1,1,2,1,1,1,1,2,3,1,1,1,4,1,1,1,1,2,1,1,1,5,1,1,1,1,2,1,4,2,1,1,1,1,2,1,3,1,1,1,1,2,2,1,2,1,1,1,1,1,1,1,1,1,1,2,1,1,1,1,1,1,1,1,1,1,1,1,1,2,1,1,1,1,1,1,1,1,1,1,1,1,1,1,1,1,1,1,1,1,1,1,2,1,2,1,2,1,1,1,1,1,1,1,2,1,1,1,1,1,1,1,1,1,1,1,1,1,1,1,1,1,1,1,1,1,2,2,1,1,1,2,1,1,1,1,1,2,1,1,1,1,1,1,1,1,1,1,1,1,1,1,2,1,1,1,1,1,2,1,1,1,1,1,1,2,1,1,1,2,1,1,1,1,2,1,2,1,1,1,1,1,1,1,1,1,1,1,1,1,2,1,1,1,1,1,1,1,2,1,1,2,2,1,1,1,1,1,2,4,1,2,2,1,1,1,1,1,1,1,1,2,1,1,2,1,1,1,1,1,2,1,1,1,1,1,2,1,1,2,1,1,1,2,2,1,1,2,2,1,1,1,2,1,1,1,1,1,1,1,2,1,1,1,1,2,1,1,1,1,1,1,1,1,2,1,1,1,1,1,1,1,2,1,1,1,1,1,1,1,1,1,1,1,1,1,1,1,1,1,5,1 0,10097,10104,10110,10128,10156,10164,10194,10235,10251,10259,10273,10278,10281,10285,10287,10291,10294,10302,10304,10307,10310,10316,10329,10335,10358,10363,10367,10380,10432,10438,10447,10473,10492,10524,10552,10563,10572,10576,10578,10593,10603,10610,10620,10624,10631,10634,10639,10641,10650,10653,10671,11645,11657,11705,11713,11752,11787,11812,11848,11857,11859,12199,12234,12243,12261,12265,12271,12282,12289,12291,12329,12331,12340,12955,12973,12976,12981,12985,12993,13032,13045,13048,13056,13069,13112,13117,13135,13158,13163,13168,13197,13209,13212,13264,13266,13318,13333,13355,13360,13387,13389,13399,13404,13408,13430,13434,13437,13510,13534,13586,13590,13641,13655,13688,13731,13747,13764,13769,13771,13802,13808,13821,13835,13865,13880,13902,13943,13955,13976,13989,14034,14051,14106,14126,14136,14162,14193,14210,14213,14215,14225,14229,14237,14240,14243,14318,14363,14375,14382,14397,14400,14402,14405,14411,14426,14504,14508,14567,14577,14584,14605,14612,14620,14657,14669,14696,14737,14741,14744,14750,14804,14868,14905,14911,14939,14966,14972,14994,14996,15027,15035,15101,15142,15163,15215,15245,15323,15327,15339,15342,15344,15366,15387,15390,15416,15425,15470,15527,15563,15567,15591,15618,15654,15659,15673,15680,15710,15736,15778,15793,15815,15830,15840,15846,15903,15923,15950,15954,15971,15999,16002,16016,16046,16063,16067,16100,16103,16105,16121,16126,16129,16161,16170,16172,16176,16183,16218,16245,16304,16328,16361,16372,16382,16389,16422,16433,16453,16468,16474,16488,16521,16533,16536,16557,16568,16581,16607,16628,16676,16686,16695,16709,16722,16811,16829,16869,16894,16904,16922,16932,16952,16955,16958,16974,16986,16988,16994,16998,17000,17010,17026,17033,17036,17056,17084,17199,17211,17216,17227,17246,17263,17269,17277,17303,17394,17406,17444,17469,17480,17492,17511,17515,17525,17547,17550,17583,17591,17609,17616,17670,17673,17685,17690,17707,17714,17716,17723,17727,17739,17785,17793,17798,17803,17808,17821,17825,17834,17872,17876,17883,17897,17942,17944,17952,17954,17965,17973,17985,17990,18003,18094,18117,18125,18128,18130,18152,18183,18192,18194,18198,18233,18238,18252,18272,18288,18297,18302,18330,18332,18384,18395,18426,18433,18437,18449,18454,18464,18500,18509,18512,18516,18532,18536,18556,18558,18600,18647,18660,18673,18690,18692,18712,18720,18722,18744,18752,18768,18784,18806,18815,18824,18878,18887,18911,18923,18932,18938,18949,18961,18981,18999,19001,19006,19013,19018,19021,19028,19063,19067,19074,19079,19087,19211,19219,19250,19256,19304,19379,19408,19420,19424,19427,19464,19526,19537,19539,19541,19576,19649,19666,19674,19683,19698,19704,19708,19714,19723,19726,19737,19741,19743,19750,19770,19790,19806,19809,19813,19816,19838,19865,19872,19892,19894,19897,19907,19915,19978,19992,20001,20008,20026,20031,20033,20049,20061,20193,20211,20213,20221,20225,20229,20235,20241,20269,20277,20296,20298,20322,20335,20369,20378,20382,20387,20411,20420,20427,20442,20449,20473,20476,20504,20513,20529,20535,20537,20542,20544,20552,20554,20558,20590,20596,20610,20612,20648,20661,20696,20733,20735,20738,20805,20819,20828,20832,20853,20885,20932,20934,20970,20984,21005,21016,21019,21021,21036,21123,21152,21177,21190,21221,21223,21230,21282,21301,21321,21359,24067,24210,24222,24294,24301,24357,24360,24388,24461,29902
NC_045512v2 0 29903 V5 0 . 7613 29903 51,102,102 390 0,4,1,1,5,2,2,2,1,2,2,1,1,2,1,1,1,1,2,1,1,1,1,1,1,1,1,1,3,1,1,1,2,2,1,2,2,1,1,2,1,1,2,1,2,1,2,1,1,1,1,1,2,1,1,1,1,1,1,1,1,1,1,1,1,1,1,2,2,1,1,1,1,1,1,1,1,1,1,2,1,1,1,1,1,1,1,1,1,2,1,1,2,1,2,1,1,2,2,1,1,1,1,2,2,1,1,2,1,2,2,2,1,1,1,1,1,1,1,2,1,1,1,1,1,1,1,1,1,1,1,1,1,1,1,1,1,1,2,1,1,1,1,1,1,1,1,1,1,1,1,1,1,1,1,2,1,1,3,1,2,1,1,2,1,1,1,1,1,2,1,1,2,1,2,2,1,1,1,2,2,1,1,2,1,1,2,1,1,1,2,2,1,2,1,1,1,1,1,2,1,1,2,2,1,1,1,1,1,2,1,1,1,1,1,1,1,2,1,1,1,1,1,1,1,2,2,2,1,1,1,1,1,1,1,1,2,1,1,1,1,1,1,1,1,1,2,2,1,1,1,2,2,2,2,1,1,1,1,1,1,1,2,2,2,2,1,1,2,2,1,1,2,1,1,2,2,1,1,1,1,1,1,2,1,1,2,1,1,1,2,1,1,1,1,1,1,2,2,1,2,2,1,2,1,1,1,1,2,1,2,2,1,1,1,2,1,1,1,1,1,5,1,1,1,1,2,2,1,2,1,1,2,1,1,1,2,2,1,2,2,1,2,1,1,1,1,1,2,1,1,1,1,2,1,2,1,1,3,1,1,1,1,1,1,1,1,2,1,1,1,1,1,2,1,2,1,2,1,1,1,1,1,1,2,1,2,2,1,1 0,7613,9887,9893,9925,9931,9946,9952,9980,9997,10015,10034,10114,10129,10151,10183,10192,10196,10207,10213,10234,10292,10327,10340,10354,10393,10408,10483,10494,10571,10604,10619,10673,10709,10883,10915,11161,11660,11678,11716,11726,11734,11761,11786,11815,11872,11881,11953,11960,11966,11986,11998,12091,12104,12146,12246,12250,12290,12292,12320,12322,12326,12358,12392,12394,12397,12400,12415,12430,12485,12845,12878,13004,13066,13111,13127,13166,13175,13195,13198,13277,13345,13388,13396,13424,13478,13490,13499,13523,13527,13536,13538,13559,13569,13599,13636,13678,13750,13773,13776,13785,13836,13850,13932,13944,13954,13984,14004,14011,14086,14139,14142,14176,14206,14223,14278,14317,14353,14383,14427,14436,14442,14457,14464,14466,14487,14510,14527,14557,14560,14563,14565,14581,14601,14644,14659,14679,14727,14739,14742,14772,14774,14797,14818,14838,14845,14848,14857,14859,14872,14926,15063,15065,15088,15093,15095,15112,15123,15128,15178,15189,15315,15355,15357,15405,15415,15430,15442,15445,15447,15462,15541,15555,15573,15579,15582,15588,15631,15757,15822,15825,15900,15912,15963,15994,16015,16089,16099,16101,16107,16119,16131,16134,16142,16163,16166,16171,16240,16246,16272,16293,16305,16314,16323,16342,16359,16368,16392,16437,16524,16570,16587,16627,16657,16666,16668,16674,16713,16717,16774,16785,16793,16803,16807,16828,16884,16896,16902,16927,16957,16987,17020,17029,17034,17037,17047,17064,17092,17107,17110,17122,17137,17152,17181,17191,17205,17209,17265,17268,17278,17331,17400,17412,17442,17481,17500,17518,17541,17551,17596,17626,17628,17631,17676,17679,17694,17706,17728,17850,18087,18108,18123,18126,18196,18250,18258,18270,18325,18376,18478,18608,18618,18649,18675,18694,18711,18718,18757,18810,18838,18921,18958,18963,19003,19014,19066,19095,19221,19251,19261,19272,19290,19352,19380,19401,19405,19422,19428,19506,19546,19569,19659,19717,19720,19738,19821,19828,19852,19855,19938,20058,20085,20098,20146,20275,20338,20343,20376,20380,20385,20425,20452,20454,20463,20470,20475,20499,20571,20574,20599,20605,20625,20676,20752,20761,20781,20783,20791,20835,20917,20965,20986,20992,21011,21057,21180,21189,21192,21209,21244,21252,21379,21381,21412,21424,21430,21453,21474,24044,24050,24058,24101,24110,24148,24184,24283,24290,24295,24328,24334,24424,24426,24428,24457,24472,24503,24592,24625,24715,29902
NC_045512v2 0 29903 V4 0 . 10087 29903 0,51,102 815 0,3,1,1,1,1,1,1,1,1,1,1,1,1,1,1,1,1,1,1,1,2,1,1,1,1,1,3,2,1,1,1,2,1,1,1,1,1,1,1,1,1,1,1,4,1,1,1,1,1,1,1,1,1,2,2,1,2,2,1,1,1,1,2,1,2,1,1,1,1,1,2,1,1,1,2,1,1,1,1,1,3,1,1,1,1,1,1,2,2,1,1,1,1,1,1,1,1,1,1,2,1,1,1,1,2,1,1,2,1,1,2,1,1,1,1,1,1,1,1,1,1,2,1,1,1,1,2,2,1,1,1,1,1,1,1,1,1,1,1,2,1,1,1,1,1,1,1,1,1,1,1,1,1,1,1,1,2,1,1,1,1,1,1,1,1,1,1,1,1,1,2,1,2,1,1,1,1,1,1,1,1,1,2,1,1,1,1,1,2,1,1,1,1,1,1,1,1,1,1,1,1,1,1,1,1,1,1,1,1,1,1,1,1,1,2,1,1,2,1,1,1,1,1,1,1,1,1,1,1,2,1,1,1,1,1,1,1,1,1,1,1,1,1,1,2,1,1,1,1,1,2,1,1,1,1,2,1,1,1,1,1,1,1,1,1,1,1,1,1,1,1,1,1,1,1,1,2,1,1,1,1,1,1,1,2,1,1,1,2,1,2,1,1,1,1,1,1,1,2,1,2,1,1,1,1,1,1,1,1,1,1,1,1,1,1,1,1,1,1,1,1,1,1,1,1,1,1,1,1,1,1,1,1,1,1,1,1,2,1,1,1,1,2,1,1,1,1,1,1,1,1,1,1,1,1,1,1,2,1,1,1,1,1,1,1,1,1,1,1,1,1,1,1,3,1,1,1,1,2,2,1,1,1,1,1,1,1,1,1,1,1,2,1,2,1,1,1,1,1,1,4,1,1,1,1,1,1,1,1,1,1,1,1,1,1,1,1,1,1,1,1,1,1,1,1,2,1,1,1,1,1,1,1,1,1,1,1,1,1,2,1,1,1,2,1,2,1,2,1,2,1,1,1,1,1,1,1,1,2,1,2,1,1,1,1,1,1,2,1,1,1,1,1,1,1,1,1,1,1,1,1,1,1,1,2,1,1,2,1,1,1,1,1,1,2,1,1,1,1,2,1,1,1,2,1,1,1,1,1,1,1,1,1,1,1,1,1,1,1,1,1,1,1,1,1,1,1,1,1,1,1,1,1,1,1,1,1,1,1,1,2,1,1,1,1,1,1,1,1,1,1,1,1,1,1,1,1,1,1,1,2,1,1,1,1,1,1,1,1,1,1,1,1,1,1,1,1,1,1,1,2,1,1,1,1,1,1,1,1,1,1,1,1,1,1,1,1,1,1,1,1,1,1,1,1,1,1,1,1,1,1,1,2,1,3,1,1,1,1,1,1,1,2,1,2,1,1,1,1,2,2,1,2,1,1,1,2,2,1,1,1,1,1,1,1,2,2,2,1,2,1,1,1,1,1,1,2,1,1,1,1,1,1,1,1,1,1,1,2,1,1,1,1,1,1,1,1,1,1,1,1,1,1,2,1,1,1,1,1,1,1,1,1,1,1,1,1,1,1,1,1,1,1,1,1,1,1,1,2,1,1,1,1,1,1,1,1,1,1,1,1,1,1,1,1,1,1,1,2,1,1,1,1,1,1,1,2,1,1,1,2,2,1,1,1,1,1,1,1,1,1,1,2,1,1,1,1,1,1,2,1,1,1,3,1,1,1,1,1,1,1,1,2,1,1,1,1,1,1,2,1,1,1,1,1,1,1,1,2,1,1,1,1,1,1,1,2,1,1,1,1,1,1,1,1,1,1,2,2,2,1,1,1,1 0,10087,10098,10131,10152,10158,10167,10171,10173,10195,10200,10257,10300,10306,10312,10314,10339,10341,10351,10365,10371,10383,10391,10401,10416,10419,10436,10439,10452,10464,10509,10517,10520,10548,10559,10566,10581,10592,10596,10642,10658,10668,11655,11667,11674,11679,11682,11700,11702,11706,11709,11715,11718,11730,11735,11743,11749,11758,11764,11775,11779,11782,11790,11796,11799,11826,11829,11850,12201,12214,12225,12228,12249,12267,12296,12312,12315,12327,12330,12337,12342,12960,12964,12969,12975,12997,13002,13011,13033,13049,13062,13086,13089,13098,13107,13110,13116,13128,13139,13149,13159,13165,13179,13182,13186,13192,13204,13215,13254,13275,13281,13287,13299,13308,13314,13317,13323,13326,13337,13347,13350,13362,13384,13469,13472,13493,13508,13520,13532,13557,13574,13580,13589,13595,13629,13634,13659,13694,13715,13717,13724,13730,13733,13745,13770,13775,13779,13784,13790,13818,13823,13830,13919,13927,13931,13934,13949,13952,13973,13980,13991,14063,14066,14072,14116,14125,14132,14137,14141,14144,14147,14168,14175,14187,14190,14195,14208,14230,14239,14281,14312,14315,14345,14357,14413,14430,14453,14459,14465,14468,14477,14490,14496,14498,14522,14529,14531,14550,14553,14555,14564,14574,14576,14579,14588,14600,14602,14615,14627,14643,14652,14658,14660,14663,14736,14745,14748,14778,14853,14864,14867,14870,14873,14891,14913,14919,14951,14954,14963,14976,14978,15005,15017,15020,15029,15044,15062,15092,15098,15104,15113,15122,15131,15134,15146,15151,15158,15162,15165,15170,15176,15180,15185,15194,15218,15254,15257,15275,15279,15281,15335,15348,15362,15398,15401,15426,15428,15431,15435,15441,15443,15453,15464,15500,15509,15512,15518,15529,15533,15536,15545,15554,15574,15585,15593,15600,15605,15613,15616,15638,15646,15655,15666,15671,15678,15684,15689,15731,15740,15753,15758,15770,15776,15782,15792,15803,15806,15827,15833,15848,15851,15859,15863,15884,15887,15890,15896,15905,15914,15924,15926,15953,15965,15977,15983,15992,16005,16022,16031,16037,16043,16083,16109,16118,16137,16164,16178,16184,16204,16226,16241,16247,16259,16274,16277,16292,16325,16343,16355,16370,16387,16390,16394,16401,16421,16430,16439,16460,16466,16472,16478,16482,16484,16511,16514,16526,16547,16549,16560,16589,16595,16597,16601,16604,16611,16640,16647,16658,16679,16697,16731,16741,16748,16757,16760,16763,16769,16798,16808,16814,16820,16826,16843,16857,16877,16883,16892,16895,16928,16931,16938,16940,16967,16969,16997,17030,17042,17051,17060,17067,17069,17081,17099,17118,17123,17162,17177,17183,17195,17198,17204,17207,17214,17219,17234,17267,17300,17309,17315,17321,17327,17330,17333,17338,17342,17391,17393,17410,17414,17417,17421,17430,17441,17456,17459,17466,17476,17486,17495,17506,17513,17534,17537,17546,17554,17570,17598,17600,17612,17661,17666,17688,17705,17712,17736,17741,17744,17780,17810,17813,17819,17822,17828,17855,17870,17888,17898,17900,17907,17927,17930,17936,17945,17969,17988,18072,18090,18140,18149,18208,18236,18239,18269,18275,18279,18281,18292,18299,18303,18320,18327,18351,18383,18396,18402,18448,18485,18503,18518,18531,18539,18542,18546,18577,18579,18582,18593,18605,18611,18620,18629,18641,18650,18677,18689,18700,18702,18728,18731,18734,18743,18749,18759,18764,18770,18773,18785,18791,18797,18802,18812,18816,18825,18839,18848,18852,18872,18882,18893,18899,18915,18926,18930,18946,18948,18953,18966,18978,18982,18989,18992,19009,19025,19040,19065,19077,19083,19085,19088,19172,19199,19208,19214,19236,19238,19244,19248,19253,19255,19260,19274,19278,19292,19295,19307,19313,19316,19353,19367,19376,19397,19404,19406,19421,19463,19469,19473,19475,19493,19504,19513,19517,19521,19529,19547,19560,19566,19583,19586,19599,19608,19614,19623,19631,19640,19670,19682,19712,19731,19740,19760,19763,19772,19799,19802,19811,19823,19836,19844,19853,19856,19859,19905,19917,19987,19993,19998,20002,20024,20027,20029,20038,20042,20046,20048,20063,20068,20093,20183,20198,20200,20204,20208,20217,20219,20242,20255,20261,20265,20267,20285,20291,20306,20311,20327,20336,20361,20428,20457,20488,20498,20511,20541,20543,20546,20567,20570,20582,20595,20652,20693,20712,20718,20736,20768,20771,20774,20801,20813,20824,20831,20834,20855,20858,20864,20876,20888,20904,20909,20914,20918,20929,20940,20942,20948,20966,20983,20988,21020,21028,21129,21137,21140,21143,21164,21170,21173,21182,21188,21201,21203,21214,21231,21263,21269,21273,21275,21287,21297,21324,21351,24021,24024,24027,24040,24042,24047,24051,24059,24072,24075,24077,24085,24094,24100,24106,24109,24120,24142,24144,24158,24168,24174,24186,24197,24206,24209,24212,24217,24231,24233,24252,24258,24263,24271,24292,24300,24312,24321,24339,24346,24348,24363,24382,24390,24397,24402,24423,24432,24435,24439,24442,24449,24452,24456,24474,24490,24492,24502,24505,24522,24538,24544,24562,24570,24581,24591,24605,24609,24616,24618,24631,24649,24665,24669,24672,24676,24680,24683,24701,24708,24721,24723,24738,29902
NC_045512v2 0 29903 V3 0 . 10096 29903 0,0,51 833 0,1,1,1,1,1,2,1,1,1,1,1,1,1,1,1,1,1,1,1,2,1,1,1,1,1,1,2,1,1,1,1,1,1,2,2,1,4,2,1,1,1,1,2,1,1,1,2,1,1,1,1,1,1,2,1,1,1,1,2,1,2,1,1,1,2,1,1,2,1,1,1,2,1,1,1,2,1,1,1,1,1,1,2,1,1,1,1,1,1,1,1,2,1,1,1,1,1,1,1,1,1,1,1,2,1,1,1,1,1,1,1,1,1,1,1,1,1,1,1,1,3,1,3,1,1,2,1,1,1,1,1,1,1,1,1,1,2,3,1,1,1,3,3,1,1,2,1,1,1,1,1,1,2,1,1,1,1,1,2,1,3,1,1,2,3,1,1,2,1,2,2,1,1,1,1,1,1,1,2,1,1,1,1,2,1,3,1,1,1,1,1,1,1,1,1,1,1,3,2,1,2,1,2,1,1,1,1,1,1,1,1,1,1,1,1,4,1,1,1,1,1,1,1,1,2,1,1,1,1,1,1,1,3,1,1,1,1,1,1,1,1,1,1,1,1,1,4,1,1,1,1,1,2,1,1,1,1,1,1,1,1,1,1,1,1,1,1,1,1,1,1,1,1,1,1,1,1,1,1,1,1,1,1,1,1,1,1,1,1,1,1,1,1,1,1,1,1,2,1,1,1,1,1,1,1,1,1,1,1,1,1,6,1,1,1,1,1,1,1,3,1,1,2,1,1,1,1,1,2,1,1,1,1,1,1,1,1,3,1,1,1,2,1,1,1,1,1,1,1,1,1,4,3,1,1,3,1,1,1,1,1,1,1,1,1,1,1,1,3,1,1,1,1,1,1,1,1,1,1,1,1,1,1,2,3,1,2,1,1,1,1,1,1,1,1,1,2,1,1,1,1,1,1,2,1,2,1,3,2,1,1,2,1,1,1,2,1,1,1,1,1,1,1,1,1,1,1,2,1,1,1,1,1,1,1,1,1,1,1,1,2,1,1,2,2,1,1,1,1,1,1,2,1,1,1,1,1,1,1,1,1,1,1,1,1,1,3,4,1,1,1,2,1,1,2,1,1,2,1,2,1,2,1,2,1,1,1,1,1,1,1,2,1,1,1,1,3,1,2,1,1,1,1,1,1,1,1,1,2,1,1,1,1,1,1,1,2,1,1,1,1,1,1,1,1,1,1,1,1,1,1,2,1,1,1,2,1,1,1,1,1,1,1,1,1,1,1,1,1,1,1,1,1,1,1,1,1,3,3,1,1,1,1,1,1,1,1,1,1,1,1,2,1,1,1,1,2,1,1,1,1,1,1,1,1,2,2,1,1,1,1,1,2,1,1,1,1,1,1,3,3,1,1,1,1,1,2,1,1,1,1,1,1,1,1,2,2,1,1,1,1,3,1,1,1,1,1,1,1,1,1,1,1,1,1,1,1,1,1,1,1,1,1,1,1,1,2,1,1,2,1,1,1,1,1,1,1,1,1,2,1,1,1,1,1,2,1,1,1,1,2,1,1,1,1,1,1,2,1,1,1,1,1,2,1,4,1,1,1,1,1,3,1,1,1,1,1,2,1,1,2,1,1,1,1,1,1,1,2,1,1,1,1,1,1,1,1,1,1,1,1,1,2,1,1,2,1,1,1,1,1,1,1,2,1,1,1,1,1,3,2,1,1,1,1,2,1,1,3,1,1,1,1,1,1,1,1,1,1,1,1,1,1,1,1,1,2,2,1,1,1,1,2,2,1,1,1,1,1,1,1,1,1,1,1,2,2,1,2,1,1,1,1,1,1,1,1,2,1,2,2,1,1,3,1,2,1,1,2,1,1,1,1,3,1,1,2,1,1,1,1,2,1,1,1,1,1,2,1,1,1,1 0,10096,10107,10109,10113,10118,10124,10137,10141,10179,10258,10290,10303,10309,10311,10315,10344,10353,10364,10366,10368,10372,10381,10390,10392,10395,10407,10414,10431,10446,10454,10485,10502,10513,10518,10526,10545,10554,10564,10575,10584,10602,10611,10615,10623,10635,10644,10646,10649,10666,10680,10692,11650,11652,11661,11664,11670,11672,11680,11703,11737,11739,11742,11745,11748,11750,11757,11760,11766,11769,11776,11778,11780,11784,11811,11814,11818,11823,11830,11851,12211,12220,12222,12252,12270,12294,12297,12316,12321,12948,12963,12966,12971,12990,12998,13000,13008,13014,13042,13057,13060,13065,13071,13090,13105,13114,13125,13129,13137,13164,13167,13185,13196,13200,13206,13211,13213,13221,13224,13226,13236,13239,13251,13258,13263,13269,13279,13282,13284,13294,13296,13348,13354,13356,13365,13367,13371,13376,13393,13409,13473,13475,13479,13496,13502,13511,13518,13529,13535,13562,13565,13572,13576,13632,13635,13643,13652,13679,13692,13703,13712,13719,13781,13783,13791,13812,13820,13832,13848,13859,13862,13910,13916,13937,13958,13961,13967,13970,13983,13985,13995,13998,14000,14006,14009,14015,14028,14033,14052,14054,14075,14096,14105,14109,14111,14114,14117,14156,14158,14171,14174,14177,14183,14185,14196,14198,14222,14224,14236,14242,14267,14271,14273,14275,14277,14285,14291,14316,14337,14339,14344,14354,14361,14384,14399,14406,14412,14429,14438,14462,14474,14483,14485,14501,14516,14520,14528,14541,14546,14556,14582,14603,14610,14619,14621,14630,14633,14647,14655,14675,14693,14735,14789,14791,14817,14822,14825,14830,14837,14840,14844,14856,14882,14897,14912,14918,14921,14924,14927,14933,14942,14950,14965,14990,14998,15008,15023,15026,15045,15047,15056,15089,15107,15110,15125,15127,15164,15173,15179,15188,15191,15200,15203,15209,15214,15221,15234,15252,15255,15259,15266,15272,15276,15278,15314,15338,15341,15345,15347,15353,15359,15368,15379,15386,15389,15392,15404,15437,15440,15449,15454,15458,15476,15479,15482,15485,15488,15494,15497,15513,15539,15542,15581,15586,15594,15599,15602,15614,15626,15630,15632,15640,15644,15653,15665,15677,15679,15698,15701,15713,15719,15724,15742,15762,15767,15772,15779,15789,15797,15845,15902,15907,15910,15941,15944,15956,15959,15962,15980,15996,16013,16025,16064,16074,16076,16079,16086,16088,16091,16095,16097,16116,16136,16180,16206,16214,16219,16221,16229,16244,16254,16260,16268,16288,16307,16322,16337,16340,16347,16358,16373,16376,16385,16406,16408,16415,16418,16424,16455,16469,16473,16475,16496,16499,16535,16539,16545,16558,16580,16585,16598,16625,16646,16649,16667,16675,16684,16687,16699,16711,16715,16749,16753,16778,16792,16794,16812,16818,16823,16832,16838,16863,16880,16893,16905,16933,16970,16991,17009,17012,17049,17073,17100,17117,17124,17126,17136,17141,17144,17171,17192,17201,17231,17255,17270,17273,17279,17283,17288,17293,17324,17332,17335,17339,17345,17351,17361,17366,17370,17375,17388,17396,17402,17405,17408,17429,17435,17462,17465,17505,17507,17512,17523,17540,17549,17552,17555,17559,17564,17592,17597,17645,17671,17675,17686,17696,17717,17720,17725,17732,17735,17740,17756,17765,17784,17786,17794,17801,17804,17816,17840,17849,17852,17882,17909,17933,17943,17948,17957,17960,17975,17978,17986,18089,18129,18148,18153,18179,18185,18188,18193,18197,18200,18207,18209,18234,18237,18247,18251,18263,18266,18278,18287,18290,18293,18305,18311,18314,18317,18335,18347,18363,18377,18387,18389,18394,18397,18409,18456,18461,18467,18470,18498,18508,18521,18524,18529,18548,18555,18557,18581,18584,18590,18599,18625,18635,18652,18655,18661,18670,18688,18691,18699,18704,18726,18729,18736,18746,18755,18761,18792,18798,18803,18814,18822,18827,18831,18849,18860,18884,18903,18937,18945,18947,18950,18957,18970,18979,18983,18998,19002,19008,19015,19023,19048,19072,19171,19179,19181,19205,19210,19226,19281,19289,19301,19348,19355,19360,19362,19399,19407,19412,19460,19466,19487,19494,19496,19515,19523,19538,19544,19553,19558,19562,19571,19575,19577,19595,19601,19610,19612,19634,19652,19658,19676,19697,19715,19729,19739,19742,19745,19792,19805,19815,19824,19826,19850,19854,19866,19874,19880,19883,19997,20007,20009,20012,20015,20023,20028,20030,20032,20052,20054,20059,20192,20220,20234,20237,20251,20279,20286,20289,20295,20297,20305,20312,20315,20324,20333,20341,20347,20372,20414,20456,20459,20487,20496,20553,20573,20579,20581,20593,20598,20601,20626,20630,20633,20662,20668,20673,20678,20695,20708,20714,20719,20729,20741,20777,20789,20792,20825,20843,20859,20903,20928,20930,20936,20939,20945,20949,20955,20969,20990,21015,21017,21035,21122,21132,21149,21155,21158,21191,21206,21213,21215,21218,21224,21232,21237,21248,21281,21283,21296,21299,21302,21305,21309,21326,21335,21353,24030,24039,24041,24043,24046,24048,24060,24063,24069,24073,24082,24098,24108,24121,24123,24125,24129,24133,24137,24151,24153,24156,24167,24171,24175,24189,24192,24198,24203,24207,24211,24218,24262,24265,24267,24276,24286,24298,24333,24347,24387,24389,24398,24414,24448,24459,24477,24483,24487,24507,24510,24531,29902
NC_045512v2 0 29903 V2 0 . 10080 29903 0,0,153 934 0,1,1,1,1,1,1,1,1,1,1,1,1,1,1,1,1,2,1,1,1,1,1,3,1,1,2,1,1,1,1,3,1,1,1,2,1,1,1,1,1,1,1,1,1,1,1,1,1,1,1,1,1,1,1,1,1,1,1,1,1,1,1,1,1,2,1,1,1,1,1,1,1,1,1,1,1,1,3,1,1,1,1,2,1,1,1,1,1,1,2,1,1,1,1,2,1,1,1,3,1,1,3,1,1,1,1,2,1,1,1,1,1,1,1,1,1,1,1,1,1,2,1,1,1,1,1,1,1,1,1,1,1,1,1,1,1,1,1,1,3,1,1,1,1,1,1,1,3,3,1,1,1,1,1,1,1,1,1,1,1,1,1,1,2,1,1,1,1,1,1,1,1,2,1,1,2,1,1,1,1,1,1,1,1,1,1,1,1,1,1,1,1,1,1,1,1,1,1,1,1,1,1,1,2,2,1,1,1,1,1,1,1,1,1,1,2,2,1,1,1,1,1,1,1,1,1,2,1,1,1,1,1,1,1,1,2,1,1,1,1,1,2,1,1,1,1,2,1,1,1,1,1,1,1,1,1,1,1,1,1,1,1,1,1,1,1,2,1,1,2,2,1,1,1,1,1,1,1,1,1,1,1,1,1,1,1,1,1,1,1,1,1,1,1,1,3,2,1,1,1,1,1,1,2,1,1,2,1,1,1,1,1,1,1,2,1,1,2,1,1,1,1,1,1,1,1,1,1,1,1,2,2,1,3,1,1,1,1,1,2,1,1,2,1,1,1,1,1,1,1,1,1,1,1,1,1,1,1,1,1,1,1,1,1,1,1,1,1,1,1,1,1,1,2,1,1,1,2,1,1,1,1,1,1,1,1,1,1,1,1,1,1,1,1,1,1,1,2,1,1,2,2,1,1,1,1,1,1,3,2,1,1,1,1,1,1,1,1,1,1,1,1,1,1,1,1,1,1,1,1,1,1,1,2,1,2,1,1,1,2,1,1,2,1,1,1,1,1,1,1,2,1,1,1,1,1,3,2,1,2,1,1,1,1,1,1,1,1,1,1,1,1,1,1,1,1,1,1,1,1,1,1,1,1,1,1,1,1,1,1,2,1,1,1,1,1,1,1,1,1,1,1,2,1,1,1,3,1,1,1,1,1,1,1,1,1,1,1,1,1,1,1,1,1,1,2,2,2,1,1,1,1,1,1,1,2,1,1,1,2,2,1,1,1,1,1,1,1,1,1,1,1,1,2,1,1,1,1,1,1,2,1,1,2,1,1,1,1,1,1,2,1,1,1,2,1,1,2,1,1,1,2,1,2,1,1,1,1,1,3,1,1,1,3,1,1,2,1,1,1,1,2,1,1,1,1,2,1,1,1,1,1,1,1,1,1,1,1,2,1,1,1,1,2,1,1,1,1,1,1,2,1,1,1,1,1,1,1,1,1,1,3,1,1,1,1,1,1,2,1,2,1,1,1,1,1,1,1,2,2,1,1,1,1,1,1,1,1,1,1,1,1,1,1,1,1,1,1,1,1,1,2,2,1,1,1,4,1,1,1,1,1,1,1,1,1,2,1,3,2,1,2,1,1,1,1,2,1,2,1,2,1,1,1,1,1,1,1,1,1,1,1,2,2,1,1,1,1,1,1,1,1,1,1,1,1,1,1,1,1,1,1,1,2,1,1,1,1,1,1,1,1,1,1,1,1,1,1,1,1,2,1,1,1,1,1,1,1,1,1,1,1,1,1,1,1,1,2,1,1,2,1,1,1,1,1,2,1,1,1,1,1,1,1,1,1,1,1,1,1,1,1,1,1,1,1,1,1,1,1,1,1,1,1,2,1,1,1,1,1,1,1,3,2,1,1,1,1,1,1,1,1,1,2,2,1,1,1,1,1,1,1,1,1,1,1,1,2,1,2,1,3,1,1,2,2,1,1,1,1,1,3,2,1,1,1,2,1,2,1,2,1,1,1,1,1,1,5,1,1,2,1,1,2,1,1,1,2,1,5,1,2,2,1,2,1,2,1,1,4,1,1,2,1,1,3,4,1,6,2,1,3,1,3,2,1,1,1,2,1,1,1,4,1,1,1,2,1,2,1,2,1,1 0,10080,10083,10092,10095,10108,10116,10127,10134,10143,10149,10155,10161,10170,10201,10272,10296,10322,10326,10342,10350,10398,10413,10420,10428,10444,10448,10455,10458,10470,10482,10505,10510,10512,10514,10531,10536,10542,10546,10551,10585,10587,10591,10607,10614,10617,10622,10633,10637,10645,10675,10677,11649,11658,11668,11673,11683,11686,11688,11698,11712,11721,11727,11746,11772,11793,11803,11817,11832,11835,11838,11841,11844,11853,12210,12216,12240,12255,12283,12295,12324,12333,12336,12343,12946,12951,12978,12991,12999,13015,13017,13020,13035,13038,13041,13043,13047,13068,13077,13093,13101,13104,13120,13134,13138,13140,13162,13180,13188,13191,13203,13218,13246,13248,13257,13276,13290,13305,13310,13320,13325,13334,13338,13341,13357,13359,13361,13366,13368,13380,13383,13386,13397,13410,13427,13486,13514,13541,13547,13550,13582,13604,13607,13658,13676,13680,13685,13691,13695,13705,13723,13727,13739,13768,13782,13787,13799,13805,13817,13822,13829,13833,13845,13856,13860,13874,13877,13898,13901,13904,13907,13913,13957,13964,13971,13981,13987,14003,14012,14018,14024,14031,14040,14058,14060,14084,14108,14110,14115,14124,14129,14138,14184,14189,14192,14194,14197,14234,14238,14249,14255,14261,14264,14270,14279,14282,14289,14303,14314,14321,14324,14327,14343,14351,14372,14387,14390,14395,14420,14423,14432,14456,14480,14489,14492,14519,14521,14534,14537,14539,14543,14549,14552,14558,14570,14585,14598,14604,14611,14624,14628,14636,14639,14642,14645,14654,14666,14687,14690,14720,14723,14738,14753,14768,14799,14801,14808,14810,14819,14829,14831,14839,14843,14846,14849,14855,14876,14883,14888,14903,14909,14930,14936,14948,14975,14981,14999,15011,15016,15018,15032,15038,15050,15053,15074,15080,15119,15126,15140,15143,15161,15182,15186,15206,15212,15239,15246,15250,15269,15277,15302,15309,15311,15320,15329,15332,15336,15350,15356,15385,15395,15399,15402,15419,15481,15483,15540,15553,15557,15566,15570,15575,15578,15587,15597,15603,15608,15611,15615,15617,15620,15642,15657,15668,15686,15692,15711,15737,15746,15752,15755,15773,15788,15790,15795,15809,15824,15828,15852,15854,15856,15860,15878,15881,15899,15929,15932,15945,15947,15978,15981,15986,15989,15993,16004,16007,16019,16023,16040,16049,16052,16058,16062,16110,16112,16122,16133,16139,16174,16177,16208,16220,16224,16230,16232,16253,16256,16261,16265,16271,16278,16280,16295,16298,16310,16319,16331,16346,16348,16362,16365,16427,16441,16452,16481,16498,16509,16520,16523,16527,16541,16544,16550,16559,16562,16565,16574,16588,16599,16629,16631,16637,16655,16665,16673,16685,16691,16694,16703,16716,16718,16730,16733,16740,16750,16754,16766,16787,16796,16802,16805,16813,16831,16841,16847,16850,16862,16868,16874,16886,16889,16913,16916,16919,16937,16968,17011,17022,17045,17048,17062,17072,17075,17078,17102,17120,17129,17132,17147,17150,17153,17156,17159,17165,17184,17186,17206,17220,17222,17225,17229,17243,17249,17261,17276,17294,17308,17313,17337,17354,17372,17384,17387,17420,17426,17438,17453,17471,17474,17483,17501,17516,17519,17526,17529,17543,17562,17571,17585,17588,17618,17627,17633,17648,17654,17657,17678,17684,17697,17699,17702,17704,17711,17718,17726,17729,17737,17749,17754,17759,17762,17817,17843,17846,17861,17867,17873,17879,17885,17894,17901,17912,17915,17934,17939,17951,17958,17971,17976,17984,17993,18074,18131,18178,18181,18203,18206,18242,18245,18260,18326,18338,18344,18353,18356,18359,18362,18368,18386,18404,18407,18446,18452,18458,18488,18491,18494,18506,18527,18530,18550,18554,18575,18578,18591,18612,18614,18617,18624,18626,18644,18651,18654,18674,18696,18701,18703,18706,18762,18776,18788,18813,18832,18845,18851,18853,18863,18869,18876,18881,18897,18902,18904,18916,18918,18920,18929,18944,18959,18968,18974,18977,18984,18987,19004,19019,19022,19031,19037,19049,19076,19184,19187,19217,19224,19227,19232,19247,19254,19277,19325,19328,19336,19343,19358,19361,19364,19370,19382,19491,19503,19511,19514,19532,19535,19543,19559,19568,19574,19584,19592,19616,19619,19625,19637,19639,19655,19661,19673,19675,19700,19718,19721,19728,19732,19751,19757,19766,19778,19781,19787,19817,19829,19832,19835,19837,19871,19901,19906,19922,19999,20043,20045,20051,20053,20057,20060,20066,20070,20090,20095,20180,20196,20210,20215,20223,20230,20239,20243,20258,20264,20272,20276,20282,20288,20300,20303,20321,20339,20345,20354,20363,20367,20437,20444,20462,20469,20471,20492,20495,20508,20510,20516,20528,20531,20534,20540,20549,20559,20576,20588,20597,20603,20621,20627,20636,20639,20642,20645,20651,20654,20669,20694,20697,20699,20702,20711,20713,20717,20721,20723,20753,20762,20765,20807,20822,20861,20867,20891,20897,20906,20910,20924,20927,20957,20960,20963,20978,20981,20987,20996,21003,21033,21038,21083,21125,21128,21130,21134,21138,21146,21167,21176,21194,21197,21204,21212,21242,21254,21257,21260,21291,21293,21304,21308,21311,21314,21320,21341,21344,24018,24022,24031,24033,24045,24053,24057,24066,24076,24081,24083,24087,24089,24091,24096,24102,24117,24132,24135,24141,24147,24150,24165,24190,24194,24204,24216,24219,24256,24259,24261,24264,24270,24274,24277,24291,24297,24306,24309,24315,24324,24327,24336,24345,24351,24384,24393,24396,24403,24408,24410,24417,24420,24429,24436,24438,24441,24443,24447,24450,24460,24484,24493,24495,24498,24501,24504,24508,24516,24525,24528,24533,24540,24543,24546,24549,24552,24555,24558,24561,24565,24571,24573,24576,24579,24585,24588,24594,24597,24599,24601,24607,24610,24612,24615,24617,24619,24627,24633,24637,24645,24648,24662,24666,24673,24678,24687,24693,24696,24699,24706,24711,24714,24717,24724,24726,24729,24732,24739,24741,24744,24747,24750,29902
NC_045512v2 0 29903 V1 0 . 10081 29903 0,0,255 568 0,2,1,1,1,1,1,1,1,1,1,1,1,1,1,1,1,1,1,2,1,3,1,1,1,1,1,1,1,1,1,1,1,1,1,1,1,1,1,1,1,1,1,1,1,1,1,1,1,1,2,1,1,2,2,3,1,1,1,2,1,2,2,2,1,1,2,1,1,1,1,1,1,1,1,1,1,1,1,1,2,1,1,2,1,1,1,1,1,3,1,1,1,1,2,1,1,1,1,2,2,2,3,1,1,1,1,1,1,2,1,1,2,1,1,1,3,1,1,1,1,1,1,1,2,1,1,1,2,4,1,1,1,1,1,1,1,1,1,1,1,1,1,1,1,1,1,1,1,1,1,3,1,1,1,1,1,1,1,1,1,1,1,1,1,1,1,2,1,1,1,1,1,2,1,3,1,1,1,1,1,1,1,1,1,1,1,2,1,1,1,1,1,1,1,1,1,4,1,1,1,1,1,1,1,1,1,1,1,1,1,1,3,1,1,1,2,1,1,1,1,2,1,2,1,1,1,1,1,1,1,2,1,2,1,1,1,1,1,1,1,2,1,1,1,1,1,1,1,1,1,1,1,1,2,1,3,1,1,1,1,1,1,1,1,2,1,1,1,1,1,1,2,1,1,1,1,1,1,1,3,1,1,1,1,1,1,1,1,1,1,1,2,1,1,1,1,1,1,1,1,2,1,1,1,1,1,1,1,1,1,1,1,1,1,1,2,1,2,1,2,1,1,1,1,1,1,2,1,1,1,1,1,1,1,3,1,1,1,1,2,1,1,1,1,1,1,1,1,1,1,1,1,1,1,1,1,1,1,1,1,1,1,1,1,1,1,1,1,1,1,1,1,1,3,2,1,1,2,1,1,1,1,1,1,2,1,1,1,3,1,1,1,1,2,1,1,1,1,2,2,1,1,1,1,1,1,1,1,2,1,1,1,1,1,1,1,2,1,1,1,1,1,1,1,1,1,1,1,1,1,1,2,1,1,1,1,1,1,1,1,1,1,1,1,2,1,1,3,1,1,1,1,1,1,1,2,1,2,1,1,1,1,1,1,1,1,1,1,1,1,1,1,1,1,1,2,1,1,1,1,1,1,1,1,1,1,2,1,1,1,1,5,1,1,1,3,2,1,1,1,1,2,1,1,1,1,1,1,1,1,1,1,1,1,1,1,1,1,1,1,1,1,1,1,1,1,1,1,1,1,3,1,1,2,1,1,1,1,1,1,1,1,1,1,1,1,2,1,1,1,1,2,1,1,1,2,1,1,1,1,1,1,1,1,1,1,1 0,10081,10086,10119,10153,10163,10176,10269,10271,10305,10320,10338,10343,10347,10352,10356,10382,10386,10404,10426,10430,10476,10503,10508,10516,10522,10570,10580,10605,10609,10621,10636,10638,10652,10654,10665,11659,11669,11671,11681,11694,11724,11729,11768,11808,11813,11833,11836,12198,12200,12230,12233,12236,12241,12247,12256,12979,12984,12996,13030,13059,13072,13075,13080,13083,13113,13130,13176,13189,13205,13208,13210,13222,13233,13242,13283,13298,13302,13324,13336,13369,13398,13407,13425,13429,13436,13483,13494,13507,13515,13552,13556,13577,13585,13596,13602,13637,13640,13646,13683,13686,13700,13709,13732,13794,13796,13800,13838,13868,13870,13875,13900,13947,13950,13966,13997,14021,14042,14045,14069,14081,14102,14120,14133,14145,14150,14202,14209,14231,14244,14297,14333,14352,14360,14378,14417,14424,14435,14450,14470,14482,14509,14518,14530,14538,14573,14583,14597,14613,14618,14629,14670,14678,14747,14756,14759,14771,14809,14834,14847,14852,14858,14879,14885,14901,14949,14969,15002,15041,15071,15116,15144,15167,15198,15230,15236,15243,15260,15296,15328,15407,15422,15436,15457,15461,15473,15503,15537,15551,15561,15590,15596,15606,15612,15625,15635,15641,15647,15669,15674,15682,15695,15722,15728,15734,15765,15777,15836,15842,15857,15866,15891,15893,15897,15908,15911,15915,15922,15938,16001,16010,16056,16082,16084,16104,16165,16199,16203,16209,16211,16217,16227,16250,16286,16289,16308,16313,16356,16371,16379,16391,16402,16407,16412,16445,16447,16462,16471,16487,16502,16508,16517,16522,16540,16583,16643,16650,16661,16669,16704,16739,16745,16799,16817,16835,16839,16851,16865,16876,16890,16898,16907,16925,16935,16946,17021,17039,17041,17050,17055,17057,17068,17090,17096,17114,17138,17145,17168,17213,17218,17226,17237,17244,17292,17297,17307,17322,17334,17346,17348,17360,17364,17390,17411,17432,17447,17450,17484,17517,17528,17558,17579,17582,17584,17594,17603,17606,17615,17619,17630,17634,17658,17660,17669,17715,17774,17820,17858,17864,17875,17891,17903,17906,17940,17964,17966,17970,17972,17980,18071,18092,18155,18177,18180,18186,18191,18215,18232,18254,18257,18276,18284,18291,18329,18333,18340,18374,18398,18401,18408,18413,18444,18453,18455,18473,18479,18486,18507,18510,18519,18525,18551,18580,18583,18621,18633,18638,18662,18668,18693,18695,18716,18721,18730,18758,18786,18809,18821,18823,18834,18888,18900,18908,18931,18935,18951,18960,18975,18986,18990,19011,19020,19026,19068,19073,19090,19170,19178,19196,19206,19218,19235,19286,19310,19319,19330,19335,19346,19350,19373,19383,19398,19400,19411,19465,19478,19481,19505,19536,19542,19548,19550,19556,19567,19600,19620,19653,19665,19695,19706,19710,19722,19727,19736,19776,19803,19808,19820,19845,19849,19858,19862,19868,19884,19893,19991,19994,20021,20039,20179,20181,20214,20218,20228,20236,20238,20249,20263,20304,20318,20340,20357,20366,20384,20423,20426,20434,20441,20468,20512,20519,20522,20555,20564,20580,20591,20650,20657,20701,20706,20715,20740,20747,20760,20763,20775,20778,20786,20800,20810,20837,20840,20845,20870,20894,20913,20922,20943,20972,20991,21013,21082,21121,21179,21187,21236,21239,21247,21268,21272,21278,21290,21298,21322,21332,21338,24068,24088,24090,24105,24124,24126,24134,24163,24169,24180,24199,24201,24229,24232,24260,24279,24282,24303,24311,24352,24354,24358,24381,24392,24395,24413,24453,24467,24486,24494,24526,24554,24598,24608,24611,24614,24690,24694,24722,24725,24743,29902
