# Supplementary material for: Single-nucleotide conservation state annotation of the SARS-CoV-2 genome
Source: Commun Biol. 2021 Jun 3;4:698. doi: 10.1038/s42003-021-02231-w (PMC8175581; doi:10.1038/s42003-021-02231-w)
Supplement: Supplementary file 5 — Supplementary Data 2 [file 42003_2021_2231_MOESM5_ESM.xlsx]

## Sheet: Fig2a
State	Bat_CoV_RaTG13_aligned	Bat_SARS_CoV_HKU3-1_aligned	Bat_SARS_CoV_HKU3-12_aligned	Bat_SARS_CoV_HKU3-7_aligned	Bat_SARS-like_CoV_bat-SL-CoVZC45_aligned	Bat_SARS-like_CoV_bat-SL-CoVZXC21_aligned	Bat_SARS_CoV_Rp3_aligned	BtRs-BetaCoV/GX2013_aligned	Bat_SARS_CoV_Rs672/2006_aligned	Bat_CoV_Anlong-103_aligned	Bat_SARS-like_CoV_WIV1_aligned	Bat_SARS-like_CoV_Rs4084_aligned	Bat_SARS-like_CoV_Rs7327_aligned	Bat_SARS-like_CoV_Rs9401_aligned	Bat_SARS-like_CoV_As6526_aligned	CoV_BtRs-BetaCoV/YN2018C_aligned	CoV_BtRs-BetaCoV/YN2018B_aligned	CoV_BtRs-BetaCoV/YN2018D_aligned	SARS-like_CoV_WIV16_aligned	Bat_SARS-like_CoV_Rs4081_aligned	Bat_SARS-like_CoV_Rs4255_aligned	Bat_SARS-like_CoV_Rs4231_aligned	Bat_SARS-like_CoV_Rs4237_aligned	Bat_SARS-like_CoV_Rs4247_aligned	BtRs-BetaCoV/YN2013_aligned	Bat_SARS-like_CoV_Rf4092_aligned	CoV_BtRs-BetaCoV/YN2018A_aligned	SARS_CoV_aligned	Bat_SARS-like_CoV_YNLF_31C_aligned	CoV_BtRl-BetaCoV/SC2018_aligned	Rhinolophus_affinis_CoV_LYRa11_aligned	UNVERIFIED:_SARS-related_CoV_F46_aligned	Bat_CoV_Cp/Yunnan2011_aligned	Bat_SARS_CoV_Rf1_aligned	Bat_CoV_(BtCoV/273/2005)_aligned	BtRf-BetaCoV/HeB2013_aligned	Bat_CoV_Jiyuan-84_aligned	Bat_CoV_strain_16BO133_aligned	Bat_SARS_CoV_Rm1_aligned	BtRs-BetaCoV/HuB2013_aligned	Bat_CoV_Rp/Shaanxi2011_aligned	SARS-related_CoV_strain_BtKY72_aligned	Bat_CoV_BM48-31/BGR/2008_aligned	Bat_CoV_RaTG13_matched	Bat_SARS_CoV_HKU3-1_matched	Bat_SARS_CoV_HKU3-12_matched	Bat_SARS_CoV_HKU3-7_matched	Bat_SARS-like_CoV_bat-SL-CoVZC45_matched	Bat_SARS-like_CoV_bat-SL-CoVZXC21_matched
S28	0.878379	0.087838	0.0608111	0.0743245	0.202702	0.202702	0.0337877	0.0202742	0.020274	0	0.043919	0.043919	0.043919	0.043919	0	0	0.043919	0.0236524	0.043919	0	0.00675673	0.043919	0	0.00675707	0	0	0.0202705	0.0777028	0.0270309	0.0270311	0.0641894	0.064189	0.0405444	0.128382	0.11149	0.11149	0.11149	0.0945982	0.0777064	0.0540582	0.114868	0.141892	0.155405	0.763514	0.0709456	0.0439187	0.0506758	0.16554	0.162162
S9	0.994585	0.77306	0.77306	0.832152	0.756322	0.756278	0.833025	0.502994	0.935016	0.657545	0.88682	0.66304	0.88682	0.88682	0.913354	0.913354	0.903064	0.983749	0.869801	0.918777	0.918777	0.869801	0.875453	0.875452	0.601394	0.561623	0.880868	0.565793	0.593127	0.907979	0.79502	0.603738	0.832427	0.631493	0.631493	0.670765	0.653136	0.507555	0.730438	0.681716	0.676301	0.558853	0.521366	0.896945	0.00557535	0.00557535	0.00559454	0.372143	0.377514
S6	1	1	1	1	0.995155	0.992715	0.99878	1	0.984696	0.99756	1	1	1	1	0.997563	0.997563	1	0.997563	1	1	1	1	1	1	1	1	1	1	1	0.997561	1	0.998767	1	1	1	1	1	0.981039	1	1	0.998147	0.977995	0.987156	0.809686	0.0043973	0.00736202	0.0106305	0.022653	0.0236336
S7	1	1	1	1	1	0.99952	1	0.992137	0.962016	1	1	1	1	1	1	1	1	1	1	1	1	1	1	1	0.992137	1	1	1	1	0.997584	1	1	1	1	1	0.996016	1	0.96105	1	1	0.999535	0.97232	0.974993	0.959974	0.000816811	0.000347967	0.00923586	0.98735	0.993929
S8	1	1	1	1	1	1	1	1	0.974338	1	1	1	1	1	1	1	1	1	1	1	1	1	1	1	1	1	1	1	1	1	1	0.996104	1	1	1	1	1	0.972396	1	1	1	0.989391	0.990132	0.886849	0.845895	0.847799	0.808613	0.775089	0.740014
S10	1	1	1	1	1	1	0.989676	1	1	0.974164	1	1	1	1	1	1	1	1	1	1	1	1	1	1	1	0.994822	1	1	1	1	1	0.968948	1	1	1	1	0.963835	1	1	1	1	0.994826	1	0.8496	0.148671	0.143867	0.163914	0.436305	0.435986
S12	1	1	1	1	1	1	1	1	0.991803	1	1	1	1	1	1	1	1	1	1	1	1	1	1	1	1	1	1	1	1	0.99541	1	0.997703	1	1	1	1	1	0.989506	1	1	0.997705	0.993403	0.991109	0.860718	0.0203624	0.0230276	0.0490016	0.565939	0.577577
S13	1	1	1	1	0.995473	0.995473	1	1	0.962816	1	1	1	1	1	1	1	1	1	1	1	1	1	1	1	1	1	1	1	1	0.995473	1	1	1	1	1	1	1	0.962816	1	1	1	0.981893	0.997737	0.904523	0.978686	0.972791	0.979991	0.826915	0.786638
S16	1	1	1	1	1	1	1	1	0.979184	0.97934	1	1	1	1	0.994796	0.994796	1	0.989593	1	1	1	1	1	1	1	0.994796	1	1	1	1	1	0.989461	1	1	1	1	1	0.968646	1	1	1	1	1	0.908066	0.874365	0.877329	0.861768	0.814396	0.822703
S11	1	1	1	1	1	1	1	1	1	0.992674	1	1	1	1	1	1	1	1	1	1	1	1	1	1	1	1	1	1	1	1	1	0.989173	1	1	1	1	1	1	1	1	1	1	1	0.856872	0.470686	0.466462	0.467878	0.610401	0.61548
S15	1	0.8176	0.8176	0.957339	0.913548	0.902928	0.81757	0.608422	1	0.66419	0.735154	0.548921	0.735154	0.735154	0.989341	0.989341	0.852107	1	0.893747	1	1	0.893747	1	1	0.651248	0.682972	0.989341	0.570286	0.807982	0.978732	0.575404	0.662292	0.871968	0.863015	0.863015	0.882763	0.857738	0.576861	0.902216	0.912804	0.923423	0.536669	0.568477	0.947116	0.37254	0.37254	0.362661	0.540006	0.518782
S5	1	1	1	1	1	0.996821	0.993628	0.996821	0.984108	0.996801	1	1	1	1	0.980911	0.980911	0.996821	0.980911	1	1	1	1	1	1	1	0.996273	1	1	1	1	0.996821	0.977845	1	1	1	1	0.996821	0.971465	1	1	1	0.996803	0.993597	0.857747	0.387568	0.378312	0.420063	0.4732	0.486238
S24	1	0.843336	0.843336	0.900893	0.888781	0.888781	0.925674	0.60722	0.995868	0.651251	0.937359	0.593825	0.937359	0.937359	0.950432	0.950432	0.945572	0.995868	0.975411	1	1	0.975411	0.958681	0.958681	0.734477	0.611502	0.954564	0.522152	0.611205	0.98348	0.845352	0.631408	0.966677	0.660961	0.660961	0.744196	0.704307	0.514389	0.838791	0.826395	0.834659	0.355908	0.364168	0.957743	0.796697	0.796697	0.837725	0.753479	0.753473
S4	1	1	1	1	1	1	1	0.996853	0.992555	1	1	1	1	1	1	1	1	1	1	1	1	1	1	1	0.996853	1	1	1	0.998508	1	1	0.99561	1	1	1	1	0.995406	0.991065	1	1	0.996937	0.963333	0.964835	0.929888	0.975351	0.977361	0.955578	0.849527	0.841189
S3	1	1	1	1	1	1	1	1	0.932875	1	1	1	1	1	1	1	1	1	1	1	1	1	1	1	1	1	1	1	1	0.991721	1	1	1	1	1	1	1	0.932875	1	1	1	0.984008	0.988103	0.907178	0.00975393	1.72348e-49	0.0390853	0.972176	0.982027
S2	1	0.994587	0.994587	0.994587	0.97297	0.97297	1	1	1	1	1	1	1	1	1	1	1	1	1	1	1	1	1	1	1	1	1	1	1	0.98362	0.989191	0.989191	1	1	1	1	1	1	1	1	1	0.929449	0.940415	0.869953	0.0224758	0.0210755	0.035295	0.0322721	0.0617947
S1	1	1	1	1	1	0.998203	1	1	0.998457	0.998203	1	1	1	1	1	1	1	1	1	1	1	1	1	1	1	0.998203	1	1	1	0.996482	1	1	1	1	1	1	1	0.996659	0.998203	1	0.998202	0.99101	0.992883	0.932763	0.0268071	0.0394151	0.120215	0.676982	0.703705
S26	1	1	1	1	1	1	1	1	1	1	1	1	1	1	1	1	1	1	1	1	1	1	1	1	1	1	1	1	1	1	1	1	1	1	1	0.997217	1	1	1	1	0.99722	0.997949	1	0.834289	0.997494	0.993742	0.976783	2.0687e-05	0.0579237
S21	1	1	1	1	1	1	1	1	1	1	1	0.992448	1	1	1	1	1	1	1	1	1	1	1	1	1	1	1	1	1	1	1	1	1	1	1	1	1	1	1	1	0.969995	0.995545	1	0.90029	1	1	0.909536	0.745373	0.693413
S22	1	1	1	1	1	1	1	1	1	1	1	1	1	1	1	1	1	1	1	1	1	1	1	1	1	1	1	1	1	1	1	1	1	1	1	1	1	1	1	1	1	1	1	0.935322	0.989992	0.992841	0.966652	0.983081	0.988939
S23	1	1	1	1	1	1	0.988188	1	1	1	1	1	1	1	1	1	1	1	1	1	1	1	1	1	1	0.988188	1	1	1	1	1	0.82223	1	1	1	1	0.988188	0.975783	1	1	1	1	1	1	1	1	0.987441	0.88797	0.888019
S14	1	1	1	1	1	1	1	1	1	1	1	1	1	1	1	1	1	1	1	1	1	1	1	1	1	1	1	1	1	1	1	1	1	1	1	1	0.996276	1	1	1	1	0.995963	1	0.953675	0.956213	0.954714	0.9357	0.932687	0.931282
S17	1	1	1	1	1	1	1	1	1	1	1	1	1	1	1	1	0.999926	1	1	1	1	1	1	1	1	1	1	1	1	1	1	1	1	1	1	1	1	1	0.999926	1	0.999781	1	0.999983	0.997292	0.998887	0.999005	0.998842	0.998402	0.998077
S18	0.999659	1	1	1	1	1	1	1	1	0.99971	1	1	1	1	1	1	1	0.999659	1	1	1	1	1	1	1	1	1	1	0.999429	1	1	1	1	1	1	1	1	1	1	1	1	1	1	0.99488	0.998087	0.999927	0.998188	0.994624	0.99179
S20	1	1	1	1	1	1	1	1	1	1	1	1	1	1	1	1	1	1	1	1	1	1	1	1	1	1	1	1	1	1	1	1	1	1	1	1	1	1	1	1	1	1	1	0.94938	0.972432	0.962445	0.959986	0.988439	0.951553
S19	1	1	1	1	1	1	1	1	1	1	1	1	1	1	1	1	1	1	1	1	1	1	1	1	1	1	1	1	1	0.999495	1	1	1	1	1	1	1	1	1	1	0.99943	1	0.998954	0.975502	0.998066	0.998242	0.992601	0.992563	0.986677
S25	1	1	1	1	0.986601	0.968735	1	1	1	0.987092	1	1	1	1	1	1	1	1	1	1	1	1	1	1	1	1	1	0.938771	0.959606	0.950411	0.992236	0.973739	0.991356	1	1	1	1	0.934454	0.991058	1	1	0.16456	0.225929	0.982961	0.981938	0.977193	0.98189	0.901202	0.896507
S27	1	1	1	1	1	1	1	1	0.0374645	1	1	1	1	1	1	1	1	1	1	1	1	1	1	1	1	1	1	1	1	1	1	1	1	1	1	0.962648	1	0.0374645	1	1	1	1	1	0.978988	0.980933	0.978596	0.976265	0.964921	0.962585
S29	0.997845	1	0.965513	0.965513	0.984912	0.984912	0.995689	0.0107771	0.814634	0.989223	1	1	1	0.965513	0.961202	0.887918	0.887918	0.890074	0.965513	1	1	0.997845	1	1	0.015088	1	0.894384	1	1	0.89654	1	0.997845	0.534422	1	0.991378	0.665903	0.982757	1	1	0.982757	0.678835	0.989223	0.993527	0.989223	0.997845	0.963358	0.959047	0.941982	0.946115
S30	0.854831	1	1	1	1	1	1	0	0.806441	0.806441	1	1	1	1	1	1	1	1	1	1	1	1	1	1	0	1	1	1	1	1	1	1	0	1	1	0	0.435454	1	1	0.209635	0	0.98387	1.30463e-291	0.822571	0.98387	0.98387	0.98387	0.98387	0.98387
[truncated: 37 more columns]

## Sheet: Fig2b
			Mutation		Position in codons			Genes (NCBI)												Regions of interest (UniProt)
State	Coverage (%)	Integenic	Nonsingleton mutations (Nextstrain)	Homoplastic mutations (van Dorp et al.)	Codon base 1	Codon base 2	Codon base 3	orf1a (YP_009725295.1)	orf1ab (YP_009724389.1)	S	ORF3a	E	M	ORF6	ORF7a	ORF7b	ORF8	N	ORF10	Dimerization	Fusion peptide 1	Fusion peptide 2	Heptad repeat 1	Heptad repeat 2	Interaction with RMP Remdesivir	RNA-binding	Receptor binding domain (RBD)	Human ACE2 binding motif
S28	0.98987	1.04148	2.03965	2.21611	0.902089	0.955012	0.902924	0.804572	0.499387	3.97731	0.366028	0	0.453699	0	0	0	1.38389	0	0	0	0	0	0	0	0	0	7.28098	22.4497
S9	0.61532	3.01577	1.67568	1.68698	1.0175	0.734763	1.05183	0.172575	0.107115	4.00959	0	0	0	1.74749	0	0	25.8245	0	0	0	0	0	0	0	0	0	2.92822	9.02868
S6	5.52787	0.0372993	2.06151	2.27349	0.575587	0.245366	2.23943	0.817788	1.04329	1.30097	0.98316	0	0.460378	0.486294	0.741399	0	0.24781	0.878582	0	1.79742	0.548186	0.57429	0.479209	1.05526	0	0.371715	1.92853	2.17752
S7	6.90566	0.567292	1.15893	1.09114	0.9319	0.50442	1.59775	1.72773	1.11737	0.40288	1.48656	0.508101	1.279	2.17992	0.949565	1.68382	0.793472	0.553409	0.990145	0.0464131	0	0.45971	0.1918	0.482696	0	0.429798	0.195687	0
S8	1.69214	0	1.49796	2.08117	0.448852	0.121448	2.48918	1.2013	1.05446	0.94617	2.06982	0.259197	0.884683	0.317725	1.13027	1.37435	0.323818	0.517568	0	0.757652	0.895407	0.938045	6.65329	0.492474	0	0.404773	0.44367	1.09439
S10	0.64876	0	1.46691	0.77793	0.93341	0.649374	1.47267	0.0116914	0.0362834	6.51349	4.4678	0.676049	0.230747	0.828705	0	0	0	0	0	0	0	0	2.04158	2.56899	0	0	11.8035	11.4177
S12	1.47477	0	1.80776	1.02137	0.417575	0.160251	2.48687	1.26007	1.1173	1.10343	0.327571	0.2974	0.203016	1.09367	0.926329	0	0.371547	0.593853	0	0.434662	1.02738	1.07631	0.898109	0	0	1.08368	1.11994	0.941767
S13	1.47811	0	1.15905	0.67937	0.437462	0.139034	2.49514	1.56511	1.29632	0.372895	0.32683	0	0.101278	0	0.369693	0	0.185353	0.323187	0	0.216839	2.05012	1.07387	0.896077	0	0	0.463383	0.304747	0
S16	0.63539	0	1.2772	0.79022	0.872293	0.53367	1.66536	0.0596876	0.103732	6.44408	3.80155	0	0	0	0	0	0	0	0	0	4.76922	0	2.08456	3.93461	0	0	7.562	8.01494
S11	0.9163	0	0.93828	2.19185	0.291236	0.0672842	2.70203	0.529782	0.693622	3.40868	0.790834	0.478662	0.490127	1.76024	0.298183	0	0	0.434455	0	0.699584	3.30712	1.7323	1.4455	0	0	0.249167	3.60506	5.5578
S15	0.31435	1.96773	1.72106	0	0.685667	0.817193	1.47065	0.048258	0.0299531	4.59224	0	0	0	0	0	0	28.7613	0	2.71895	0	0	0	0	0	0	0	0.477653	1.47276
S5	1.05006	0.196356	1.37831	1.91263	0.420301	0.127211	2.50457	0.49841	0.605263	3.89928	0.805106	0	1.71076	0	0.260198	0	0	0.075822	0	0	7.21458	4.53488	1.89204	0.793604	0	0.217426	4.86172	8.37693
S24	0.80594	2.30249	1.46051	0.62299	1.05702	1.05821	0.828552	0.225872	0.140195	2.37736	0	0	0	0	0	0	44.5324	0.296367	0	0	0	0	0	0	0	0	0.372609	1.14888
S4	2.19042	0.282392	1.36053	1.14612	0.552921	0.258009	2.24187	0.997284	0.977935	1.38997	0.827055	0.400469	0.546748	0.245449	0.623681	0	2.12632	1.16314	0	1.31693	4.15031	5.0726	0.907022	0.380445	0	1.77194	1.64517	1.69087
S3	0.79256	0	1.26211	0.63619	0.427354	0.142612	2.47576	1.80876	1.25335	0.298046	0.304766	0	0.377763	0.678349	0.68947	0	0.691359	0.602737	0	0.404401	0	0	0	0	0	0.576132	0.378898	0
S2	0.62536	0	1.2256	1.60579	0.295429	0.0492938	2.72703	0.861161	1.33251	0.125913	0.193127	0	0.239385	0	0.43691	0	0.438107	0.381948	0	0	0	0	2.118	0	0	0.730178	0.240104	0.74032
S1	1.86938	0	1.04077	1.88349	0.444729	0.186887	2.42904	1.15232	1.13077	0.603735	1.93818	0.234622	0.560563	0.862802	0.876947	1.65872	0.293116	0.511087	0	0.171454	0	1.69821	1.77132	1.33734	0	0.610659	0.481926	0.247656
S26	1.19386	0.34541	2.41687	3.36451	0.567411	0.378702	2.10825	1.04829	0.839946	1.25313	2.1244	0.734754	1.75549	1.351	3.66172	1.94795	0	1.73392	0	0	0	1.32955	2.77357	2.09405	0	1.91237	1.25769	0
S21	0.39795	0	1.47278	1.26169	0.36108	0.0774617	2.63316	1.08641	0.958248	1.71481	0.60697	0	0	0	2.74629	1.94795	0	1.00034	0	2.41621	3.80736	7.97732	1.66414	0	0	0	2.64114	2.32672
S22	0.95977	0	0.85147	0.52497	0.566782	0.267652	2.2157	1.29607	1.1282	0.738366	0.503341	0	0.623902	0.56017	2.27741	0.807687	0	0.829551	0	0.667895	0	0	2.07003	3.47305	0	0.951522	0.938663	0
S23	0.26753	0	1.17964	0	1.22767	1.22906	0.614403	0.0283516	0.0175975	7.65234	0.451434	0	0	0	0	0	0	0	0	0	0	0	0	0	0	0	9.54112	12.1135
S14	0.89623	0	1.00986	1.12046	0.435182	0.355418	2.26962	0.702443	0.929776	1.55214	1.21281	0.978758	1.16923	1.19977	2.13401	0	0	0.888363	0	0.715246	0	0	2.21679	3.71928	3.38116	0.764235	2.51303	3.0994
S17	47.9383	0.12043	0.67196	0.61825	1.27563	1.52207	0.261662	1.00313	1.06898	0.903392	0.909482	0.576398	1.19915	0.841134	0.860623	0.792362	0	1.09948	0	1.25027	1.23264	1.19201	1.17425	1.14731	0.189638	1.11921	0.789302	0.299382
S18	7.57449	2.2049	0.62691	0.8625	1.05694	1.05542	0.859893	0.643888	1.05041	0.117815	0.956682	7.58548	1.32417	0.567837	0.432859	0.921084	0.108511	1.71334	0	1.31176	0	0	0	0	10.4017	1.92909	0	0
S20	1.91285	0.215579	1.01525	1.05178	0.391696	0.333049	2.33086	1.01511	1.1666	0.672341	0.820789	0.458579	0.547823	0.281064	0.857016	0.405256	0	0.665961	0	0.837788	0.79209	0.829809	0	0.8713	1.58418	0.477424	0.392477	0.242028
S19	6.39066	0.258109	1.27891	1.4142	1.05036	0.606168	1.39856	1.05158	0.941478	0.689983	1.34178	0.892201	1.38207	3.86989	3.67681	3.03252	0	1.93106	0	1.5046	0.948353	0.745135	0.829024	2.47757	0.948353	1.96491	0.469905	0.434662
S25	0.74574	2.48835	1.0882	0	0.963419	1.35031	0.633689	0.772994	0.479787	0.246367	1.78144	0	0	1.44187	2.56464	18.7108	30.4926	1.06763	0	0	0	0	0	0	0	0	0	0
S27	1.43129	2.30488	0.91776	0.70324	1.08282	1.22044	0.638807	2.17274	1.34859	0	0	0	0	0	0	0	0	0	0	0	0	0	0	0	0	0	0	0
S29	1.55168	35.7443	2.44155	2.36443	0.238126	0.245017	0.244967	0	0	0.03383	0	0	0	0	0	0	0	0	59.4887	0	0	0	0	0	0	0	0	0
S30	0.20734	19.8889	0	0	0	0	0	0	0	0	0	0	0	0	0	0	0	0	0	0	0	0	0	0	0	0	0	0
Coverage (%)		1.62191	2.47251	0.22201	32.582	32.5452	32.5519	44.0892	71.033	12.7412	2.76895	0.762465	2.23389	0.622011	1.22396	0.431395	1.22061	4.20025	0.391265	1.04337	0.220714	0.210681	0.504966	0.401298	0.110357	1.46474	2.2272	0.722336

## Sheet: Fig3a
State	Bat_CoV_RaTG13_aligned	Pangolin-CoV-2020_MP789_aligned	SARS_CoV_aligned	Bat_CoV_BM48-31/BGR/2008_aligned	Wencheng_Sm_shrew_CoV_Xingguo-101_aligned	Bat_CoV_HKU4-1_aligned	Bat_CoV_HKU5-1_aligned	MERS_Middle_East_respiratory_syndrome_CoV_aligned	BetaCoV_England_1_aligned	Bat_CoV_PREDICT/PDF-2180_aligned	BetaCoV_ErinaceusCoV/VMC/2012-174/GER/2012_aligned	Avian_infectious_bronchitis_virus_aligned	Turkey_CoV_aligned	Bulbul_CoV_HKU11-934_aligned	Thrush_CoV_HKU12-600_aligned	White-eye_CoV_HKU16_aligned	Munia_CoV_HKU13-3514_aligned	Magpie-robin_CoV_HKU18_aligned	Sparrow_CoV_HKU17_aligned	Porcine_CoV_HKU15_strain_HKU15-155_aligned	Common-moorhen_CoV_HKU21_aligned	Night-heron_CoV_HKU19_aligned	Bat_Hp-betaCoV/Zhejiang2013_aligned	Mouse_hepatitis_virus_strain_MHV-A59_C12_mutant_aligned	Rat_CoV_Parker_aligned	Bovine_CoV_aligned	Human_CoV_OC43_strain_ATCC_VR-759_aligned	Rabbit_CoV_HKU14_aligned	BetaCoV_HKU24_strain_HKU24-R05005I_aligned	Human_CoV_HKU1_aligned	Beluga_Whale_CoV_SW1_aligned	Feline_infectious_peritonitis_virus_aligned	Swine_enteric_CoV_strain_Italy/213306/2009_aligned	Transmissible_gastroenteritis_virus_aligned	Porcine_epidemic_diarrhea_virus_aligned	Mink_CoV_strain_WD1127_aligned	Ferret_CoV_FRCoV-NL-2010_aligned	Human_CoV_229E_aligned	Camel_alphaCoV_camel/Riyadh/Ry141/2015_aligned	Human_Coronavirus_NL63_aligned	NL63-related_bat_CoV_strain_BtKYNL63-9a_aligned	Scotophilus_bat_CoV_512_aligned	Bat_CoV_1A_aligned	Bat_CoV_HKU8_aligned	Bat_CoV_HKU2_aligned	BtRf-AlphaCoV/YN2012_aligned	BtNv-AlphaCoV/SC2013_aligned	Bat_CoV_CDPHE15/USA/2006_aligned	Rousettus_bat_CoV_HKU10_aligned
V22	1	0.96718	0.998349	0.985131	0.0393627	0.19981	0.0558656	0.328309	0.328309	0.335225	0.0591627	0.0049564	0	0.00822702	0	0	0	0	0	0	0.00327061	0.0347139	0.751153	0.545417	0.473597	0.982656	0.981017	0.895927	0.469986	0.811181	0.474294	0	0.0115838	0.0115838	0.0445739	0.0281052	0.0711175	0	0.0445739	0.00495577	0.00495577	0	0	0	0	0	0	0	0
V28	1	6.45429e-252	0.998812	1	0	0	0	0	0	0	0	0	0	0	0.00217144	1.84379e-222	0	0	0	0	0	0	9.57005e-215	0	0	0	8.8450971532644E-311	0	0	0	0	0	0	0	0	0	0	0	0	0	0	0	0	0	0	0	0	0	0
V29	0.796277	8.06493e-79	0.55172	0.352138	0	7.59167e-60	0	0	0	0	0	0	0.0473775	0	1.91742e-125	0	0	0	0	0	0	0	0.0507223	0.0236888	0	0	0.497332	0	0	0	0	0	0	0	0	0.0710663	0.018951	0.0710663	0	0	0	0.0710663	0	0	0	0	0	0.0142145	0.0232982
V30	1	0.927254	0.503575	0.150006	0	0.0256572	1.0582e-181	0.00599991	0.00599991	0	3.71343e-68	0	0	0	0	0	0	0	0	0	0	0	0	0	0	0	0.0256737	0	0	0	0	0	0	0	0	0	0	0	0	0	0	0	0	0.064892	0	0	0	0	0.00163366
V20	1	0.9991	1	0.997492	0	0	0	0	0	0	0	0	0	0	0.00197923	0	0	0	0	0	0	0	0	0.00116699	0	0	0	0	0	0	0	0	0	0	0	0	0	0	0	0	0	0	0	0	0	0	0	0	0
V19	0.999634	1	1	0.999618	0.000731908	2.30783e-264	0	0	0	0	0	0	0	0	0.00866649	0	0	0	0	0	0	0	1.67318e-147	0.0119741	0	0	0	0	0	0	0	0	0	0	0	0	0	0	0	0	0	0	0	0	0	0	0	0	0
V18	1	0.805529	0.976671	1	0	0	0	0	0	0	0	0	0	0	0.0113702	0.53624	0	0	0	0	0	0	1.40099e-42	0	0	0	0	0	0	0	0	0	0	0.0310984	0	0	0	0	0	0.0543338	0	0	0	0	0.376837	0.369067	0	0	0
V16	0.997845	0.721403	0.986399	0.987068	0.0453572	0.256066	0.0540297	0	0	0.0452895	0.0776978	0.0889243	0.0973085	0.0173368	0.0625118	0.0280221	0.00432251	0	0.00215524	0	0.204794	0.161615	0.803181	0.179125	0.179025	0.019759	0.0496514	0.0313165	0.0510006	0.14686	0.0688367	0.081931	0.0538888	0.101307	0.0647764	0.0151066	0.047357	0.0625464	0.131546	0.528121	0.213401	0.118571	0.0517264	0.0582455	0.288852	0.310405	0.193993	0.331937	0.474191
V17	1	0.666795	1	1	0	0.00142335	0	0	0	0	0	0.00161254	0	0	0.107753	0.138767	0	0	0	0	1.16177e-70	0	0.985317	0	5.84505e-305	0	0.264501	0	0	0	0.0127379	0	0	0	0	0	0	0	0	0	0	0	0	0	0.363093	0.363093	0	0	0
V21	1	0.797876	0.993207	0.983549	0	1.9997e-170	1.9637494E-317	0	0	1.56035e-231	0.0679236	0	0	0	0	0	0.00318431	0	0	0	0	0	0.992183	0.00420448	0	0	0	0	0	1.38713e-207	0	0	0	0	0	0	0	0	0	0	0	0	0	0	0	0	0	0	0
V15	0.998653	0.917161	0.993705	0.982473	0	0.651189	0.235339	0.348382	0.315166	0.143263	0.200681	3.38067e-258	0	0	0.0319364	0.00165393	0.00181348	0	0	0	7.69793e-22	2.88667e-208	0.586944	0.0660971	0.0741062	0.0112817	0.000448866	0	0	0.182633	1.96124e-59	0	0	0	0.00358201	0.000448866	0.000448866	0.000448866	1.23168e-168	0	0	0.000448866	0	0	0	0	0	0	0
V14	1	0.838078	1	0.997461	0.114347	0.931172	0.861485	0.977477	0.977477	0.873204	0.813357	0.14685	0.183489	0.0405436	0.0321032	0.0118151	0.0433486	0	0.00379607	0	0.0417405	0.00307912	0.921118	0.00256035	4.70991e-68	0.164685	0	0	0.139426	0.020298	0.0711034	0	0	0.0262222	0.0363768	0.0192421	0.0230931	0.00119125	0.00126934	0.100447	0.0465745	0.0425215	0.0310975	0	0.0802125	0.0912027	0.0198755	0.0116691	0.0321804
V13	1	0.802056	1	0.994803	0.258987	0.960528	0.990606	1	1	1	0.98441	0.330451	0.287711	0.00415953	0	0	0.0945952	1.22921e-153	0.00280599	0	0.0197963	0.0176181	0.954294	0.991547	0.98656	0.951315	1	0.973925	0.930649	0.930777	0.0816459	0.0285582	0.00830841	0.0493745	0.0493815	0.00465964	0.0283945	0	0	0.0441842	0.0538016	0.0548158	0.0405139	0	0.000655401	0.0583202	0.0969229	0.0416589	0.0517102
V23	1	0.784254	1	1	0.730705	0.873165	0.848889	0.852616	0.852616	0.766116	0.80054	0.809666	0.863623	0.45745	0.608885	0.591497	0.454926	0.344064	0.518538	0.283119	0.669935	0.538542	0.903461	0.672476	0.64325	0.723328	0.804653	0.685429	0.709837	0.503541	0.374839	0.202893	0.0631961	0.0543057	0.0584992	0.0644591	0.107653	0.0343205	0	0.0457954	0	0.068584	0	0.00121644	0.00231812	0	0	0.144476	0.148239
V24	1	1	1	1	0.662048	1	0.994009	1	1	0.865194	1	0.101813	3.4088e-278	0.383449	0	0	0.499764	0	0	0.260625	0.419397	0	0.946555	0.104809	0.00595233	0.925585	0.940563	0.940563	0.841745	0.0928653	0	0	0	0.769376	0.9611	0.769376	0	0	0.814828	0	0	0	0.320539	0	0	0.116315	0.116315	0	0.116315
V12	1	0.638925	0.997754	1	0.79412	0.985293	0.891237	0.933675	0.933675	0.971866	0.92918	0.577302	0.486051	0.543523	0.133639	0.268781	0.357893	0.0658414	0.296189	0.116217	0.615329	0.435664	0.953949	0.956495	0.934019	0.816461	0.910724	0.752097	0.924736	0.744664	0.202388	0.243888	0.0576858	0.244834	0.367425	0.0747551	0.0345468	0.279214	0.385533	0.506805	0.450338	0.814857	0.470803	0.559451	0.586227	0.408704	0.766106	0.702145	0.940621
V25	1	0.766806	0.999457	0.999457	0.788733	0.980991	0.970129	0.972302	0.972302	0.977733	0.974581	0.906369	0.878671	0	0	0	0	0	0.0588824	0	0	0	0.994026	0.859969	0.968061	0.940363	0.970777	0.931673	0.951769	0.895008	0.156412	0.275908	0	7.85824e-181	0.0923282	0.247216	0.855642	0	0	0.858545	0.82595	0.148152	0.829198	0	0.952438	0.926245	0.0393789	0.942416	0.875375
V9	1	0.800843	1	1	0.692591	0.885437	0.854821	0.916932	0.916932	0.86698	0.924015	0.601985	0.687174	0.0627603	0.423889	0.352033	0.0548068	0.0301176	0.0093367	0.0102683	0.45046	0.476752	0.905765	0.790198	0.732615	0.676957	0.794879	0.792383	0.797547	0.692602	0.433784	0.898634	0.851127	0.797498	0.828066	0.737073	0.771976	0.538023	0.658851	0.858663	0.758467	0.663656	0.908799	0.889109	0.826605	0.783057	0.836698	0.909314	0.839144
V8	1	0.863694	1	1	0.922467	1	0.998834	1	1	1	1	0.782146	0.804736	0.217229	0.466524	0.425987	0.257126	0.0640869	0.119897	0.00737013	0.613953	0.51689	0.987549	1	0.997288	1	1	1	0.996212	1	0.777128	0.988405	0.995237	0.96333	0.976349	0.98427	0.981216	0.977182	1	1	1	0.958142	0.915798	0.978304	0.978661	0.995725	0.991993	0.970097	1
V3	1	0.928838	0.999006	1	0.96339	0.996827	0.999006	1	1	1	1	0.976876	0.985015	0.941596	0.996048	0.965624	0.95765	0.98365	0.97157	0.963445	0.998786	0.987966	0.994254	0.997169	0.988987	1	1	1	0.989408	1	0.982397	1	1	1	0.997029	0.999006	1	0.981487	0.999015	0.99612	0.997741	0.999268	0.934026	0.997103	1	1	0.991701	0.994232	0.999005
V2	1	0.942407	1	1	0.972203	0.991405	1	1	1	1	1	0.960569	0.981406	0.962571	0.990931	0.970532	0.969798	0.993284	0.970838	0.958269	0.995138	0.993787	0.995031	0.996675	0.986784	1	1	0.999105	0.988314	0.99872	0.980981	1	0.929787	0.995518	0.994609	1	0.984497	0.984277	0.998107	0.978748	0.997121	0.993464	0.832858	0.992478	0.9696	0.900579	0.991285	0.983474	0.993718
V6	1	0.876885	1	1	0.957416	0.959878	0.970421	0.970421	0.970421	0.967455	0.970408	0.962142	0.971948	0.953857	0.978489	0.947883	0.956921	0.964476	0.950574	0.937383	0.98085	0.975038	0.994257	0.969887	0.918423	0.97157	0.97157	0.97157	0.923549	0.97016	0.94732	1	1	1	0.996963	1	1	0.975777	0.995484	0.983066	0.994006	0.992727	0.980406	0.986259	0.996809	0.977817	0.997033	1	0.994165
V5	1	0.941855	1	1	0.950397	0.99859	1	1	1	1	1	0.970614	0.972649	0.882409	0.928797	0.861784	0.851555	0.850733	0.879765	0.818832	0.940899	0.948405	1	0.99434	0.988499	0.992705	0.992706	0.99657	0.978982	0.992622	0.941772	0.998025	0.983411	0.970068	0.97596	0.996035	0.990208	0.974639	0.990472	0.975428	0.988593	0.991881	0.926321	0.976733	0.972725	0.963213	0.982884	0.989553	0.984527
V4	1	0.942956	1	1	0.972965	0.987313	0.995737	0.996781	0.996781	0.996811	0.996811	0.98503	0.996135	0.949457	0.991009	0.964608	0.94782	0.97994	0.970418	0.963561	0.994273	0.991794	0.991863	0.996915	0.988769	1	1	1	0.993548	0.998868	0.989734	1	0.975008	0.997429	0.987882	1	0.994592	0.979484	0.998906	0.992853	0.992792	0.997484	0.89367	0.99276	0.980473	0.959334	0.992024	0.986612	0.995577
V1	1	0.93095	1	1	0.991351	0.989685	1	1	1	1	1	0.968279	0.979658	0.966304	0.995312	0.975836	0.959507	0.982583	0.961987	0.968678	1	0.982789	0.990843	1	0.983133	1	1	0.998486	0.978432	0.996144	0.98918	1	0.986257	1	0.99752	1	0.997503	0.984669	0.993948	0.981151	0.989559	0.996953	0.927565	0.992968	1	0.980356	0.989669	0.998542	0.996975
V7	1	0.931308	1	1	0.979148	0.996101	1	0.999086	0.999086	0.997193	0.999068	0.968535	0.981636	0.961887	0.992491	0.96124	0.963237	0.986246	0.967924	0.967049	0.994034	0.984271	0.989231	0.991801	0.976796	1	1	1	0.978641	0.998126	0.982257	1	0.98385	1	0.996382	0.99906	0.996247	0.988344	0.997227	0.987858	0.993393	0.997995	0.907244	0.99528	0.994438	0.972518	0.991264	0.992961	0.994144
V27	1	0.950605	1	1	0.990412	0.997596	0.999602	0.999602	0.999602	0.999201	0.999201	0.994802	0.997625	0.971738	0.995991	0.983673	0.973693	0.992282	0.977485	0.982164	0.995988	0.994553	0.999229	0.998795	0.99245	1	1	1	0.993056	1	0.994768	1	0.980351	1	0.999596	1	0.997996	0.995056	1	0.99518	0.998396	1	0.936719	0.998787	0.99599	0.974333	0.998101	0.996985	0.998487
V26	1	0.919812	1	1	0.983957	1	1	0.99854	0.99854	1	1	0.967839	0.975139	0.922181	0.975894	0.926774	0.951061	0.960765	0.945886	0.913932	0.991243	0.990119	0.998541	0.996677	0.986904	1	1	1	0.986903	1	0.984251	1	1	1	1	1	1	0.991203	0.99854	0.992699	0.99708	1	0.998325	0.997077	0.998537	0.997076	0.998536	1	1
V11	1	0.848009	1	1	0.890038	0.996656	0.998165	0.998348	0.998348	1	1	0.766151	0.77938	0.321391	0.418733	0.322962	0.233327	0.0686265	0.189652	0.0233984	0.554108	0.578795	0.996657	0.997055	0.990378	0.974406	0.991743	0.998195	0.996749	1	0.711325	0.87175	0.823353	0.873178	0.904366	0.867673	0.823261	0.808782	0.893029	0.932034	0.954254	0.936243	0.931994	0.872678	0.843117	0.951466	0.964172	0.915019	0.99666
V10	1	0.857237	1	1	0.842537	0.949481	0.96127	0.969099	0.969099	0.959368	0.968021	0.748556	0.784554	0.238645	0.478547	0.421112	0.275063	0.136128	0.158614	0.0966688	0.582431	0.578823	0.974669	0.883697	0.831202	0.845619	0.879935	0.870913	0.865566	0.870589	0.662778	0.971338	0.968999	0.941327	0.946676	0.933393	0.943489	0.899965	0.957478	0.981709	0.981558	0.917056	0.941534	0.970842	0.957425	0.949184	0.971395	0.979409	0.976296
[truncated: 63 more columns]

## Sheet: Fig3b
			Mutation		Position in codons			Genes (NCBI)												Regions of interest (UniProt)
State	Coverage (%)	Integenic	Nonsingleton mutations (Nextstrain)	Homoplastic mutations (van Dorp et al.)	Codon base 1	Codon base 2	Codon base 3	orf1a (YP_009725295.1)	orf1ab (YP_009724389.1)	S	ORF3a	E	M	ORF6	ORF7a	ORF7b	ORF8	N	ORF10	Dimerization	Fusion peptide 1	Fusion peptide 2	Heptad repeat 1	Heptad repeat 2	Interaction with RMP Remdesivir	RNA-binding	Receptor binding domain (RBD)	Human ACE2 binding motif
V22	2.02321	0.20382	1.09552	0.24858	1.02982	1.01067	1.01046	2.06568	1.28214	0.142701	0	0	1.92378	0	0	0	0	0.511579	0	0	0	0	0	0.823774	0	0.225692	0	0
V28	3.0833	0	1.33351	1.1399	1.00863	1.02644	1.02956	1.60639	0.997062	0.655465	7.20728	0	0	0	0	0	0	0.154934	0	0	0	0	0	0	0	0	0	0
V29	0.70896	0	1.63649	0.86787	0.854158	0.826136	0.825966	1.71179	1.06249	0.444258	0.170353	0	0	0	0	0	0	0	0	0	0	0	0	0	0	0	0	0
V30	2.20045	0.749613	1.74839	1.40538	0.979525	0.985302	0.985099	0.248184	0.154045	1.77726	0	0	0	2.68762	1.11751	9.15952	45.0718	0.108548	0	0	0	0	0	0	0	0	1.91061	5.89106
V20	2.91944	0	1.65618	1.54962	0.776963	0.401239	1.88614	1.07561	0.667615	2.72407	2.06843	0	0	5.34054	5.33451	2.92081	0	0.190901	0	0	0	0	0	0	0	0	6.89177	11.4177
V19	9.9087	1.12366	1.07214	0.86201	1.0783	1.18115	0.751674	1.06555	0.66185	1.85685	2.26707	0.221319	0	7.92178	8.27224	7.19749	0.0829491	0.610671	0.258773	0	0	0	0	0	0	0	5.18245	5.41985
V18	0.85945	0	0.99669	1.75262	0.991213	1.0282	1.0519	1.74743	1.08461	1.80181	0	0	0	0	0	0	0	0	0	0	0	0	0	0	0	0	0	0
V16	1.55168	1.72742	1.05969	0.65279	0.959118	0.999935	0.986488	1.27582	0.816158	2.72331	0	0	1.15771	0	0	0	0	0.153932	0	0	0	0	0	0.537051	0	0.441412	1.93532	0
V17	1.83594	0	0.79013	0.27448	1.02306	1.02422	1.00722	1.94175	1.20522	0.800581	0	0	0.489235	0	0	0	0	0.607129	0	0	0	0	0	0	0	0.124356	0	0
V21	8.37709	4.30728	1.21922	1.31861	0.947096	0.954299	0.947971	1.27124	0.78904	1.38799	5.82449	1.46599	0.0536107	0	0	0	0	0.399178	0	0	0	0	0	0	0	0.0817625	2.04333	0
V15	7.42735	4.66373	0.98751	0.61366	0.936921	0.935214	0.935021	1.29082	0.801195	0.862246	0.0487817	11.5151	1.63258	0	0	0	0	1.38282	13.1185	0.345224	0	0	0	0	0	0	0.566044	0
V14	2.64188	2.10722	1.26165	1.20596	0.912983	0.933462	0.948825	0.396205	0.283341	0.437135	0	0	13.8828	0	0	0	0	8.16709	0	16.8635	0	0	0	0	0	4.92593	0	0
V13	3.22041	0.0640246	1.50577	2.65047	1.02943	1.00507	1.01763	0.77253	0.548207	0.228203	0	0	0	0	0	0	0	13.6965	0	16.4217	0	0	0	0.258766	0	16.5894	0	0
V23	2.62515	2.59189	1.33553	1.80651	0.930528	0.935494	0.927475	0.840797	0.819571	2.54953	0	0	0	0	0	0	0	0.0606576	0	0	0.577167	0	4.28862	7.93604	0	0.173941	0	0
V24	1.11694	0	1.13019	1.7981	1.02919	1.02115	1.02094	0	0	0	0	0	39.5379	0	0	0	0	2.77999	0	0	0	0	0	0	0	7.97184	0	0
V12	2.97629	0	1.04874	0.50609	1.03455	0.921794	1.10454	0.848637	0.618481	3.77436	0	0	0	0	0	0	0	1.81905	0	0	1.52722	0	0	24.9192	0	5.21626	0	0
V25	6.15657	0	0.77101	0.6535	1.01861	1.02143	1.02289	2.1092	1.30915	0.528637	0	0	0	0	0	0	0	0	0	0	0	0	0	0	0	0	0	0
V9	1.87607	0.219806	1.01293	1.60579	1.00118	0.892766	1.15543	1.87596	1.39023	0.0279806	0	0	0	0	0	0	0	0.0424387	0	0	0	0	0	0	0	0.121696	0	0
V8	2.84921	0	1.37664	0.88111	0.91499	0.634725	1.52159	1.60526	1.4078	0	0	0	0	0	0	0	0	0	0	0	0	0	0	0	0	0	0	0
V3	3.38762	0	1.65517	2.22542	0.778656	0.600577	1.69522	0.385112	1.3119	0.511357	0	0	0	0	0	0	0	0	0	0	4.91987	4.6856	1.56393	0	0.894523	0	0	0
V2	3.72872	0	1.16283	1.61732	0.729446	0.388559	1.94791	0.311232	1.17548	1.28111	0	0	0	0	0	0	0	0	0	0	3.65711	5.53405	5.50585	0	1.62538	0	0	0
V6	2.25395	0	0.98303	2.00486	1.0519	0.747647	1.26253	0.454299	1.37855	0.139737	0	0	0	0	0	0	0	0	0	0	0.672219	0.70423	2.05672	0	1.34444	0	0	0
V5	1.69214	0	0.63944	0.29672	1.27984	1.5849	0.212491	0.506519	1.33268	0.418796	0	0	0	0	0	0	0	0	0	0	2.68622	1.87609	2.34822	0	7.16325	0	0	0
V4	3.0833	0	0.99538	0.97812	0.812234	0.433237	1.82922	0.371461	1.25816	0.825716	0	0	0	0	0	0	0	0	0	0	4.91405	5.66286	4.08094	0	2.94843	0	0	0
V1	2.23055	0	0.60819	0.22544	0.966308	0.7601	1.33566	0.340049	1.30437	0.553047	0	0	0	0	0	0	0	0	0	0	0.679274	4.26972	3.26591	0	0	0	0	0
V7	3.53476	0	0.67921	0.42613	0.888523	0.813946	1.35727	0.345476	1.27328	0.71283	0	0	0	0	0	0	0	0	0	0	3.0005	3.14338	3.93443	0	3.42914	0	0	0
V27	8.35702	0	0.22145	0.36077	1.26624	1.73244	0.0762165	0.318573	1.31653	0.499368	0	0	0	0	0	0	0	0	0	0	3.44475	2.27924	2.37735	0	5.43908	0	0	0
V26	2.29408	0	0.68884	1.09433	1.38247	1.41091	0.277646	0.360388	1.40369	0.011441	0	0	0	0	0	0	0	0	0	0	0	0	0.288678	0	3.96276	0	0	0
V11	2.0299	0.101574	0.20022	0.24776	1.16801	1.78183	0.111342	1.52828	1.29183	0.258602	0	0	0	0	0	0	0	1.09823	0	0	0	0	0	0.82106	0	3.14927	0	0
V10	3.04986	0.0676049	0.44445	0.49389	0.986041	0.983786	1.09137	1.5469	1.3939	0.0516352	0	0	0	0	0	0	0	0	0	0	0.496794	0.52045	0	0	0	0	0	0
Coverage (%)		1.62191	2.47251	0.22201	32.582	32.5452	32.5519	44.0892	71.033	12.7412	2.76895	0.762465	2.23389	0.622011	1.22396	0.431395	1.22061	4.20025	0.391265	1.04337	0.220714	0.210681	0.504966	0.401298	0.110357	1.46474	2.2272	0.722336

## Sheet: Fig4a-d
	a. Sarbecovirus model's state enrichment for nonsingleton mutations		b. Sarbecovirus model's state enrichment for homoplastic mutations				c. Vertebrate CoV model's state enrichment for nonsingleton mutations		d. Vertebrate CoV model's state enrichment for homoplastic mutations
State	Enrichment	Corrected p-value	Enrichment	Corrected p-value		State	Enrichment	Corrected p-value	Enrichment	Corrected p-value
S1	1.04077	1	1.88349	1		V1	0.608192	0.115957	0.225438	1
S2	1.2256	1	1.60579	1		V2	1.16283	1	1.61732	1
S3	1.26211	1	0.636192	1		V3	1.65517	3.093e-06	2.22542	0.13519
S4	1.36053	0.487014	1.14612	1		V4	0.995384	1	0.97812	1
S5	1.37831	1	1.91263	1		V5	0.639443	0.770405	0.296722	1
S6	2.06151	0	2.27349	0.00388569		V6	0.983033	1	2.00486	1
S7	1.15893	1	1.09114	1		V7	0.679206	0.0962663	0.426135	1
S8	1.49796	0.111962	2.08117	1		V8	1.37664	0.118915	0.881112	1
S9	1.67568	0.749462	1.68698	1		V9	1.01293	1	1.60579	1
S10	1.46691	1	0.777935	1		V10	0.444448	1.0179e-05	0.493886	1
S11	0.93828	1	2.19185	1		V11	0.200222	3e-09	0.247758	1
S12	1.80776	0.000837624	1.02137	1		V12	1.04874	1	0.506095	1
S13	1.15905	1	0.679373	1		V13	1.50577	0.00148594	2.65047	0.00839906
S14	1.00986	1	1.12046	1		V14	1.26165	1	1.20596	1
S15	1.72106	1	0	1		V15	0.987506	1	0.613657	1
S16	1.2772	1	0.790218	1		V16	1.05969	1	0.652789	1
S17	0.671959	0	0.618254	4.788e-06		V17	0.79013	1	0.274482	1
S18	0.626912	3.111e-06	0.8625	1		V18	0.996694	1	1.75262	1
S19	1.27891	0.0282412	1.4142	1		V19	1.07214	1	0.862007	1
S20	1.01525	1	1.05178	1		V20	1.65618	2.9358e-05	1.54962	1
S21	1.47278	1	1.26169	1		V21	1.21922	0.0722011	1.31861	1
S22	0.851469	1	0.52497	1		V22	1.09552	1	0.248579	1
S23	1.17964	1	0	1		V23	1.33553	0.424904	1.80651	1
S24	1.46051	1	0.622993	1		V24	1.13019	1	1.7981	1
S25	1.0882	1	0	1		V25	0.771006	0.1578	0.653499	1
S26	2.41687	1.2e-08	3.36451	0.0882796		V26	0.688841	0.686842	1.09433	1
S27	0.917761	1	0.703238	1		V27	0.221453	0	0.360772	0.130341
S28	2.03965	0.00121194	2.21611	1		V28	1.33351	0.202364	1.1399	1
S29	2.44155	3e-09	2.36443	1		V29	1.63649	1	0.867869	1
S30	0	1	0	1		V30	1.74839	6.4905e-05	1.40538	1

## Sheet: Fig4f,SFig7ab
Fig. 4f. Correlation with GW score of state depletion of mutations
	Pearson's r	Corrected p-value
Sarbecovirus PhyloP	0.484068	2.67271e-71
Vertebrate CoV PhyloP	0.627201	9.53682e-133
Sarbecovirus PhastCons	0.392056	7.67195e-45
Vertebrate CoV PhastCons	0.397787	2.92398e-46
Supplementary Fig. 7a. Correlation with GW score of S state depletion of mutations
	Pearson's r	Corrected p-value
Sarbecovirus PhyloP	0.36759	4.30454e-39
Vertebrate CoV PhyloP	0.50595	7.04713e-79
Sarbecovirus PhastCons	0.31726	9.81132e-29
Vertebrate CoV PhastCons	0.30836	4.25293e-27
Supplementary Fig. 7b. Correlation with GW score of V state depletion of mutations
	Pearson's r	Corrected p-value
Sarbecovirus PhyloP	0.36327	3.96899e-38
Vertebrate CoV PhyloP	0.61408	9.32176e-126
Sarbecovirus PhastCons	0.24845	1.80491e-17
Vertebrate CoV PhastCons	0.4088	4.56929e-49

## Sheet: Fig4g,SFig7cd
Fig. 4g, Supplementary Fig. 7c. Correlation with measured mutational effect on RBD expression
	Pearson's r	Corrected p-value
State depletion of mutations	-0.241727	9.06169e-17			Comparison to state depletion of mutations (99.583% confidence interval)			Comparison to S state depletion of mutations (99.583% confidence interval)			Comparison to V state depletion of mutations (99.583% confidence interval)
S state depletion of mutations	-0.213566	3.7319e-13
V state depletion of mutations	-0.177035	3.62344e-09			Lower bound	Upper bound	Null hypothesis	Lower bound	Upper bound	Null hypothesis	Lower bound	Upper bound	Null hypothesis
Sarbecovirus PhyloP	-0.146895	1.89311e-06		Sarbecovirus PhyloP	-0.1756	-0.0137	Rejected	-0.1564	0.0235	Retained	-0.1208	0.0607	Retained
Vertebrate CoV PhyloP	-0.195149	4.77544e-11		Vertebrate CoV PhyloP	-0.1152	0.0221	Retained	-0.0976	0.0608	Retained	-0.0523	0.0885	Retained
Sarbecovirus PhastCons	-0.107545	0.00120993		Sarbecovirus PhastCons	-0.2217	-0.0459	Rejected	-0.1993	-0.012	Rejected	-0.168	0.0295	Retained
Vertebrate CoV PhastCons	-0.1865	3.98302e-10		Vertebrate CoV PhastCons	-0.1421	0.032	Retained	-0.1206	0.0666	Retained	-0.0776	0.0965	Retained
Supplementary Fig. 7d. Correlation with measured mutational effect on RBD binding affinity
	Pearson's r	Corrected p-value
State depletion of mutations	-0.0652744	0.160197			Comparison to state depletion of mutations (99.167% confidence interval)			Comparison to S state depletion of mutations (99.167% confidence interval)			Comparison to V state depletion of mutations (99.167% confidence interval)
S state depletion of mutations	-0.052727	0.463177
V state depletion of mutations	-0.122792	0.000123947			Lower bound	Upper bound	Null hypothesis	Lower bound	Upper bound	Null hypothesis	Lower bound	Upper bound	Null hypothesis
Sarbecovirus PhyloP	-0.0227728	1		Sarbecovirus PhyloP							-0.1842	-0.0152	Rejected
Vertebrate CoV PhyloP	-0.118243	0.000251927		Vertebrate CoV PhyloP	-0.0118	0.1175	Retained	-0.0091	0.1398	Retained	-0.0702	0.0611	Retained
Sarbecovirus PhastCons	0.124022	0.00010189		Sarbecovirus PhastCons							-0.3365	-0.1554	Rejected
Vertebrate CoV PhastCons	-0.00164445	1		Vertebrate CoV PhastCons							-0.2021	-0.0394	Rejected
